# Supplementary material for: Global transcriptome analysis and characterization of Dryopteris fragrans (L.) Schott sporangium in different developmental stages
Source: BMC Genomics. 2018 Jun 18;19:471. doi: 10.1186/s12864-018-4843-2 (PMC6006573; doi:10.1186/s12864-018-4843-2)
Supplement: Supplementary file 3 — All DEGs list (XLSX 1713 kb) [file 12864_2018_4843_MOESM3_ESM.xlsx]

## Sheet: All.DEG.Expression_fun
#ID	T01	T02	T03	T04	T05	T06	T07	T08	T09	COG_class	COG_class_annotation	GO_annotation	KEGG_annotation	KOG_class	KOG_class_annotation	Pfam_annotation	Swissprot_annotation	eggNOG_class	eggNOG_class_annotation	nr_annotation
c100014.graph_c0	0.0341702	0.180823	1.29196	0.211485	0.0533045	1.50003	0.247482	0.154915	1.1452	--	--	Molecular Function: binding (GO:0005488);; Molecular Function: hydrolase activity (GO:0016787);; Molecular Function: transmembrane transporter activity (GO:0022857);;	K01539|0|olu:OSTLU_48492|P-ATPase family transporter: sodium/potassium ion; K01539 sodium/potassium-transporting ATPase subunit alpha [EC:3.6.3.9] (A)	[P]	Inorganic ion transport and metabolism	E1-E2 ATPase;; Cation transporting ATPase, C-terminus;; haloacid dehalogenase-like hydrolase;; Putative hydrolase of sodium-potassium ATPase alpha subunit;; Cation transporter/ATPase, N-terminus;; haloacid dehalogenase-like hydrolase;; haloacid dehalogenase-like hydrolase	Calcium-transporting ATPase 4, endoplasmic reticulum-type GN=ECA4 OS=Arabidopsis thaliana (Mouse-ear cress) PE=2 SV=2	P	Inorganic ion transport and metabolism	P-ATPase family transporter: sodium/potassium ion [Ostreococcus lucimarinus CCE9901]
c100021.graph_c0	4.10438	0.111383	0.166567	4.75487	0.591019	0.514384	3.65865	0	0.571963	--	--	--	--	--	--	Petal formation-expressed	Probable F-box protein At4g22030 GN=At4g22030 OS=Arabidopsis thaliana (Mouse-ear cress) PE=4 SV=1	R	General function prediction only	hypothetical protein SELMODRAFT_412352 [Selaginella moellendorffii]
c100022.graph_c0	1.31472	0.983859	0	1.43837	0.932241	0.072121	2.12614	1.40482	0	--	--	--	--	--	--	--	--	--	--	--
c100037.graph_c0	0.450496	0.144482	2.0166	0.168982	0.0319437	2.33534	0.0312228	0.206301	1.96611	--	--	--	--	--	--	Insect cuticle protein	--	S	Function unknown	--
c100042.graph_c0	1.60337	1.18787	9.9816	1.25698	6.60319	10.6232	1.51575	2.45533	17.9509	--	--	--	--	--	--	Rare lipoprotein A (RlpA)-like double-psi beta-barrel	EG45-like domain containing protein (Precursor) GN=CjBAp12 OS=Citrus jambhiri (Rough lemon) PE=1 SV=1	R	General function prediction only	hypothetical protein MIMGU_mgv1a016234mg [Erythranthe guttata]
c100060.graph_c0	0	0.5145	1.36783	0	1.18302	1.47843	0.326142	0.430988	1.12726	--	--	--	--	--	--	--	--	--	--	--
c100071.graph_c0	0.141189	0.124524	1.98634	0.14564	0.165188	3.00316	0.10764	0.213365	3.45301	--	--	--	--	[S]	Function unknown	--	--	S	Function unknown	hypothetical protein GLAREA_08149 [Glarea lozoyensis ATCC 20868]
c100080.graph_c1	5.07549	1.80628	45.8812	6.10811	3.22956	54.8054	4.48044	2.82583	38.7956	--	--	--	--	--	--	Plastocyanin-like domain	Blue copper protein (Precursor) OS=Pisum sativum (Garden pea) PE=2 SV=1	R	General function prediction only	hypothetical protein SORBIDRAFT_02g027260 [Sorghum bicolor]
c100090.graph_c0	1.67067	2.46809	0.257077	2.80044	6.05942	0.302435	1.8787	4.50244	0.226995	--	--	Molecular Function: sequence-specific DNA binding transcription factor activity (GO:0003700);; Biological Process: regulation of transcription, DNA-templated (GO:0006355);; Molecular Function: sequence-specific DNA binding (GO:0043565);;	--	--	--	WRKY DNA -binding domain	Probable WRKY transcription factor 28 GN=WRKY28 OS=Arabidopsis thaliana (Mouse-ear cress) PE=2 SV=1	S	Function unknown	PREDICTED: probable WRKY transcription factor 71 [Elaeis guineensis]
c100097.graph_c0	0.350451	0.695447	6.0089	0.451876	0.273346	7.53358	0.333972	0.176535	9.28511	[C]	Energy production and conversion	Molecular Function: iron ion binding (GO:0005506);; Cellular Component: mitochondrial intermembrane space (GO:0005758);; Biological Process: mitochondrial electron transport, ubiquinol to cytochrome c (GO:0006122);; Biological Process: mitochondrial electron transport, cytochrome c to oxygen (GO:0006123);; Molecular Function: electron carrier activity (GO:0009055);; Molecular Function: heme bindi…	K08738|7.23609e-43|cvr:CHLNCDRAFT_30572|hypothetical protein; K08738 cytochrome c (A)	[C]	Energy production and conversion	Cytochrome c;; Cytochrome C oxidase, cbb3-type, subunit III	Cytochrome c OS=Stellaria longipes (Longstalk starwort) PE=3 SV=1	C	Energy production and conversion	hypothetical protein V496_04215 [Pseudogymnoascus pannorum VKM F-4515 (FW-2607)]
c100098.graph_c0	8.05649	6.30721	1.67151	6.3496	5.15424	1.47482	7.24633	4.55993	1.22993	--	--	--	K03549|2.08523e-65|smo:SELMODRAFT_164567|hypothetical protein; K03549 KUP system potassium uptake protein (A)	--	--	--	Potassium transporter 7 GN=P0625E02.129 OS=Oryza sativa subsp. japonica (Rice) PE=2 SV=3	P	Inorganic ion transport and metabolism	unknown [Picea sitchensis]
c100101.graph_c1	5.34989	6.19296	1.72729	5.38923	5.57465	1.66456	5.32139	5.26354	1.6658	--	--	--	--	--	--	--	--	S	Function unknown	hypothetical protein SELMODRAFT_428126 [Selaginella moellendorffii]
c100142.graph_c0	122.364	13.7461	6.6578	121.234	43.9276	5.82792	102.369	24.2492	6.48306	--	--	Cellular Component: intracellular membrane-bounded organelle (GO:0043231);; Cellular Component: cytoplasmic part (GO:0044444);;	--	--	--	Putative S-adenosyl-L-methionine-dependent methyltransferase;; Methyltransferase domain;; Methyltransferase domain	Probable methyltransferase PMT26 GN=At5g64030 OS=Arabidopsis thaliana (Mouse-ear cress) PE=2 SV=1	R	General function prediction only	PREDICTED: probable methyltransferase PMT24 [Elaeis guineensis]
c100154.graph_c0	1.78606	0.0157525	0.141342	1.34493	0.334344	0.0808309	1.00763	0.125958	0.0485346	--	--	--	--	--	--	--	--	--	--	--
c100177.graph_c0	25.9066	11.5457	5.51351	26.4965	19.5204	5.77509	24.8248	15.7377	6.57655	--	--	Cellular Component: chloroplast thylakoid membrane (GO:0009535);; Cellular Component: photosystem I reaction center (GO:0009538);; Cellular Component: plastoglobule (GO:0010287);; Biological Process: photosynthesis (GO:0015979);;	K02693|1.50014e-29|mtr:MTR_7g099390|Photosystem I reaction center subunit IV A; K02693 photosystem I subunit IV (A)	--	--	Photosystem I reaction centre subunit IV / PsaE	Photosystem I reaction center subunit IV A isoform 2 (Precursor) GN=PSAEA OS=Nicotiana sylvestris (Wood tobacco) PE=1 SV=1	R	General function prediction only	Photosystem I reaction center subunit IV A [Medicago truncatula]
c100181.graph_c0	0.249599	0.220139	1.42656	0.450571	0.876077	1.92032	0.428153	0.377196	1.52609	--	--	--	--	--	--	--	--	--	--	--
c100215.graph_c0	29.8409	2.21066	6.09064	29.9607	16.6442	5.93237	22.4403	7.64394	3.77377	[C]	Energy production and conversion	Molecular Function: phosphoenolpyruvate carboxykinase (ATP) activity (GO:0004612);; Molecular Function: ATP binding (GO:0005524);; Biological Process: gluconeogenesis (GO:0006094);; Molecular Function: kinase activity (GO:0016301);; Biological Process: phosphorylation (GO:0016310);;	K01610|0|cit:102629129|phosphoenolpyruvate carboxykinase [ATP]-like; K01610 phosphoenolpyruvate carboxykinase (ATP) [EC:4.1.1.49] (A)	--	--	Phosphoenolpyruvate carboxykinase	Phosphoenolpyruvate carboxykinase [ATP] GN=PCKA OS=Arabidopsis thaliana (Mouse-ear cress) PE=1 SV=1	C	Energy production and conversion	PREDICTED: phosphoenolpyruvate carboxykinase [ATP]-like [Citrus sinensis]
c100221.graph_c0	0.648851	0.440206	4.12537	0.205941	0.311442	4.608	0.722983	0.201138	4.79227	[J]	Translation, ribosomal structure and biogenesis	Molecular Function: RNA binding (GO:0003723);; Molecular Function: structural constituent of ribosome (GO:0003735);; Cellular Component: ribosome (GO:0005840);; Biological Process: translation (GO:0006412);;	K02987|1.52523e-127|cme:CYME_CMH218C|40S ribosomal protein S4; K02987 small subunit ribosomal protein S4e (A)	[J]	Translation, ribosomal structure and biogenesis	Ribosomal family S4e;; RS4NT (NUC023) domain;; S4 domain	40S ribosomal protein S4 GN=OJ1359_D06.12 OS=Oryza sativa subsp. japonica (Rice) PE=2 SV=3	J	Translation, ribosomal structure and biogenesis	Protein component of the small (40S) ribosomal subunit [Blumeria graminis f. sp. tritici 96224]
c100233.graph_c0	4.80092	1.03275	0	4.34836	3.28799	0	2.41034	1.88753	0	--	--	--	--	--	--	--	--	--	--	--
c100243.graph_c0	62.6904	44.8318	3.81447	62.308	52.7042	3.73449	61.6884	69.6909	5.08269	--	--	--	--	--	--	--	--	--	--	--
c100274.graph_c0	3.93254	0	0	5.31212	0.146063	0	3.8547	0	0	--	--	--	--	--	--	--	--	--	--	--
c100275.graph_c0	0	0.0447953	1.2058	0.104783	0.0396154	1.42512	0.154886	0	1.51819	--	--	Molecular Function: oxidoreductase activity, acting on NAD(P)H (GO:0016651);; Biological Process: electron transport chain (GO:0022900);;	K03937|6.2952e-19|ccp:CHC_T00010087001|NADH:ubiquinone oxidoreductase iron sulfur protein; K03937 NADH dehydrogenase (ubiquinone) Fe-S protein 4 (A)	[C]	Energy production and conversion	ETC complex I subunit conserved region	NADH dehydrogenase [ubiquinone] iron-sulfur protein 4, mitochondrial (Precursor) GN=FRO1 OS=Arabidopsis thaliana (Mouse-ear cress) PE=2 SV=1	C	Energy production and conversion	hypothetical protein GLAREA_08946 [Glarea lozoyensis ATCC 20868]
c100285.graph_c0	0.0210933	0	0.519322	0	0.06581	0.610951	0.0160812	0	0.649618	[J]	Translation, ribosomal structure and biogenesis	Molecular Function: glycine-tRNA ligase activity (GO:0004820);; Molecular Function: ATP binding (GO:0005524);; Cellular Component: cytoplasm (GO:0005737);; Biological Process: DNA-templated transcription, termination (GO:0006353);; Biological Process: mitochondrial glycyl-tRNA aminoacylation (GO:0070150);;	K01880|0|pvu:PHAVU_008G004200g|hypothetical protein; K01880 glycyl-tRNA synthetase [EC:6.1.1.14] (A)	[J]	Translation, ribosomal structure and biogenesis	tRNA synthetase class II core domain (G, H, P, S and T);; Anticodon binding domain	Glycine--tRNA ligase 1, mitochondrial (Precursor) GN=GLYRS-1 OS=Arabidopsis thaliana (Mouse-ear cress) PE=2 SV=1	J	Translation, ribosomal structure and biogenesis	glycyl-tRNA synthetase [Marssonina brunnea f. sp. &apos;multigermtubi&apos; MB_m1]
c100289.graph_c0	23.0776	0.854923	0	23.536	2.15188	0.236215	17.8213	1.08926	0.202621	--	--	--	--	--	--	X8 domain	Glucan endo-1,3-beta-D-glucosidase (Precursor) GN=OLE9 OS=Olea europaea (Common olive) PE=1 SV=1	R	General function prediction only	hypothetical protein CICLE_v10022784mg [Citrus clementina]
c100297.graph_c0	21.8687	0.528426	0	24.378	2.02506	0.0301279	21.773	0.603619	0.150751	[D]	Cell cycle control, cell division, chromosome partitioning	Biological Process: regulation of cyclin-dependent protein serine/threonine kinase activity (GO:0000079);; Cellular Component: nucleus (GO:0005634);; Molecular Function: protein kinase binding (GO:0019901);; Biological Process: cell division (GO:0051301);;	K05868|6.16332e-57|ppp:PHYPADRAFT_186054|hypothetical protein; K05868 cyclin B (A)	[D]	Cell cycle control, cell division, chromosome partitioning	Cyclin, N-terminal domain	Cyclin-B2-2 OS=Oryza sativa subsp. japonica (Rice) PE=1 SV=1	D	Cell cycle control, cell division, chromosome partitioning	cyclin B;1 [Physcomitrella patens]
c100298.graph_c0	0.42571	0.187732	3.08817	0.109783	0.332048	2.88992	0.162277	0	3.8561	--	--	Cellular Component: mitochondrial proton-transporting ATP synthase complex, coupling factor F(o) (GO:0000276);; Biological Process: ATP catabolic process (GO:0006200);; Biological Process: ATP synthesis coupled proton transport (GO:0015986);; Molecular Function: proton-transporting ATP synthase activity, rotational mechanism (GO:0046933);; Molecular Function: proton-transporting ATPase activity, …	--	--	--	Mitochondrial F1-F0 ATP synthase subunit F of fungi	--	G	Carbohydrate transport and metabolism	hypothetical protein GLAREA_08945 [Glarea lozoyensis ATCC 20868]
c100308.graph_c0	0.894732	2.54274	0.611902	0.820393	2.17117	0	0.909504	2.80441	0.1801	--	--	--	--	--	--	--	--	--	--	--
c100311.graph_c0	3.0012	2.014	0.344209	2.49012	4.32556	0.413377	2.58651	2.49778	0.768271	--	--	--	--	--	--	--	--	--	--	hypothetical protein CL3702Contig1_01, partial [Pinus radiata]
c100312.graph_c1	2.16111	1.95755	19.0025	1.5665	2.77902	20.2482	1.42495	1.29459	21.2155	--	--	--	--	--	--	--	--	--	--	--
c100333.graph_c0	0	0.432982	1.87056	0	0.255276	2.27113	0.124758	0.219819	3.90332	[R]	General function prediction only	--	K06966|2.07318e-102|cmo:103493670|cytokinin riboside 5'-monophosphate phosphoribohydrolase LOG8; K06966 (A)	--	--	Possible lysine decarboxylase	Probable cytokinin riboside 5&apos;-monophosphate phosphoribohydrolase LOGL2 GN=OsJ_07599 OS=Oryza sativa subsp. japonica (Rice) PE=3 SV=1	S	Function unknown	PREDICTED: cytokinin riboside 5&apos;-monophosphate phosphoribohydrolase LOG8 [Elaeis guineensis]
c100334.graph_c0	3.70787	4.55497	24.3359	3.61988	6.66213	27.2684	3.07921	3.60216	26.9288	--	--	--	--	--	--	ABA/WDS induced protein	--	--	--	ASR5 protein [Solanum peruvianum]
c100344.graph_c0	1.25803	5.26006	0.0409694	2.11476	5.30598	0.12652	1.38537	5.91466	0.0422047	--	--	--	--	--	--	Dirigent-like protein	--	--	--	--
c100347.graph_c0	0.207956	0.733645	11.7027	0.429026	0.486608	10.729	1.34761	0.104755	10.4544	[J]	Translation, ribosomal structure and biogenesis	Molecular Function: RNA binding (GO:0003723);; Molecular Function: structural constituent of ribosome (GO:0003735);; Biological Process: translation (GO:0006412);; Cellular Component: large ribosomal subunit (GO:0015934);;	K02865|3.11395e-64|pxb:103941730|60S ribosomal protein L1-A; K02865 large subunit ribosomal protein L10Ae (A)	[J]	Translation, ribosomal structure and biogenesis	Ribosomal protein L1p/L10e family	60S ribosomal protein L10a-3 GN=RPL10AC OS=Arabidopsis thaliana (Mouse-ear cress) PE=2 SV=1	J	Translation, ribosomal structure and biogenesis	Ribosomal protein L1 [Glarea lozoyensis ATCC 20868]
c100352.graph_c0	0.14018	0	4.68386	0.2892	0	5.96342	0.534355	0	6.34879	--	--	--	--	--	--	--	--	--	--	--
c100353.graph_c0	0	0.17629	3.25147	0	0.233858	3.34701	0.152387	0.100688	2.62528	--	--	--	--	--	--	--	--	--	--	--
c100359.graph_c0	0.0619484	0.437093	3.32272	0.127803	0.531507	3.08392	0.236142	0.124822	2.91788	--	--	Molecular Function: cytochrome-c oxidase activity (GO:0004129);;	--	[C]	Energy production and conversion	Cytochrome c oxidase subunit IV	--	C	Energy production and conversion	cytochrome c oxidase subunit V [Marssonina brunnea f. sp. &apos;multigermtubi&apos; MB_m1]
c100393.graph_c0	7.55396	5.16497	31.9342	8.93431	12.0143	33.3403	7.80374	7.1394	40.2075	[E]	Amino acid transport and metabolism	Biological Process: amino acid transmembrane transport (GO:0003333);; Molecular Function: amino acid transmembrane transporter activity (GO:0015171);; Cellular Component: integral component of membrane (GO:0016021);;	--	[E]	Amino acid transport and metabolism	Amino acid permease;; Amino acid permease	Amino-acid permease BAT1 GN=F10A8.5 OS=Arabidopsis thaliana (Mouse-ear cress) PE=2 SV=2	E	Amino acid transport and metabolism	PREDICTED: amino-acid permease BAT1 homolog [Prunus mume]
c100404.graph_c0	0.993244	0.0973347	0.249529	1.04082	0.258239	0.114161	0.841369	0.142952	0.171368	--	--	--	--	--	--	--	--	--	--	--
c100405.graph_c0	0.431008	0.886986	289.227	0.518698	3.69798	321.067	0.438124	1.37506	223.054	--	--	--	--	--	--	--	--	--	--	--
c100422.graph_c0	0.211176	0	2.41391	0.145223	0.219618	3.56797	0.268328	0	3.1243	--	--	Molecular Function: structural constituent of ribosome (GO:0003735);; Cellular Component: ribosome (GO:0005840);; Biological Process: translation (GO:0006412);;	K02903|1.57893e-17|sita:101772572|60S ribosomal protein L28-1-like; K02903 large subunit ribosomal protein L28e (A)	[J]	Translation, ribosomal structure and biogenesis	Ribosomal L28e protein family	60S ribosomal protein L28-1 GN=RPL28A OS=Arabidopsis thaliana (Mouse-ear cress) PE=2 SV=1	J	Translation, ribosomal structure and biogenesis	60S ribosomal protein L28 [Blumeria graminis f. sp. hordei DH14]
c100452.graph_c0	0.159815	0	1.37011	0	0.155816	1.01257	0.21322	0	1.23047	[R]	General function prediction only	Molecular Function: oxidoreductase activity, acting on single donors with incorporation of molecular oxygen, incorporation of two atoms of oxygen (GO:0016702);; Molecular Function: nitronate monooxygenase activity (GO:0018580);; Biological Process: oxidation-reduction process (GO:0055114);;	--	--	--	Nitronate monooxygenase;; IMP dehydrogenase / GMP reductase domain	--	S	Function unknown	2-nitropropane dioxygenase [Marssonina brunnea f. sp. &apos;multigermtubi&apos; MB_m1]
c100454.graph_c0	14.9539	0.28262	0	15.3887	1.30524	0.0322268	10.6677	0.538059	0.0645015	--	--	--	--	--	--	--	--	--	--	--
c100456.graph_c0	0.0286416	0	1.23403	0.324992	0.02234	0.751807	0.0436718	0	1.2453	--	--	--	--	--	--	Peroxidase, family 2	--	S	Function unknown	hypothetical protein MYCGRDRAFT_90507 [Zymoseptoria tritici IPO323]
c100458.graph_c0	3.67037	3.03897	0.329319	4.86784	1.98646	0.203398	4.05457	2.56582	0.135699	--	--	--	K10666|8.23947e-13|mdm:103420745|uncharacterized LOC103420745; K10666 E3 ubiquitin-protein ligase RNF5 [EC:6.3.2.19] (A)	[O]	Posttranslational modification, protein turnover, chaperones	Zinc finger, C3HC4 type (RING finger);; Ring finger domain;; zinc-RING finger domain;; Zinc finger, C3HC4 type (RING finger);; Zinc finger, C3HC4 type (RING finger);; RING-type zinc-finger	E3 ubiquitin-protein ligase RMA3 GN=RMA3 OS=Arabidopsis thaliana (Mouse-ear cress) PE=1 SV=1	O	Posttranslational modification, protein turnover, chaperones	PREDICTED: uncharacterized protein LOC103420745 [Malus domestica]
c100459.graph_c0	7.37252	1.03577	0.286841	5.98975	1.52667	0.177161	6.16783	1.57754	0.236391	--	--	Molecular Function: protein serine/threonine kinase activity (GO:0004674);; Molecular Function: ATP binding (GO:0005524);; Biological Process: protein phosphorylation (GO:0006468);;	K04733|8.2451e-50|mus:103992800|PTI1-like tyrosine-protein kinase 2 (A)	[T]	Signal transduction mechanisms	--	Receptor-like serine/threonine-protein kinase ALE2 (Precursor) GN=ALE2 OS=Arabidopsis thaliana (Mouse-ear cress) PE=1 SV=1	T	Signal transduction mechanisms	PREDICTED: PTI1-like tyrosine-protein kinase 2 [Musa acuminata subsp. malaccensis]
c100473.graph_c0	2.74562	2.68477	23.2499	3.07847	4.23654	24.6354	3.23083	2.64587	22.2748	[P]	Inorganic ion transport and metabolism	Molecular Function: nucleotide binding (GO:0000166);; Biological Process: cation transport (GO:0006812);; Cellular Component: membrane (GO:0016020);; Molecular Function: cation-transporting ATPase activity (GO:0019829);; Molecular Function: ion binding (GO:0043167);;	K01537|3.28533e-56|zma:103632953|calcium-transporting ATPase 9, plasma membrane-type-like; K01537 Ca2+-transporting ATPase [EC:3.6.3.8] (A)	[P]	Inorganic ion transport and metabolism	Cation transporting ATPase, C-terminus;; Cation transporting ATPase, C-terminus	Calcium-transporting ATPase 8, plasma membrane-type GN=ACA8 OS=Arabidopsis thaliana (Mouse-ear cress) PE=1 SV=1	P	Inorganic ion transport and metabolism	PREDICTED: calcium-transporting ATPase 9, plasma membrane-type-like isoform X1 [Zea mays]
c100482.graph_c0	3.68438	0.387557	0	2.96373	1.00186	0	1.95851	0.442705	0	--	--	--	--	--	--	--	--	--	--	--
c100483.graph_c1	4.2282	1.8294	0.491034	2.71566	0.871153	0.288836	2.98023	1.36635	0.144525	--	--	--	--	--	--	--	--	--	--	--
c100487.graph_c0	1.15941	1.67994	17.3309	1.87938	5.10298	16.6408	0.883918	3.75453	15.0029	--	--	--	--	--	--	--	--	--	--	--
c100488.graph_c0	7.59997	1.01817	0.0845899	6.1526	2.70131	0	5.57406	0.581526	0.174281	--	--	--	--	--	--	--	--	--	--	--
c100488.graph_c1	2.95693	0.386359	0	4.17985	2.22094	0.198252	3.17274	0.882673	0.0991998	--	--	--	--	--	--	--	--	--	--	--
c100505.graph_c0	0	0	2.19697	0.0758044	0.0573191	2.46108	0	0.148073	2.26321	--	--	--	--	--	--	--	--	--	--	--
c100511.graph_c0	14.6847	9.51894	106.656	15.0362	16.1619	108.126	15.4262	12.1986	126.094	--	--	--	--	[R]	General function prediction only	Kelch motif;; Kelch motif;; Galactose oxidase, central domain;; Galactose oxidase, central domain	F-box/kelch-repeat protein At5g60570 GN=At5g60570 OS=Arabidopsis thaliana (Mouse-ear cress) PE=2 SV=1	R	General function prediction only	hypothetical protein AMTR_s00175p00042660 [Amborella trichopoda]
c100544.graph_c0	0.237402	2.72196	0.556656	0.408146	2.71583	0.0716266	0.241322	2.79038	0.358399	--	--	--	--	--	--	--	--	--	--	PREDICTED: uncharacterized protein LOC103828374 [Brassica rapa]
c100555.graph_c0	2.25659	2.39451	0	1.63669	3.10768	0	2.04295	2.69972	0	--	--	--	--	--	--	--	--	--	--	--
c100563.graph_c0	0.0913085	0.0805315	0.990205	0.345354	0	1.04685	0.11602	0.0306636	0.716799	--	--	--	--	--	--	--	--	--	--	--
c100564.graph_c0	16.2957	9.43695	2.27097	17.3804	13.5258	2.83863	15.2834	9.91245	2.50654	--	--	Biological Process: organic substance metabolic process (GO:0071704);;	K01824|2.02255e-30|sot:102577874|SI1; putative C-8,7 sterol isomerase; K01824 cholestenol delta-isomerase [EC:5.3.3.5] (A)	[I]	Lipid transport and metabolism	Emopamil binding protein	Probable 3-beta-hydroxysteroid-Delta(8),Delta(7)-isomerase OS=Oryza sativa subsp. japonica (Rice) PE=2 SV=1	I	Lipid transport and metabolism	PREDICTED: probable 3-beta-hydroxysteroid-Delta(8),Delta(7)-isomerase [Nicotiana sylvestris]
c100567.graph_c0	1.26695	0.17528	0.131061	1.15314	0.174388	0.0449706	1.17423	0.350388	0.022502	--	--	--	--	--	--	--	--	--	--	--
c100577.graph_c1	0.449204	3.87381	0.131661	0.360397	1.674	0.271059	0.761035	3.46963	0.271261	--	--	--	--	--	--	--	--	--	--	--
c100588.graph_c0	0.697033	0	2.97019	0.38716	0.250927	2.28097	0.490529	0	1.21418	--	--	--	--	--	--	--	--	R	General function prediction only	hypothetical protein RirG_155390 [Rhizophagus irregularis DAOM 197198w]
c100592.graph_c0	0.737398	0	14.0288	0.760648	0.418298	10.4363	0.459965	0.067537	7.5902	--	--	--	--	--	--	--	--	--	--	--
c100596.graph_c0	5.60852	2.69446	36.0442	6.9142	5.72605	38.4241	6.29208	4.50196	26.7227	[S]	Function unknown	--	--	--	--	Mitochondrial biogenesis AIM24	--	S	Function unknown	predicted protein [Physcomitrella patens]
c100599.graph_c0	0	0.0951456	2.46627	0	0	2.63639	0	0	2.3452	--	--	--	--	--	--	--	--	--	--	hypothetical protein M436DRAFT_65736 [Aureobasidium pullulans var. namibiae CBS 147.97]
c100600.graph_c0	17.6664	5.73196	0.160973	22.5668	5.35473	0	21.773	8.85308	0.49748	--	--	--	--	--	--	--	--	--	--	--
c100612.graph_c0	1.46053	0.57251	0	1.72978	2.194	0.0979239	1.19597	0.980964	0	--	--	--	--	--	--	--	--	--	--	--
c100629.graph_c1	0.0752502	0.132737	5.35952	0.776228	0.234776	5.85756	0.344217	0	4.83949	--	--	Cellular Component: mitochondrial proton-transporting ATP synthase, stator stalk (GO:0000274);; Biological Process: ATP catabolic process (GO:0006200);; Biological Process: protein complex assembly (GO:0006461);; Biological Process: ATP synthesis coupled proton transport (GO:0015986);; Molecular Function: proton-transporting ATP synthase activity, rotational mechanism (GO:0046933);; Molecular Fun…	--	[C]	Energy production and conversion	ATP synthase D chain, mitochondrial (ATP5H)	--	C	Energy production and conversion	hypothetical protein MBM_07295 [Marssonina brunnea f. sp. &apos;multigermtubi&apos; MB_m1]
c100638.graph_c0	7.12087	5.80189	0.327974	5.80635	4.81361	0.214844	7.18673	7.6865	0.70644	--	--	Molecular Function: catalytic activity (GO:0003824);; Cellular Component: cell part (GO:0044464);;	--	--	--	GDSL-like Lipase/Acylhydrolase	GDSL esterase/lipase At5g45910 (Precursor) GN=At5g45910 OS=Arabidopsis thaliana (Mouse-ear cress) PE=2 SV=1	I	Lipid transport and metabolism	PREDICTED: GDSL esterase/lipase At5g45910-like [Phoenix dactylifera]
c100647.graph_c0	4.32188	1.4384	0	2.85994	1.27208	0	3.41926	1.39662	0	--	--	--	--	--	--	--	--	--	--	--
c100650.graph_c0	31.0477	87.6263	5.66223	31.7104	59.376	5.62045	40.3856	83.4126	6.80511	--	--	--	--	--	--	--	--	--	--	--
c100651.graph_c0	0.96614	0	0.184678	1.29992	0.196585	0.152084	0.896692	0.338559	0.418542	[RTKL]	--	--	K13412|9.73668e-58|cic:CICLE_v10008325mg|hypothetical protein; K13412 calcium-dependent protein kinase [EC:2.7.11.1] (A)	[T]	Signal transduction mechanisms	Protein kinase domain;; Protein tyrosine kinase	Calcium-dependent protein kinase 29 GN=CPK29 OS=Arabidopsis thaliana (Mouse-ear cress) PE=2 SV=2	T	Signal transduction mechanisms	hypothetical protein CICLE_v10008325mg [Citrus clementina]
c100662.graph_c0	1.50365	9.13585	0	2.67126	5.73379	0	3.69381	7.1536	0	--	--	--	--	--	--	--	--	--	--	--
c100675.graph_c0	0.0831348	0.488816	3.58189	0.0285853	3.47996	3.78747	0.0211268	0.949234	2.81134	--	--	--	--	[R]	General function prediction only	Reverse transcriptase (RNA-dependent DNA polymerase)	Endonuclease OS=Nicotiana tabacum (Common tobacco) PE=2 SV=1	R	General function prediction only	hypothetical protein VITISV_025614 [Vitis vinifera]
c100682.graph_c0	2.64231	5.95005	0.0494332	3.18955	4.73582	0	4.07176	6.28696	0	--	--	--	--	--	--	--	--	--	--	--
c100683.graph_c0	0	0.32865	14.1982	0	0	13.1539	0	0	10.9135	--	--	--	--	--	--	--	--	--	--	--
c100696.graph_c0	3.43099	0.302603	0	3.11447	1.4451	0	2.1449	0.345662	0	--	--	--	--	--	--	--	--	--	--	--
c100701.graph_c0	1.79281	0.579774	2.41715	1.23289	0.326284	1.51454	1.09344	0	2.59829	--	--	--	--	--	--	--	--	--	--	--
c100703.graph_c0	0	0	1.89809	0.0636204	0	1.03276	0	0	1.11732	--	--	--	--	--	--	--	--	--	--	--
c100705.graph_c0	0	0.0253881	1.21493	0.0593865	0.0449047	0.911916	0.0877827	0	1.06904	[R]	General function prediction only	Molecular Function: nucleotide binding (GO:0000166);; Molecular Function: nucleic acid binding (GO:0003676);;	K12897|3.83497e-27|gmx:100798472|uncharacterized LOC100798472; K12897 transformer-2 protein (A)	--	--	RNA recognition motif. (a.k.a. RRM, RBD, or RNP domain);; RNA recognition motif (a.k.a. RRM, RBD, or RNP domain);; RNA recognition motif. (a.k.a. RRM, RBD, or RNP domain)	Serine/arginine-rich splicing factor SR45a GN=F22G5.31 OS=Arabidopsis thaliana (Mouse-ear cress) PE=1 SV=1	R	General function prediction only	RNA recognition domain-containing protein [Marssonina brunnea f. sp. &apos;multigermtubi&apos; MB_m1]
c100706.graph_c1	3.50451	1.19056	1.09564	3.72212	2.99669	0.634407	2.96864	1.54304	0.705421	--	--	--	--	[I]	Lipid transport and metabolism	Lipase (class 3)	Phospholipase A1-II 1 OS=Oryza sativa subsp. japonica (Rice) PE=3 SV=2	I	Lipid transport and metabolism	unknown [Picea sitchensis]
c100713.graph_c0	0	0	0.838165	0	0	1.11656	0	0	1.29515	[GEPR]	--	Cellular Component: membrane (GO:0016020);; Molecular Function: transmembrane transporter activity (GO:0022857);; Biological Process: single-organism transport (GO:0044765);;	K08176|6.8294e-125|pper:PRUPE_ppa004176mg|hypothetical protein; K08176 MFS transporter, PHS family, inorganic phosphate transporter (A)	[P]	Inorganic ion transport and metabolism	Sugar (and other) transporter;; Major Facilitator Superfamily	Probable inorganic phosphate transporter 1-4 GN=PHT1-4 OS=Oryza sativa subsp. indica (Rice) PE=2 SV=2	P	Inorganic ion transport and metabolism	Phosphate:H symporter [Taphrina deformans PYCC 5710]
c100718.graph_c0	5.73997	34.7142	1.20169	7.96509	18.7079	1.42256	7.18924	29.052	1.6712	--	--	--	--	--	--	--	--	--	--	--
c100721.graph_c0	0	0.303665	7.56857	0	0.134275	4.98621	0.131245	0	5.3018	[O]	Posttranslational modification, protein turnover, chaperones	Molecular Function: ATP binding (GO:0005524);; Biological Process: nitrogen compound metabolic process (GO:0006807);; Biological Process: response to stress (GO:0006950);; Molecular Function: nickel cation binding (GO:0016151);;	K03283|4.82669e-34|smo:SELMODRAFT_104343|hypothetical protein; K03283 heat shock 70kDa protein 1/8 (A)	[O]	Posttranslational modification, protein turnover, chaperones	NAD-specific glutamate dehydrogenase;; Hsp70 protein	Heat shock 70 kDa protein 18 GN=F13N6.9 OS=Arabidopsis thaliana (Mouse-ear cress) PE=2 SV=1	O	Posttranslational modification, protein turnover, chaperones	heat shock 70 kDa protein [Sclerotinia borealis F-4157]
c100723.graph_c0	2.15895	1.00807	16.6757	2.48902	2.70752	15.2115	2.16232	1.70594	10.6982	--	--	--	--	--	--	--	--	--	--	hypothetical protein SELMODRAFT_418248 [Selaginella moellendorffii]
c100724.graph_c0	95.1609	22.4003	4.11429	91.9641	44.6816	3.72975	77.6137	36.5291	6.05228	--	--	--	--	--	--	Transferase family	BAHD acyltransferase DCR GN=MRO11.2 OS=Arabidopsis thaliana (Mouse-ear cress) PE=2 SV=1	S	Function unknown	unknown [Picea sitchensis]
c100726.graph_c0	2.64728	18.345	0.19952	2.73074	6.84346	0.136922	2.76787	12.5733	0	--	--	--	--	--	--	--	--	--	--	--
c100728.graph_c0	5.75117	1.79553	0.179008	6.24751	0.99244	0	4.07418	1.94847	0.0461012	--	--	--	--	--	--	--	--	--	--	--
c100740.graph_c0	29.9549	24.375	7.49934	30.5316	25.4042	7.63901	28.5011	29.0111	8.20997	[H]	Coenzyme transport and metabolism	Cellular Component: peroxisome (GO:0005777);; Molecular Function: 1,4-dihydroxy-2-naphthoyl-CoA synthase activity (GO:0008935);; Biological Process: menaquinone biosynthetic process (GO:0009234);; Biological Process: vitamin K biosynthetic process (GO:0042371);;	K01661|2.16056e-146|ppp:PHYPADRAFT_141103|hypothetical protein; K01661 naphthoate synthase [EC:4.1.3.36] (A)	[I]	Lipid transport and metabolism	Enoyl-CoA hydratase/isomerase family	1,4-dihydroxy-2-naphthoyl-CoA synthase, peroxisomal GN=MENB OS=Arabidopsis thaliana (Mouse-ear cress) PE=1 SV=2	H	Coenzyme transport and metabolism	predicted protein [Physcomitrella patens]
c100771.graph_c0	4.7725	2.24229	0.0784379	4.55491	3.75727	0	4.28456	2.33668	0.121204	--	--	--	--	--	--	--	--	--	--	--
c100798.graph_c0	1.78661	0.202018	0	1.4649	0.0714631	0	1.32716	0.0461528	0.0414954	--	--	--	--	--	--	--	--	--	--	--
c100805.graph_c0	17.2416	1.19983	0.130021	18.9445	2.58353	0.160609	17.2031	1.63872	0.0535763	--	--	--	--	--	--	--	--	S	Function unknown	hypothetical protein TCE0_039f12686 [Talaromyces cellulolyticus]
c100852.graph_c0	8.06248	4.07574	0	7.5053	4.90818	0	7.79581	5.15099	0	--	--	--	--	--	--	--	--	--	--	--
c100856.graph_c0	30.0189	11.7213	2.61391	29.8831	5.72854	2.53244	34.4399	9.98318	1.68955	--	--	--	--	--	--	--	--	--	--	--
c100859.graph_c0	0.275983	6.57204	1.21335	0.569369	3.96083	2.09832	1.43075	5.89455	1.49992	--	--	--	K13448|1.565e-16|gmx:100813656|calmodulin-like protein 3-like; K13448 calcium-binding protein CML (A)	[T]	Signal transduction mechanisms	EF-hand domain pair;; EF hand;; EF hand;; EF-hand domain;; EF-hand domain pair;; Secreted protein acidic and rich in cysteine Ca binding region	Probable calcium-binding protein CML28 GN=CML28 OS=Oryza sativa subsp. japonica (Rice) PE=2 SV=1	T	Signal transduction mechanisms	Calmodulin-like protein 3 [Glycine soja]
c100883.graph_c0	0.0142625	0.100633	0.388769	0.0294245	0.0222491	0.981117	0.043494	0.0143691	0.5426	--	--	--	--	[T]	Signal transduction mechanisms	Immunoglobulin domain;; Immunoglobulin I-set domain;; Immunoglobulin domain;; Immunoglobulin domain	--	T	Signal transduction mechanisms	--
c100885.graph_c0	1.61895	0.0396629	0	2.59777	0.350765	0	2.87994	0.13592	0	--	--	--	--	--	--	--	--	--	--	--
c100894.graph_c0	0.799792	0.340535	0.0485001	0.682766	0.430225	0	0.651799	0.472347	0	--	--	--	--	--	--	--	--	--	--	--
c100895.graph_c0	5.10827	0.104775	0	4.41153	0.277979	0	2.8982	0.119684	0	--	--	--	--	--	--	--	--	--	--	--
c100904.graph_c0	0.447773	0.338505	9.84308	0.59386	0.598725	8.33745	1.60934	0.386673	10.3137	[C]	Energy production and conversion	Cellular Component: mitochondrion (GO:0005739);; Molecular Function: lipid binding (GO:0008289);; Molecular Function: hydrogen ion transmembrane transporter activity (GO:0015078);; Biological Process: ATP synthesis coupled proton transport (GO:0015986);; Biological Process: ATP hydrolysis coupled proton transport (GO:0015991);; Cellular Component: integral component of membrane (GO:0016021);; Cel…	K02128|1.71488e-09|gmx:15308621|atp9, GlmaxMp72; ATPase subunit 9; K02128 F-type H+-transporting ATPase subunit c (A)	[C]	Energy production and conversion	ATP synthase subunit C	ATP synthase subunit 9, mitochondrial GN=ATP9 OS=Nicotiana tabacum (Common tobacco) PE=1 SV=1	C	Energy production and conversion	hypothetical protein OIDMADRAFT_16138 [Oidiodendron maius Zn]
c100910.graph_c1	0.313502	0.41475	2.20528	0.161693	0.244527	2.19914	0.119504	0.315845	1.63284	--	--	--	--	--	--	Seed dormancy control	--	--	--	predicted protein [Physcomitrella patens]
c100922.graph_c0	9.52585	1.23035	0.105138	9.86731	5.08288	0.108228	7.8093	3.25255	0.234668	[RTKL]	--	Molecular Function: protein serine/threonine kinase activity (GO:0004674);; Molecular Function: phosphoprotein phosphatase activity (GO:0004721);; Molecular Function: ATP binding (GO:0005524);; Biological Process: protein phosphorylation (GO:0006468);; Cellular Component: integral component of membrane (GO:0016021);;	--	--	--	Protein kinase domain;; Protein tyrosine kinase;; Leucine Rich repeats (2 copies);; Leucine rich repeat;; Leucine Rich Repeat;; Leucine Rich repeat;; Leucine rich repeat;; Leucine Rich repeats (2 copies);; Leucine rich repeat;; Leucine Rich Repeat;; Leucine rich repeat N-terminal domain;; Leucine Rich repeat;; Leucine rich repeat	LRR receptor-like serine/threonine-protein kinase ERECTA {ECO:0000303|PubMed:8624444} (Precursor) OS=Arabidopsis thaliana (Mouse-ear cress) PE=1 SV=1	T	Signal transduction mechanisms	PREDICTED: LRR receptor-like serine/threonine-protein kinase ERL1 isoform X2 [Phoenix dactylifera]
c100931.graph_c0	1.4008	0.864827	38.9838	1.62559	7.29314	39.0199	1.46843	2.46972	27.3438	--	--	--	--	--	--	Remorin, C-terminal region	Uncharacterized protein At3g61260 GN=At3g61260 OS=Arabidopsis thaliana (Mouse-ear cress) PE=1 SV=1	S	Function unknown	unknown [Picea sitchensis]
c100932.graph_c0	1.25803	1.83502	0.127636	1.49734	0.754803	0.350363	1.62309	1.02369	0.175312	--	--	--	--	--	--	WisP family C-Terminal Region	--	--	--	--
c100943.graph_c0	0	0	2.71896	0	0	2.98544	0	0	2.70757	--	--	--	--	--	--	--	--	--	--	--
c100944.graph_c0	1.69732	0.0467808	0	2.35268	0.330971	0	2.42626	0.267187	0	--	--	--	K13248|2.61811e-50|mus:103996222|inorganic pyrophosphatase 2-like; K13248 pyridoxal phosphate phosphatase PHOSPHO2 [EC:3.1.3.74] (A)	[R]	General function prediction only	Putative Phosphatase;; haloacid dehalogenase-like hydrolase	Inorganic pyrophosphatase 2 GN=At1g17710 OS=Arabidopsis thaliana (Mouse-ear cress) PE=2 SV=1	R	General function prediction only	PREDICTED: inorganic pyrophosphatase 2-like [Musa acuminata subsp. malaccensis]
c100953.graph_c0	0.395029	0.696807	18.3101	0.640332	0.704266	15.8855	0.860466	0.454834	17.9931	--	--	--	--	--	--	--	--	--	--	--
c100959.graph_c0	2.08367	1.83774	0.177306	2.08004	0.83883	0.182516	3.43333	1.42207	0.365303	--	--	--	--	--	--	--	--	--	--	--
c100976.graph_c0	6.60042	0.0485115	0	4.76597	1.07255	0.149356	4.02564	0.332487	0	--	--	Cellular Component: intracellular part (GO:0044424);;	--	--	--	EF hand;; EF-hand domain;; EF hand;; EF-hand domain pair;; EF-hand domain pair	--	T	Signal transduction mechanisms	PREDICTED: uncharacterized protein LOC101305690 [Fragaria vesca subsp. vesca]
c100981.graph_c0	30.4704	18.6709	0.65225	33.4324	22.8764	0.413179	28.5374	21.1552	0.930345	[R]	General function prediction only	Biological Process: microtubule cytoskeleton organization (GO:0000226);; Molecular Function: GTP binding (GO:0005525);; Cellular Component: nucleolus (GO:0005730);; Cellular Component: spindle (GO:0005819);; Cellular Component: plasma membrane (GO:0005886);; Biological Process: small GTPase mediated signal transduction (GO:0007264);; Biological Process: response to light stimulus (GO:0009416);; C…	K04392|3.33405e-44|smo:SELMODRAFT_451215|Rop2-2; Rop2, RHO family GTPase; K04392 Ras-related C3 botulinum toxin substrate 1 (A)	[R]	General function prediction only	--	Rac-like GTP-binding protein 5 (Precursor) OS=Oryza sativa subsp. japonica (Rice) PE=2 SV=2	R	General function prediction only	Rop2, RHO family GTPase, partial [Selaginella moellendorffii]
c100983.graph_c0	0.252813	0.222974	1.9054	0.14902	0	1.01338	0	0.036386	1.17771	--	--	--	--	--	--	--	--	--	--	--
c100984.graph_c0	0.640511	0.677894	9.79961	0.132141	1.59868	9.91364	1.02546	0.258118	11.2554	--	--	--	--	--	--	--	--	S	Function unknown	predicted protein [Botrytis cinerea B05.10]
c101001.graph_c0	0	0.175746	4.02989	0	0.155424	4.32866	0	0	5.32461	--	--	--	--	--	--	--	--	--	--	protein of unknown function [Taphrina deformans PYCC 5710]
c101017.graph_c0	2.33634	0.713279	0.395063	2.31731	0.841066	0.569339	2.46626	1.1769	0.162789	--	--	--	--	--	--	--	--	--	--	--
c101021.graph_c0	0	0.0364551	7.52329	0	0.0322397	7.14576	0.0315121	0	4.97955	--	--	--	--	--	--	Protein of unknown function (DUF3455)	--	R	General function prediction only	hypothetical protein AMTR_s00153p00022310 [Amborella trichopoda]
c101025.graph_c0	0.454275	5.03326	198.722	0.410023	6.33361	198.804	0.238103	5.17738	226.882	--	--	Cellular Component: chloroplast envelope (GO:0009941);; Biological Process: cellular process (GO:0009987);; Cellular Component: membrane (GO:0016020);; Molecular Function: hydrolase activity (GO:0016787);; Biological Process: single-organism process (GO:0044699);;	--	--	--	Pectinesterase;; Pectinesterase	Probable pectinesterase 68 (Precursor) GN=MNJ7.9 OS=Arabidopsis thaliana (Mouse-ear cress) PE=2 SV=1	R	General function prediction only	PREDICTED: probable pectinesterase 68 [Musa acuminata subsp. malaccensis]
c101031.graph_c0	1.6207	0.909627	0.21592	1.1652	1.45566	0	1.72235	0.59375	0.177944	--	--	--	--	--	--	--	--	--	--	--
c101043.graph_c0	2.40653	0.610215	0.132253	2.17211	1.94745	0.190594	1.92643	1.09103	0.163488	--	--	--	--	--	--	Protein of unknown function (DUF581)	--	S	Function unknown	hypothetical protein AALP_AA1G241200 [Arabis alpina]
c101047.graph_c0	0.160599	0.141644	6.1428	0.248495	0.50106	6.17794	0.0612191	0.323599	7.56452	--	--	--	--	--	--	--	--	--	--	--
c101050.graph_c0	2.47467	0.9964	8.65655	1.60931	1.42668	10.0309	1.39448	0.921386	12.2799	--	--	Cellular Component: chloroplast (GO:0009507);; Biological Process: response to abiotic stimulus (GO:0009628);; Biological Process: post-embryonic development (GO:0009791);; Biological Process: cellular process (GO:0009987);; Biological Process: response to organic substance (GO:0010033);; Biological Process: response to inorganic substance (GO:0010035);; Molecular Function: transferase activity (…	K00799|2.62422e-25|mus:103999070|probable glutathione S-transferase parA; K00799 glutathione S-transferase [EC:2.5.1.18] (A)	[O]	Posttranslational modification, protein turnover, chaperones	Glutathione S-transferase, N-terminal domain;; Glutathione S-transferase, N-terminal domain;; Glutathione S-transferase, N-terminal domain	Probable glutathione S-transferase parC GN=PARC OS=Nicotiana tabacum (Common tobacco) PE=2 SV=1	O	Posttranslational modification, protein turnover, chaperones	PREDICTED: probable glutathione S-transferase parA [Musa acuminata subsp. malaccensis]
c101052.graph_c0	0.141392	0.685871	3.72975	0.291701	0.606561	3.90334	0.107795	0.569795	4.22643	--	--	--	--	--	--	CsbD-like	--	S	Function unknown	mismatched base pair and cruciform DNA recognition protein [Marssonina brunnea f. sp. &apos;multigermtubi&apos; MB_m1]
c101055.graph_c0	0	0	1.26049	0.0616136	0.0465888	1.29753	0.0455374	0	1.89364	--	--	--	--	--	--	Protein of unknown function (DUF1761)	--	S	Function unknown	protein of unknown function [Taphrina deformans PYCC 5710]
c101062.graph_c0	4.48211	1.12945	0.21113	4.16934	13.3284	0.362222	2.65434	3.22543	0.0724984	[K]	Transcription	Molecular Function: binding (GO:0005488);; Biological Process: transcription, DNA-templated (GO:0006351);;	--	[K]	Transcription	SRF-type transcription factor (DNA-binding and dimerisation domain)	MADS-box transcription factor 18 GN=OSJNBb0040H10.26 OS=Oryza sativa subsp. japonica (Rice) PE=1 SV=1	K	Transcription	M14 protein [Ceratopteris richardii]
c101070.graph_c0	0	0.102298	5.20138	0	0	5.35421	0.0884276	0	8.72021	--	--	--	--	--	--	--	--	--	--	--
c101092.graph_c0	19.2263	3.78071	25.265	17.5997	5.66082	27.2367	17.4729	4.36144	22.4514	[QR]	--	--	--	[R]	General function prediction only	Methyltransferase domain;; Methyltransferase domain;; Methyltransferase domain;; Methyltransferase domain	--	R	General function prediction only	hypothetical protein PHAVU_001G124800g [Phaseolus vulgaris]
c101105.graph_c0	1.66316	0.338505	0	2.37544	0.698512	0	1.46303	0.386673	0	--	--	--	--	--	--	X8 domain	Glucan endo-1,3-beta-glucosidase 3 (Precursor) GN=At2g01630 OS=Arabidopsis thaliana (Mouse-ear cress) PE=1 SV=2	R	General function prediction only	PREDICTED: PLASMODESMATA CALLOSE-BINDING PROTEIN 3-like [Musa acuminata subsp. malaccensis]
c101106.graph_c0	0	6.40565	0.0679383	0.0797009	2.13942	0	0	4.04778	0	--	--	Cellular Component: membrane (GO:0016020);; Cellular Component: cytoplasmic membrane-bounded vesicle (GO:0016023);;	--	--	--	AWPM-19-like family	--	S	Function unknown	hypothetical protein OsI_25781 [Oryza sativa Indica Group]
c101114.graph_c0	0.0771433	0.0680381	7.22405	0.119363	0.0902559	7.01738	0.0294063	0.0777196	4.96124	--	--	Biological Process: transcription, DNA-templated (GO:0006351);; Biological Process: signal transduction (GO:0007165);; Biological Process: response to cold (GO:0009409);; Biological Process: response to abscisic acid (GO:0009737);; Biological Process: response to chitin (GO:0010200);; Biological Process: regulation of cell death (GO:0010941);; Biological Process: defense response to bacterium (GO…	K09286|3.36413e-30|tcc:TCM_033791|AP2/ERF domain-containing transcription factor; K09286 EREBP-like factor (A)	--	--	AP2 domain	Ethylene-responsive transcription factor ERF011 GN=ERF011 OS=Arabidopsis thaliana (Mouse-ear cress) PE=2 SV=1	K	Transcription	AP2/ERF domain-containing transcription factor [Theobroma cacao]
c101120.graph_c0	12.2874	0.0763179	0	12.9426	4.38704	0	11.017	1.30766	0.391901	--	--	--	--	--	--	--	--	--	--	--
c101121.graph_c0	0.0529896	0.233677	1.49099	0	0	1.34295	0.201992	0.0533855	3.50387	[C]	Energy production and conversion	Molecular Function: DNA binding (GO:0003677);; Molecular Function: cytochrome-c oxidase activity (GO:0004129);; Molecular Function: endonuclease activity (GO:0004519);; Molecular Function: iron ion binding (GO:0005506);; Cellular Component: mitochondrial inner membrane (GO:0005743);; Biological Process: oxidative phosphorylation (GO:0006119);; Biological Process: intron homing (GO:0006314);; Mole…	K02256|1.24704e-164|bpg:BathyMg00240|cox1; cytochrome c oxidase subunit 1; K02256 cytochrome c oxidase subunit 1 [EC:1.9.3.1] (A)	[C]	Energy production and conversion	Cytochrome C and Quinol oxidase polypeptide I	Cytochrome c oxidase subunit 1 GN=COX1 OS=Marchantia polymorpha (Liverwort) PE=3 SV=2	C	Energy production and conversion	cytochrome oxidase subunit 1 [Zymoseptoria tritici]
c101137.graph_c0	0	0.263844	2.80579	0.205724	0.233335	2.25644	0.228069	0.100463	3.07104	--	--	--	--	--	--	--	--	--	--	--
c101142.graph_c0	2.54213	0.504469	6.42642	2.09783	1.63583	3.62401	1.74427	0.704309	4.49021	--	--	--	--	[R]	General function prediction only	PPR repeat;; PPR repeat family;; Pentatricopeptide repeat domain	Putative pentatricopeptide repeat-containing protein At3g23330 GN=PCMP-H32 OS=Arabidopsis thaliana (Mouse-ear cress) PE=3 SV=1	R	General function prediction only	unnamed protein product [Vitis vinifera]
c101147.graph_c0	9.09232	19.7355	61.0513	6.57748	13.7232	49.9128	8.28219	17.0714	51.7148	--	--	Molecular Function: carboxy-lyase activity (GO:0016831);; Biological Process: putrescine biosynthetic process from ornithine (GO:0033387);; Molecular Function: ornithine decarboxylase activator activity (GO:0042978);;	K01581|6.55437e-17|smo:SELMODRAFT_236454|hypothetical protein; K01581 ornithine decarboxylase [EC:4.1.1.17] (A)	[E]	Amino acid transport and metabolism	Pyridoxal-dependent decarboxylase, C-terminal sheet domain	Ornithine decarboxylase GN=ODC OS=Solanum lycopersicum (Tomato) PE=2 SV=2	E	Amino acid transport and metabolism	hypothetical protein SELMODRAFT_236454 [Selaginella moellendorffii]
c101153.graph_c0	0.720779	0.304033	2.42488	0.290937	1.19772	2.4394	0.477834	0.284151	2.29929	[T]	Signal transduction mechanisms	Molecular Function: phosphorelay sensor kinase activity (GO:0000155);; Molecular Function: phosphorelay response regulator activity (GO:0000156);; Biological Process: phosphorelay signal transduction system (GO:0000160);; Molecular Function: ATP binding (GO:0005524);; Biological Process: regulation of transcription, DNA-templated (GO:0006355);; Cellular Component: membrane (GO:0016020);; Biologic…	--	[T]	Signal transduction mechanisms	Response regulator receiver domain;; Histidine kinase-, DNA gyrase B-, and HSP90-like ATPase	Histidine kinase 3 GN=F17L21.11 OS=Arabidopsis thaliana (Mouse-ear cress) PE=1 SV=1	T	Signal transduction mechanisms	hypothetical protein SELMODRAFT_169013 [Selaginella moellendorffii]
c101153.graph_c1	0.0519186	0.137372	1.68911	0.0803334	0.749172	1.19832	0.118746	0.261533	0.98759	[T]	Signal transduction mechanisms	Molecular Function: phosphorelay sensor kinase activity (GO:0000155);; Molecular Function: phosphorelay response regulator activity (GO:0000156);; Biological Process: phosphorelay signal transduction system (GO:0000160);; Molecular Function: ATP binding (GO:0005524);; Biological Process: regulation of transcription, DNA-templated (GO:0006355);; Cellular Component: membrane (GO:0016020);; Biologic…	--	[T]	Signal transduction mechanisms	His Kinase A (phospho-acceptor) domain;; HAMP domain	Histidine kinase 4 GN=T23K3.2 OS=Arabidopsis thaliana (Mouse-ear cress) PE=1 SV=1	T	Signal transduction mechanisms	sensory histidine protein kinase [Selaginella moellendorffii]
c101162.graph_c1	3.6091	2.77891	38.1318	2.89558	7.23868	38.8893	5.372	2.48176	24.8558	--	--	--	--	--	--	--	--	--	--	--
c101169.graph_c0	247.375	937.903	12.2287	243.942	553.182	14.4093	378.994	879.615	15.921	--	--	--	--	--	--	--	--	--	--	--
c101172.graph_c0	0.533746	0.0523054	155.762	0.183525	0.231285	175.637	0.316492	0.119496	99.8632	--	--	--	--	--	--	NADH-ubiquinone reductase complex 1 MLRQ subunit	--	--	--	--
c101179.graph_c0	0	0.0514737	0.735549	0.0200674	0.0303477	0.510645	0	0.097997	0.616754	[R]	General function prediction only	Molecular Function: nucleotide binding (GO:0000166);; Molecular Function: nucleic acid binding (GO:0003676);;	K13201|1.68415e-71|zma:100282102|mRNA 3-UTR binding protein; K13201 nucleolysin TIA-1/TIAR (A)	[R]	General function prediction only	RNA recognition motif. (a.k.a. RRM, RBD, or RNP domain);; RNA recognition motif (a.k.a. RRM, RBD, or RNP domain);; RNA recognition motif. (a.k.a. RRM, RBD, or RNP domain);; Nup53/35/40-type RNA recognition motif	Oligouridylate-binding protein 1 GN=UBP1 OS=Nicotiana plumbaginifolia (Leadwort-leaved tobacco) PE=2 SV=1	J	Translation, ribosomal structure and biogenesis	similar to nuclear and cytoplasmic polyadenylated RNA-binding protein pub1 [Botrytis cinerea T4]
c101183.graph_c0	0.0534404	0	1.50367	0.0551254	0.0833655	1.83808	0.0407421	0	2.12989	[C]	Energy production and conversion	Molecular Function: IMP dehydrogenase activity (GO:0003938);; Molecular Function: ATP binding (GO:0005524);; Cellular Component: mitochondrial proton-transporting ATP synthase, catalytic core (GO:0005754);; Biological Process: GMP biosynthetic process (GO:0006177);; Biological Process: ATP catabolic process (GO:0006200);; Biological Process: ATP synthesis coupled proton transport (GO:0015986);; B…	K02132|0|ccp:CHC_T00009194001|ATP synthase subunit alpha, mitochondrial; K02132 F-type H+-transporting ATPase subunit alpha (A)	[C]	Energy production and conversion	ATP synthase alpha/beta family, nucleotide-binding domain;; ATP synthase alpha/beta chain, C terminal domain;; ATP synthase alpha/beta family, beta-barrel domain	ATP synthase subunit alpha, mitochondrial GN=ATPA OS=Marchantia polymorpha (Liverwort) PE=3 SV=2	C	Energy production and conversion	ATP synthase subunit alpha [Taphrina deformans PYCC 5710]
c101187.graph_c1	0.587191	0.517886	0.133859	0.897341	1.47578	0	0.862169	0.657309	0	--	--	--	--	--	--	--	--	--	--	--
c101190.graph_c0	0.0930989	7.0615	0.286514	0.144051	5.33726	0.210666	0.212931	5.48698	0.210823	--	--	--	--	--	--	Protein of unknown function, DUF599	--	S	Function unknown	PREDICTED: uncharacterized protein LOC104908246 isoform X1 [Beta vulgaris subsp. vulgaris]
c101193.graph_c0	0.0858467	0	1.24549	0	0.0669592	1.55405	0	0	2.33281	[G]	Carbohydrate transport and metabolism	Molecular Function: glyceraldehyde-3-phosphate dehydrogenase (NAD+) (phosphorylating) activity (GO:0004365);; Cellular Component: cytoplasm (GO:0005737);; Biological Process: glycolytic process (GO:0006096);; Molecular Function: NADP binding (GO:0050661);; Molecular Function: NAD binding (GO:0051287);; Biological Process: oxidation-reduction process (GO:0055114);;	K00134|2.6105e-163|obr:102705220|glyceraldehyde 3-phosphate dehydrogenase GAPCP1, chloroplastic-like; K00134 glyceraldehyde 3-phosphate dehydrogenase [EC:1.2.1.12] (A)	[G]	Carbohydrate transport and metabolism	Glyceraldehyde 3-phosphate dehydrogenase, C-terminal domain;; Glyceraldehyde 3-phosphate dehydrogenase, NAD binding domain	Glyceraldehyde-3-phosphate dehydrogenase, cytosolic GN=GAPC OS=Gracilaria gracilis (Red alga) PE=3 SV=1	G	Carbohydrate transport and metabolism	glyceraldehyde-3-phosphate dehydrogenase 3 [Rhizopus delemar RA 99-880]
c101195.graph_c0	5.02567	0.609468	0.165714	4.2121	3.72395	0	2.92151	1.01264	0.0569034	--	--	--	--	--	--	--	--	--	--	--
c101202.graph_c0	0	0.0622846	0.620955	0.0364232	0.0137706	0.751061	0.0403795	0	0.847571	--	--	--	--	--	--	--	--	--	--	--
c101207.graph_c0	2.74863	3.3939	0.362528	2.12647	4.18059	0.248787	2.72416	5.81526	0.124486	--	--	--	--	--	--	--	--	--	--	--
c101208.graph_c0	76.3397	62.2682	18.7854	79.6948	56.7343	17.8308	82.6506	62.5942	19.1492	--	--	--	--	--	--	Protein of unknown function (DUF3755)	--	R	General function prediction only	predicted protein [Physcomitrella patens]
c101213.graph_c0	15.3828	15.7094	0.284758	11.6921	10.9248	0.952657	13.8262	13.948	0.953366	--	--	--	--	[U]	Intracellular trafficking, secretion, and vesicular transport	--	--	U	Intracellular trafficking, secretion, and vesicular transport	PREDICTED: protein YIPF5 homolog [Elaeis guineensis]
c101221.graph_c0	0.192404	0.056565	2.25573	0	0.150073	2.49616	0.440057	0	2.32374	--	--	Molecular Function: actin binding (GO:0003779);; Cellular Component: cytoplasm (GO:0005737);; Cellular Component: cytoskeleton (GO:0005856);; Biological Process: actin cytoskeleton organization (GO:0030036);;	K05759|8.74809e-27|mis:MICPUN_79195|PRO1; profilin; K05759 profilin (A)	[Z]	Cytoskeleton	Profilin	Profilin OS=Chenopodium album (Lamb&apos;s-quarters) PE=1 SV=1	Z	Cytoskeleton	hypothetical protein OIDMADRAFT_16311 [Oidiodendron maius Zn]
c101223.graph_c0	1.35909	0.439515	0	1.12155	0.247349	0	1.24338	0.228207	0	--	--	--	--	--	--	--	--	--	--	--
c101244.graph_c0	5.43788	0.538882	0	5.60933	1.09611	0	4.70472	0.615563	0.0553444	--	--	--	--	--	--	Hydrophobic seed protein;; Protease inhibitor/seed storage/LTP family	pEARLI1-like lipid transfer protein 2 (Precursor) GN=At4g12490 OS=Arabidopsis thaliana (Mouse-ear cress) PE=2 SV=1	R	General function prediction only	BnaC08g15360D [Brassica napus]
c101263.graph_c0	3.95471	0.435992	0	3.65446	0.353445	0	3.64313	0.373524	0	--	--	--	--	--	--	--	--	--	--	--
c101276.graph_c0	72.5474	172.938	34.7761	76.0776	105.142	33.7508	86.3637	165.793	37.1458	--	--	--	--	--	--	--	--	S	Function unknown	predicted protein [Physcomitrella patens]
c101281.graph_c0	11.5654	5.35359	2.17915	10.6333	6.30338	1.43043	8.95417	5.89827	1.95204	--	--	--	--	--	--	--	--	--	--	--
c101289.graph_c0	9.70843	0.167074	0.104104	13.8494	1.56989	0	10.4344	0.763393	0.128692	--	--	--	--	--	--	Domain of unknown function (DUF4470);; MYND finger	--	S	Function unknown	hypothetical protein GALMADRAFT_242832 [Galerina marginata CBS 339.88]
c101290.graph_c0	31.0384	4.74939	0.0657635	27.6195	10.3838	0.473871	22.2947	6.70616	0.135492	--	--	--	--	--	--	--	--	--	--	--
c101291.graph_c0	0.149128	0.131527	2.75367	0	0.407112	2.09219	0.0568463	0.375605	4.05242	--	--	--	--	--	--	--	Lipoxygenase 4, chloroplastic (Precursor) OS=Arabidopsis thaliana (Mouse-ear cress) PE=2 SV=1	S	Function unknown	hypothetical protein SELMODRAFT_439024 [Selaginella moellendorffii]
c101292.graph_c0	1.37363	0.807666	6.34879	1.01729	1.45602	5.77023	0.993525	1.20647	5.26407	--	--	--	K12183|2.29938e-44|pda:103714213|protein ELC-like; K12183 ESCRT-I complex subunit TSG101 (A)	[OU]	--	Vps23 core domain	Protein ELC GN=T2E22.28 OS=Arabidopsis thaliana (Mouse-ear cress) PE=1 SV=1	U	Intracellular trafficking, secretion, and vesicular transport	unknown [Picea sitchensis]
c101297.graph_c0	5.29252	0.504632	0.565988	5.86516	1.70144	0.388412	4.55293	0.360275	0.129567	--	--	Cellular Component: extracellular region (GO:0005576);; Cellular Component: nucleus (GO:0005634);; Cellular Component: plasmodesma (GO:0009506);; Biological Process: metal ion transport (GO:0030001);; Molecular Function: metal ion binding (GO:0046872);;	--	[P]	Inorganic ion transport and metabolism	Heavy-metal-associated domain	--	P	Inorganic ion transport and metabolism	PREDICTED: uncharacterized protein LOC105045845 [Elaeis guineensis]
c101314.graph_c0	0	0	2.6146	0.0730304	0	2.94775	0	0	3.65536	--	--	--	--	--	--	--	--	--	--	--
c101326.graph_c0	1.55228	1.27127	0	2.17309	1.21075	0	2.87405	1.17291	0	[L]	Replication, recombination and repair	Molecular Function: nucleic acid binding (GO:0003676);; Molecular Function: catalytic activity (GO:0003824);; Biological Process: DNA metabolic process (GO:0006259);; Cellular Component: intracellular membrane-bounded organelle (GO:0043231);;	--	[R]	General function prediction only	--	RNA-directed DNA polymerase homolog OS=Oenothera berteroana (Bertero&apos;s evening primrose) PE=4 SV=1	R	General function prediction only	polyprotein [Sorghum bicolor]
c101336.graph_c0	0.839556	1.34209	5.81344	0.866027	1.10504	6.31672	0.760075	1.32161	5.84613	--	--	--	--	--	--	Lecithin retinol acyltransferase	--	S	Function unknown	PREDICTED: lecithin retinol acyltransferase-like [Malus domestica]
c101353.graph_c0	0.577213	2.20604	0	1.3893	10.2049	0.0870754	0.953458	3.87684	0	--	--	--	--	--	--	--	--	--	--	--
c101357.graph_c0	3.6451	5.84036	0.0534186	4.0107	6.30227	0	4.49266	8.56879	0	--	--	--	--	--	--	--	--	--	--	--
c101360.graph_c0	0.169106	0.11186	0.501841	0.218047	0.098925	0.669649	0.112808	0.0851847	0.555265	--	--	--	--	--	--	Ubiquitin-associated protein 2	--	--	--	--
c101364.graph_c0	5.1226	0.803197	0.200189	3.40532	2.75249	0.206072	2.69037	1.49092	0	--	--	--	--	--	--	--	--	--	--	--
c101374.graph_c0	2.04525	7.53971	0.0606194	1.63564	5.18014	0.0416004	2.5579	8.12638	0.0416314	[L]	Replication, recombination and repair	Molecular Function: DNA binding (GO:0003677);; Molecular Function: RNA binding (GO:0003723);; Molecular Function: RNA-directed DNA polymerase activity (GO:0003964);; Molecular Function: aspartic-type endopeptidase activity (GO:0004190);; Biological Process: RNA-dependent DNA replication (GO:0006278);; Biological Process: DNA recombination (GO:0006310);; Biological Process: proteolysis (GO:0006508…	--	[R]	General function prediction only	--	--	R	General function prediction only	OSIGBa0097A15.2 [Oryza sativa Indica Group]
c101379.graph_c0	0.375483	0.728563	1.49672	0.464786	0.41002	2.96812	0.248094	0.479165	1.76859	[T]	Signal transduction mechanisms	Biological Process: DNA damage checkpoint (GO:0000077);; Biological Process: signal transduction involved in filamentous growth (GO:0001402);; Molecular Function: DNA replication origin binding (GO:0003688);; Cellular Component: nucleus (GO:0005634);; Biological Process: glycogen metabolic process (GO:0005977);; Biological Process: pre-replicative complex assembly involved in nuclear cell cycle D…	K06630|2.57693e-103|ppp:PHYPADRAFT_108926|hypothetical protein; K06630 14-3-3 protein epsilon (A)	[O]	Posttranslational modification, protein turnover, chaperones	14-3-3 protein	14-3-3-like protein D GN=GF14D OS=Glycine max (Soybean) PE=1 SV=1	O	Posttranslational modification, protein turnover, chaperones	predicted protein [Hordeum vulgare subsp. vulgare]
c101385.graph_c0	0.727268	0.14254	3.83689	0.500132	0.378172	2.85251	0.677669	0.569879	3.22061	--	--	--	--	--	--	--	--	--	--	--
c101388.graph_c0	12.5447	6.32231	2.75761	10.3984	4.19342	1.82484	13.8334	7.67331	1.21746	--	--	--	--	--	--	--	--	--	--	--
c101393.graph_c0	0.130837	0	6.78758	0.134962	0.102051	7.22388	0.0997477	0	9.48099	--	--	--	--	--	--	--	--	--	--	--
c101394.graph_c0	30.0733	13.1641	4.02821	29.802	21.0073	4.31378	29.8845	22.3327	4.51778	--	--	--	--	--	--	Late embryogenesis abundant protein	--	S	Function unknown	predicted protein [Physcomitrella patens]
c101403.graph_c0	6.51506	3.17801	55.2702	6.11976	5.02487	57.2566	5.29995	4.73029	39.1006	--	--	--	--	--	--	--	--	S	Function unknown	predicted protein [Physcomitrella patens]
c101405.graph_c0	4.02157	0.177345	0.26521	4.25207	0.407779	0.309403	3.05064	0.222839	0.163924	[U]	Intracellular trafficking, secretion, and vesicular transport	--	--	[U]	Intracellular trafficking, secretion, and vesicular transport	VID27 cytoplasmic protein	Protein CYPRO4 GN=CYPRO4 OS=Cynara cardunculus (Cardoon) PE=2 SV=1	U	Intracellular trafficking, secretion, and vesicular transport	hypothetical protein AMTR_s00058p00217340 [Amborella trichopoda]
c101411.graph_c0	10.4054	2.55851	0.554509	11.0588	8.06688	0.342482	8.50985	5.97222	0.685473	--	--	Molecular Function: transporter activity (GO:0005215);; Cellular Component: membrane (GO:0016020);; Molecular Function: ATPase activity (GO:0016887);; Biological Process: response to stimulus (GO:0050896);;	--	[Q]	Secondary metabolites biosynthesis, transport and catabolism	--	ABC transporter G family member 11 GN=At1g17840 OS=Arabidopsis thaliana (Mouse-ear cress) PE=1 SV=1	Q	Secondary metabolites biosynthesis, transport and catabolism	PREDICTED: LOW QUALITY PROTEIN: ABC transporter G family member 11-like [Pyrus x bretschneideri]
c101415.graph_c0	0.0746207	0.0658133	0.984201	0	0.116406	0.810497	0	0.0751782	0.912488	--	--	Molecular Function: structural constituent of cell wall (GO:0005199);; Cellular Component: cell wall (GO:0005618);;	--	--	--	Yeast PIR protein repeat	--	S	Function unknown	covalently-linked cell wall protein [Pyrenophora tritici-repentis Pt-1C-BFP]
c101419.graph_c1	94.1491	31.1463	18.7818	96.1273	56.5069	21.5991	87.1212	41.7268	29.0687	--	--	Cellular Component: photosystem I reaction center (GO:0009538);; Biological Process: photosynthesis (GO:0015979);;	K02695|4.08115e-31|bdi:100826849|photosystem I reaction center subunit VI, chloroplastic-like; K02695 photosystem I subunit VI (A)	--	--	Photosystem I reaction centre subunit VI	Photosystem I reaction center subunit VI, chloroplastic (Precursor) OS=Oryza sativa subsp. japonica (Rice) PE=2 SV=1	R	General function prediction only	PREDICTED: photosystem I reaction center subunit VI, chloroplastic-like [Brachypodium distachyon]
c101422.graph_c0	9.94635	35.9742	0.0734937	11.3808	17.7326	0.302613	12.4895	24.8411	0.0757096	--	--	--	--	--	--	--	--	--	--	--
c101429.graph_c0	2.9263	0.301665	0	2.39134	0.444638	0	3.33196	0.842334	0	--	--	--	--	--	--	--	--	--	--	--
c101431.graph_c0	0.336708	0.296966	2.62229	0.0496177	0	2.91703	0.0366714	0.242302	3.15883	--	--	--	--	--	--	Insect cuticle protein	--	R	General function prediction only	--
c101436.graph_c0	8.61	2.91478	0.560794	8.3133	8.63767	0.524793	8.39854	4.99431	0.262592	[RTKL]	--	Cellular Component: plasma membrane (GO:0005886);; Molecular Function: kinase activity (GO:0016301);; Biological Process: single-organism developmental process (GO:0044767);; Biological Process: organ development (GO:0048513);;	--	[T]	Signal transduction mechanisms	Protein tyrosine kinase;; Protein kinase domain;; Leucine Rich repeats (2 copies);; Leucine rich repeat;; Leucine Rich Repeat;; Leucine Rich repeat;; Leucine rich repeat N-terminal domain;; Leucine rich repeat	Protein STRUBBELIG-RECEPTOR FAMILY 8 (Precursor) GN=SRF8 OS=Arabidopsis thaliana (Mouse-ear cress) PE=2 SV=1	T	Signal transduction mechanisms	unnamed protein product [Coffea canephora]
c101445.graph_c0	207.774	78.4257	9.86149	204.934	78.6728	8.23966	187.885	87.0907	11.0823	--	--	--	--	--	--	--	--	--	--	--
c101446.graph_c0	0.351167	2.21228	0	0.413988	1.91734	0	0.30597	1.97112	0	--	--	--	--	--	--	--	--	--	--	--
c101460.graph_c0	4.92615	0.0291592	0.0872119	4.5017	0.541535	0.209474	4.03287	0.133234	0.119788	--	--	Biological Process: organelle organization (GO:0006996);; Biological Process: cell cycle process (GO:0022402);; Cellular Component: chromosomal part (GO:0044427);; Biological Process: regulation of cell cycle (GO:0051726);;	K02178|1.6648e-80|smo:SELMODRAFT_404118|hypothetical protein; K02178 checkpoint serine/threonine-protein kinase [EC:2.7.11.1] (A)	[D]	Cell cycle control, cell division, chromosome partitioning	Mad3/BUB1 homology region 1	Mitotic spindle checkpoint protein BUBR1 GN=F4P9.33 OS=Arabidopsis thaliana (Mouse-ear cress) PE=1 SV=2	D	Cell cycle control, cell division, chromosome partitioning	hypothetical protein SELMODRAFT_404118 [Selaginella moellendorffii]
c101462.graph_c0	4.98337	0.135934	0	4.87552	1.08194	0	3.17256	0.362312	0	[R]	General function prediction only	Molecular Function: nucleotide binding (GO:0000166);; Cellular Component: cytoplasm (GO:0005737);; Cellular Component: intracellular membrane-bounded organelle (GO:0043231);;	K07955|1.42263e-78|cit:102631088|ADP-ribosylation factor-like protein 8A-like; K07955 ADP-ribosylation factor-like protein 8 (A)	[R]	General function prediction only	ADP-ribosylation factor family;; Ras family;; Miro-like protein;; Gtr1/RagA G protein conserved region;; 50S ribosome-binding GTPase;; Signal recognition particle receptor beta subunit;; NACHT domain;; Elongation factor Tu GTP binding domain	ADP-ribosylation factor 1 GN=ARF1 OS=Daucus carota (Wild carrot) PE=2 SV=2	U	Intracellular trafficking, secretion, and vesicular transport	PREDICTED: ADP-ribosylation factor-like protein 8B isoform X1 [Sesamum indicum]
c101480.graph_c0	2.33325	0.514465	0.398924	2.13939	0.454975	0.46931	3.40943	0.718265	0.117415	--	--	--	--	--	--	--	--	--	--	--
c101487.graph_c0	14.7882	3.00986	1.47862	15.3565	3.97344	1.29823	14.1399	3.48798	1.6576	--	--	--	--	--	--	--	--	--	--	PREDICTED: uncharacterized protein LOC103449594 [Malus domestica]
c101503.graph_c0	0.450606	0	2.67445	0.0581017	0.1318	2.65107	0.171767	0.0567466	2.34692	--	--	--	--	--	--	--	--	--	--	--
c101516.graph_c0	18.0312	0.806673	0.114889	18.3301	1.42679	0.295662	16.9841	1.57964	0.769294	--	--	--	--	--	--	--	--	--	--	--
c101524.graph_c0	1.05113	4.4172	0.108736	1.27562	4.14756	0	1.55559	4.36053	0	--	--	--	--	--	--	--	--	--	--	--
c101527.graph_c0	0.855261	0.565736	6.76822	0.771949	2.4182	5.32209	0.326018	0.646238	6.19759	--	--	--	--	--	--	--	--	--	--	--
c101527.graph_c1	0.878742	0.322927	4.1853	0.604299	1.02811	3.64547	0.949079	0.663981	3.64819	--	--	--	--	[R]	General function prediction only	PPR repeat family;; PPR repeat;; Pentatricopeptide repeat domain	Pentatricopeptide repeat-containing protein At3g14730 GN=PCMP-E31 OS=Arabidopsis thaliana (Mouse-ear cress) PE=2 SV=1	R	General function prediction only	PREDICTED: pentatricopeptide repeat-containing protein At3g14730-like [Cucumis sativus]
c101528.graph_c0	0.200785	0.206601	3.76637	0.241635	0.913553	4.63428	0.255125	0.40457	2.81901	--	--	--	--	--	--	--	--	--	--	--
c101535.graph_c0	10.1462	0.490337	0	8.84123	3.36069	0.0419343	7.69997	1.30692	0.0419656	--	--	--	--	--	--	--	--	--	--	--
c101544.graph_c0	3.91803	1.0831	0	3.43835	4.24192	0	2.85329	2.00311	0	--	--	--	--	--	--	--	--	--	--	--
c101555.graph_c0	22.5165	0.255759	0.0449968	23.7543	1.83608	0.0308793	20.1833	0.945197	0.123609	--	--	--	--	[K]	Transcription	Homeobox KN domain	BEL1-like homeodomain protein 11 GN=BLH11 OS=Arabidopsis thaliana (Mouse-ear cress) PE=2 SV=1	K	Transcription	conserved hypothetical protein [Uncinocarpus reesii 1704]
c101559.graph_c0	7.33749	6.97354	58.5667	5.28513	8.58469	52.5585	7.57115	7.32858	53.6862	[Q]	Secondary metabolites biosynthesis, transport and catabolism	Molecular Function: oxidoreductase activity (GO:0016491);; Molecular Function: metal ion binding (GO:0046872);;	--	[QI]	--	Cytochrome P450	11-oxo-beta-amyrin 30-oxidase GN=CYP72A154 OS=Glycyrrhiza uralensis (Chinese licorice) PE=1 SV=1	Q	Secondary metabolites biosynthesis, transport and catabolism	PREDICTED: cytochrome P450 CYP72A219-like [Phoenix dactylifera]
c101566.graph_c0	0	0.371098	12.727	0.17361	0.131275	14.7005	0.192468	0	11.9673	--	--	Molecular Function: copper ion binding (GO:0005507);; Biological Process: lignin catabolic process (GO:0046274);; Cellular Component: apoplast (GO:0048046);; Molecular Function: hydroquinone:oxygen oxidoreductase activity (GO:0052716);; Biological Process: oxidation-reduction process (GO:0055114);;	--	[Q]	Secondary metabolites biosynthesis, transport and catabolism	--	Laccase-2 (Precursor) GN=LAC2 OS=Arabidopsis thaliana (Mouse-ear cress) PE=2 SV=1	Q	Secondary metabolites biosynthesis, transport and catabolism	hypothetical protein PHAVU_011G062600g [Phaseolus vulgaris]
c101571.graph_c0	4.7195	2.6449	0	6.74463	1.64884	0.0444975	4.38514	2.32785	0	--	--	--	--	--	--	Pollen proteins Ole e I like	--	R	General function prediction only	hypothetical protein AMTR_s00066p00033210 [Amborella trichopoda]
c101577.graph_c0	90.1017	33.3674	13.2189	82.1592	62.5901	14.8689	105.125	27.082	20.2007	--	--	--	--	--	--	--	--	--	--	--
c101578.graph_c0	5.08492	228.604	75.7739	3.83041	102.259	75.9414	6.47809	158.844	106.421	[P]	Inorganic ion transport and metabolism	--	K01673|5.58651e-54|sot:102589374|carbonic anhydrase, chloroplastic-like; K01673 carbonic anhydrase [EC:4.2.1.1] (A)	[P]	Inorganic ion transport and metabolism	Carbonic anhydrase	Carbonic anhydrase, 25 kDa isoform (Precursor) OS=Pisum sativum (Garden pea) PE=1 SV=1	P	Inorganic ion transport and metabolism	PREDICTED: carbonic anhydrase, chloroplastic-like isoform X2 [Solanum tuberosum]
c101579.graph_c0	0	0	0.374324	0.0182972	0.0553413	0.369268	0.0135231	0.0178705	0.530213	[P]	Inorganic ion transport and metabolism	Cellular Component: membrane (GO:0016020);; Biological Process: metal ion transport (GO:0030001);; Molecular Function: metal ion transmembrane transporter activity (GO:0046873);; Biological Process: transmembrane transport (GO:0055085);;	--	--	--	CorA-like Mg2+ transporter protein	--	P	Inorganic ion transport and metabolism	hypothetical protein OIDMADRAFT_206965 [Oidiodendron maius Zn]
c101583.graph_c0	3.27557	1.5532	0.154849	3.19719	2.08787	0.414437	2.95372	2.55487	0.223324	--	--	Molecular Function: inorganic phosphate transmembrane transporter activity (GO:0005315);; Molecular Function: UDP-glucose transmembrane transporter activity (GO:0005460);; Molecular Function: protein binding (GO:0005515);; Molecular Function: ATP binding (GO:0005524);; Cellular Component: vacuolar membrane (GO:0005774);; Cellular Component: plasma membrane (GO:0005886);; Biological Process: ATP c…	--	[Q]	Secondary metabolites biosynthesis, transport and catabolism	ABC transporter;; AAA domain;; Predicted ATPase of the ABC class	Protein STAR1 OS=Oryza sativa subsp. japonica (Rice) PE=1 SV=1	Q	Secondary metabolites biosynthesis, transport and catabolism	phosphate import ATP-binding protein pstB 1 [Zea mays]
c101584.graph_c0	1.38423	1.6278	0.135238	1.26922	2.15935	0.0696058	1.23119	2.2468	0.27863	--	--	--	--	--	--	--	--	--	--	--
c101588.graph_c0	1.41608	0.110201	0.18311	1.15999	0.844636	0.0753964	1.42888	0.419607	0.113179	--	--	--	--	--	--	--	--	S	Function unknown	hypothetical protein AMTR_s00029p00238480 [Amborella trichopoda]
c101597.graph_c0	0.258551	1.45942	1.09124	0	1.61333	0.561653	0.157692	1.71918	1.0773	--	--	--	--	--	--	--	--	--	--	--
c101606.graph_c0	0	0	2.73761	0	0	4.1063	0	0	3.38418	--	--	--	--	--	--	--	--	--	--	--
c101630.graph_c0	0.391366	3.95381	0.0312841	0.293604	2.19232	0.0644068	0.488243	2.9751	0.193364	--	--	--	--	--	--	--	--	--	--	--
c101632.graph_c0	0.0424605	0.0187245	0.448022	0.0437993	0.0165593	0.5957	0.0485567	0.0427777	0.769217	[C]	Energy production and conversion	Biological Process: glycerol metabolic process (GO:0006071);; Biological Process: lipid metabolic process (GO:0006629);; Molecular Function: glycerophosphodiester phosphodiesterase activity (GO:0008889);;	--	[R]	General function prediction only	Glycerophosphoryl diester phosphodiesterase family;; Ankyrin repeats (3 copies);; Ankyrin repeats (many copies);; Ankyrin repeat;; Ankyrin repeats (many copies);; Ankyrin repeat	Glycerophosphodiester phosphodiesterase GDPD2 {ECO:0000305} OS=Arabidopsis thaliana (Mouse-ear cress) PE=2 SV=1	R	General function prediction only	Ankyrin repeat-containing protein [Glarea lozoyensis ATCC 20868]
c101653.graph_c0	0.216423	0.381758	3.50151	0.156273	0.860915	4.07453	0.362994	0.501492	3.7443	--	--	Molecular Function: sequence-specific DNA binding transcription factor activity (GO:0003700);; Biological Process: regulation of transcription, DNA-templated (GO:0006355);; Molecular Function: sequence-specific DNA binding (GO:0043565);;	K14431|3.57766e-119|smo:SELMODRAFT_232668|TGA3; hypothetical protein; K14431 transcription factor TGA (A)	--	--	Seed dormancy control;; bZIP transcription factor;; Basic region leucine zipper	TGACG-sequence-specific DNA-binding protein TGA-2.1 GN=TGA21 OS=Nicotiana tabacum (Common tobacco) PE=1 SV=1	K	Transcription	hypothetical protein SELMODRAFT_232668 [Selaginella moellendorffii]
c101654.graph_c0	0	0	1.01818	0	0	1.55274	0	0	1.12658	--	--	--	--	--	--	--	--	--	--	--
c101655.graph_c0	1.75658	0.694493	0.213041	2.06189	1.22837	0.109651	1.47772	0.732291	0.329197	--	--	Molecular Function: peptidase activity (GO:0008233);;	--	[O]	Posttranslational modification, protein turnover, chaperones	Xylanase inhibitor N-terminal;; Eukaryotic aspartyl protease	Protein ASPARTIC PROTEASE IN GUARD CELL 1 (Precursor) GN=ASPG1 OS=Arabidopsis thaliana (Mouse-ear cress) PE=1 SV=1	O	Posttranslational modification, protein turnover, chaperones	Aspartic proteinase nepenthesin-1 precursor, putative [Ricinus communis]
c101661.graph_c0	1.30509	0.179851	0.0717221	1.34624	0.445352	0	1.18153	0.287621	0.147769	[KAD]	--	Molecular Function: DNA binding (GO:0003677);; Molecular Function: chromatin binding (GO:0003682);;	K09422|6.27718e-58|ppp:PHYPADRAFT_114045|hypothetical protein; K09422 myb proto-oncogene protein, plant (A)	[K]	Transcription	Myb-like DNA-binding domain;; Myb-like DNA-binding domain	Transcription factor MYB44 GN=K8K14.2 OS=Arabidopsis thaliana (Mouse-ear cress) PE=2 SV=1	K	Transcription	predicted protein [Physcomitrella patens]
c101695.graph_c0	1.84477	0.173089	0.0690253	2.75319	0.428607	0.0710536	1.79543	0.276806	0.0711064	--	--	--	--	--	--	--	--	--	--	--
c101705.graph_c0	0.0315518	0.0278278	0.693582	0	0	0.77108	0.0721637	0.0317876	0.971712	[S]	Function unknown	--	--	[R]	General function prediction only	Domain of unknown function DUF221;; Phosphate metabolism protein	Calcium permeable stress-gated cation channel 1 GN=CSC1 OS=Arabidopsis thaliana (Mouse-ear cress) PE=2 SV=1	S	Function unknown	DUF221 domain-containing protein [Marssonina brunnea f. sp. &apos;multigermtubi&apos; MB_m1]
c101724.graph_c0	0.262225	0.154183	6.99402	0.0901642	0	4.35137	0	0.176123	4.75048	--	--	--	--	--	--	--	--	--	--	--
c101724.graph_c1	0	0	4.4247	0.0998226	0	2.62772	0	0.0974944	3.15561	--	--	--	--	--	--	Domain of unknown function (DUF4218)	--	S	Function unknown	PREDICTED: uncharacterized protein LOC103503126 [Cucumis melo]
c101727.graph_c0	0.328181	0.578893	2.45282	0.338529	0.127988	3.34177	0.2502	0	3.26995	[S]	Function unknown	Biological Process: metabolic process (GO:0008152);; Molecular Function: carbon-sulfur lyase activity (GO:0016846);;	--	--	--	Glutathione-dependent formaldehyde-activating enzyme	--	S	Function unknown	hypothetical protein SS1G_01765 [Sclerotinia sclerotiorum 1980]
c101735.graph_c0	125.737	41.8691	2.75271	132.19	39.4294	2.78714	123.64	38.1581	5.67141	--	--	--	--	--	--	--	--	--	--	--
c101736.graph_c0	0.715206	0.336422	8.42693	0.442654	0	10.2282	0.254455	0.14411	8.03316	--	--	--	--	[I]	Lipid transport and metabolism	3-oxo-5-alpha-steroid 4-dehydrogenase	Steroid 5-alpha-reductase DET2 GN=DET2 OS=Solanum lycopersicum (Tomato) PE=1 SV=1	I	Lipid transport and metabolism	PREDICTED: very-long-chain enoyl-CoA reductase-like [Sesamum indicum]
c101737.graph_c0	0.976306	0.496773	9.11286	0.619747	0.673638	9.31266	0.887457	0.264815	10.5441	[G]	Carbohydrate transport and metabolism	Molecular Function: glyceraldehyde-3-phosphate dehydrogenase (NAD+) (phosphorylating) activity (GO:0004365);; Cellular Component: cytoplasm (GO:0005737);; Biological Process: glycolytic process (GO:0006096);; Molecular Function: NADP binding (GO:0050661);; Molecular Function: NAD binding (GO:0051287);; Biological Process: oxidation-reduction process (GO:0055114);;	K00134|6.05696e-168|csv:101226638|glyceraldehyde-3-phosphate dehydrogenase, cytosolic-like; K00134 glyceraldehyde 3-phosphate dehydrogenase [EC:1.2.1.12] (A)	[G]	Carbohydrate transport and metabolism	Glyceraldehyde 3-phosphate dehydrogenase, C-terminal domain;; Glyceraldehyde 3-phosphate dehydrogenase, NAD binding domain	Glyceraldehyde-3-phosphate dehydrogenase GAPCP1, chloroplastic (Precursor) GN=GAPCP1 OS=Arabidopsis thaliana (Mouse-ear cress) PE=1 SV=1	G	Carbohydrate transport and metabolism	Glyceraldehyde-3-phosphate dehydrogenase-like, C-terminal [Glarea lozoyensis ATCC 20868]
c101754.graph_c0	145.417	53.592	9.81015	142.33	56.1463	11.3536	150.269	33.5937	10.734	--	--	--	--	--	--	--	--	--	--	--
c101767.graph_c0	1.52577	0.588738	0.08385	1.57388	0.48347	0.172628	1.27227	0.624476	0.129567	--	--	--	--	[R]	General function prediction only	Zinc finger C-x8-C-x5-C-x3-H type (and similar)	Zinc finger CCCH domain-containing protein 14 OS=Oryza sativa subsp. japonica (Rice) PE=2 SV=1	R	General function prediction only	predicted protein [Physcomitrella patens]
c101778.graph_c0	2.02719	0.407375	13.3348	2.48815	2.46183	14.5396	2.11283	0.853127	10.4131	[R]	General function prediction only	Molecular Function: nucleic acid binding (GO:0003676);; Molecular Function: zinc ion binding (GO:0008270);;	K10140|0|smo:SELMODRAFT_21554|hypothetical protein; K10140 DNA damage-binding protein 2 (A)	[S]	Function unknown	WD domain, G-beta repeat	Protein DAMAGED DNA-BINDING 2 GN=DDB2 OS=Arabidopsis thaliana (Mouse-ear cress) PE=1 SV=1	R	General function prediction only	hypothetical protein SELMODRAFT_21554, partial [Selaginella moellendorffii]
c101789.graph_c0	0.513451	0.855381	14.2465	0.706187	1.20145	16.0077	0.565423	0.574764	12.1956	--	--	--	--	--	--	--	--	--	--	--
c101792.graph_c0	10.3466	4.41553	1.61411	11.0172	5.72726	0.302098	10.051	7.06138	1.20929	--	--	--	--	--	--	--	--	--	--	--
c101792.graph_c1	59.5613	27.3994	7.40992	63.2073	41.8335	8.20943	64.5193	37.1982	12.485	--	--	--	--	--	--	--	--	--	--	--
c101796.graph_c0	16.2405	0.334665	0.0667298	14.7172	1.12467	0	14.3487	0.458744	0	--	--	--	--	--	--	--	--	--	--	--
c101800.graph_c0	0.806647	0.334795	6.1749	0.978918	0.222061	7.08646	0.687324	0.0956087	7.86538	[J]	Translation, ribosomal structure and biogenesis	Molecular Function: structural constituent of ribosome (GO:0003735);; Cellular Component: ribosome (GO:0005840);; Biological Process: translation (GO:0006412);;	K02938|3.3518e-124|csl:COCSUDRAFT_29577|ribosomal protein L8 component of cytosolic 80S ribosome and 60S large subunit; K02938 large subunit ribosomal protein L8e (A)	[J]	Translation, ribosomal structure and biogenesis	Ribosomal Proteins L2, C-terminal domain;; Ribosomal Proteins L2, RNA binding domain	60S ribosomal protein L8 GN=RPL8 OS=Solanum lycopersicum (Tomato) PE=2 SV=1	J	Translation, ribosomal structure and biogenesis	60S ribosomal protein L2 [Sclerotinia sclerotiorum 1980 UF-70]
c101807.graph_c0	0	0.200799	2.10199	0.0587124	0.26637	2.62742	0.433931	0.286715	3.35116	[U]	Intracellular trafficking, secretion, and vesicular transport	--	K17279|7.04277e-23|csl:COCSUDRAFT_24120|hypothetical protein; K17279 receptor expression-enhancing protein 5/6 (A)	[U]	Intracellular trafficking, secretion, and vesicular transport	TB2/DP1, HVA22 family	Protein HVA22 GN=HVA22 OS=Hordeum vulgare (Barley) PE=2 SV=1	U	Intracellular trafficking, secretion, and vesicular transport	hypothetical protein OIDMADRAFT_21239 [Oidiodendron maius Zn]
c101811.graph_c0	4.45606	0.868453	11.2996	5.50899	1.95262	11.5863	4.87318	1.3115	7.36212	--	--	Molecular Function: binding (GO:0005488);;	--	[KB]	--	CW-type Zinc Finger;; Methyl-CpG binding domain	Methyl-CpG-binding domain-containing protein 2 GN=MBD2 OS=Arabidopsis thaliana (Mouse-ear cress) PE=1 SV=1	K	Transcription	PREDICTED: methyl-CpG-binding domain-containing protein 2-like [Nicotiana tomentosiformis]
c101812.graph_c0	2.33267	7.74935	1.09392	3.44892	6.97456	1.12606	2.54903	7.83367	1.40863	--	--	--	--	--	--	--	--	--	--	--
c101822.graph_c0	1.55509	8.70931	0	1.44371	4.06337	0.35189	1.6598	5.56182	0.140861	--	--	--	--	--	--	--	--	--	--	--
c101834.graph_c0	21.0207	10.4773	1.9027	19.1325	12.1247	2.87796	19.662	13.5698	2.68009	--	--	Cellular Component: mitochondrial envelope (GO:0005740);; Biological Process: respiratory gaseous exchange (GO:0007585);; Biological Process: response to cold (GO:0009409);; Molecular Function: alternative oxidase activity (GO:0009916);; Cellular Component: integral component of membrane (GO:0016021);; Biological Process: electron transport chain (GO:0022900);; Biological Process: mitochondria-nu…	K17893|4.32312e-150|fve:101307016|ubiquinol oxidase 1a, mitochondrial-like; K17893 ubiquinol oxidase [EC:1.10.3.11] (A)	--	--	Alternative oxidase	Ubiquinol oxidase 1a, mitochondrial (Precursor) GN=MCB17.11 OS=Arabidopsis thaliana (Mouse-ear cress) PE=1 SV=2	C	Energy production and conversion	PREDICTED: ubiquinol oxidase 1a, mitochondrial-like [Fragaria vesca subsp. vesca]
c101845.graph_c0	52.2169	69.6509	19.2125	47.6536	54.6581	20.2412	52.9147	67.1177	18.4588	--	--	--	--	--	--	Ribosomal protein S21	--	--	--	--
c101847.graph_c0	0	0	2.53816	0	0.043298	1.95955	0	0	1.91073	--	--	--	--	--	--	--	--	--	--	--
c101853.graph_c0	0.718721	0.140865	4.42376	0.164752	0.062288	3.9755	0.913235	0.160909	6.22086	[J]	Translation, ribosomal structure and biogenesis	Molecular Function: structural constituent of ribosome (GO:0003735);; Cellular Component: ribosome (GO:0005840);; Biological Process: translation (GO:0006412);;	K02929|3.20939e-52|cvr:CHLNCDRAFT_134811|hypothetical protein; K02929 large subunit ribosomal protein L44e (A)	[J]	Translation, ribosomal structure and biogenesis	Ribosomal protein L44	60S ribosomal protein L44 GN=RPL44 OS=Gossypium hirsutum (Upland cotton) PE=3 SV=3	J	Translation, ribosomal structure and biogenesis	putative 60S ribosomal protein L44 [Marssonina brunnea f. sp. &apos;multigermtubi&apos; MB_m1]
c101861.graph_c0	2.56767	2.48376	10.6332	1.62335	3.03641	9.59616	2.58901	1.16825	10.8787	--	--	--	--	--	--	--	--	--	--	--
c101871.graph_c0	15.6472	52.1	0.97649	14.9363	31.3833	1.40468	20.374	51.6817	1.16069	[Z]	Cytoskeleton	Molecular Function: nucleotide binding (GO:0000166);; Cellular Component: microtubule cytoskeleton (GO:0015630);; Cellular Component: protein complex (GO:0043234);; Cellular Component: cytoskeletal part (GO:0044430);;	K10405|0|smo:SELMODRAFT_78149|ATK1A-1; hypothetical protein; K10405 kinesin family member C1 (A)	[Z]	Cytoskeleton	Kinesin motor domain	Kinesin-5 GN=ATK5 OS=Arabidopsis thaliana (Mouse-ear cress) PE=2 SV=1	Z	Cytoskeleton	hypothetical protein SELMODRAFT_78149 [Selaginella moellendorffii]
c101874.graph_c0	12.9608	16.0332	4.03841	13.2951	12.0036	3.28649	13.7309	16.3766	3.74633	[R]	General function prediction only	Molecular Function: carboxylic ester hydrolase activity (GO:0004091);; Biological Process: embryo development ending in seed dormancy (GO:0009793);;	--	[R]	General function prediction only	Alpha/beta hydrolase family;; alpha/beta hydrolase fold;; Alpha/beta hydrolase family	Embryogenesis-associated protein EMB8 GN=EMB8 OS=Picea glauca (White spruce) PE=2 SV=1	R	General function prediction only	predicted protein [Physcomitrella patens]
c101877.graph_c0	48.792	5.5465	3.76588	50.2186	50.4468	2.55165	34.1397	16.0578	2.60265	--	--	--	--	--	--	--	--	--	--	--
c101878.graph_c0	4.79811	2.33478	0.363702	3.66937	2.96815	0.299511	5.73927	4.66727	0.2248	--	--	Cellular Component: extracellular region (GO:0005576);; Cellular Component: membrane (GO:0016020);; Cellular Component: cytoplasmic membrane-bounded vesicle (GO:0016023);;	--	--	--	AWPM-19-like family	--	S	Function unknown	PREDICTED: uncharacterized protein LOC103323789 [Prunus mume]
c101883.graph_c0	0.0970586	1.96887	0.128014	0.100119	1.66549	0	0.295983	1.66232	0.043958	--	--	--	--	--	--	--	--	--	--	--
c101908.graph_c0	5.56712	6.78624	25.8487	6.32626	9.09053	25.2358	6.17664	8.48148	28.8829	[FH]	--	--	K03457|2.00292e-134|cam:101513252|probable allantoin permease-like; K03457 nucleobase:cation symporter-1, NCS1 family (A)	[FH]	--	Permease for cytosine/purines, uracil, thiamine, allantoin	--	H	Coenzyme transport and metabolism	PREDICTED: probable allantoin permease-like [Cicer arietinum]
c101909.graph_c0	0.16282	0	1.67028	0.111969	0	1.47373	0.124131	0.328073	1.27819	[R]	General function prediction only	Molecular Function: GTP binding (GO:0005525);; Biological Process: small GTPase mediated signal transduction (GO:0007264);; Biological Process: protein transport (GO:0015031);;	--	[U]	Intracellular trafficking, secretion, and vesicular transport	Ras family;; Miro-like protein;; ADP-ribosylation factor family;; 50S ribosome-binding GTPase;; Elongation factor Tu GTP binding domain;; Gtr1/RagA G protein conserved region	Ras-related protein YPTC6 GN=YPTC6 OS=Chlamydomonas reinhardtii (Chlamydomonas smithii) PE=3 SV=1	U	Intracellular trafficking, secretion, and vesicular transport	Ras GTPase [Marssonina brunnea f. sp. &apos;multigermtubi&apos; MB_m1]
c101910.graph_c0	0.142902	0.126036	1.25653	0	0.111462	1.7246	0.0363154	0.04799	1.20812	--	--	--	--	--	--	--	--	--	--	--
c101912.graph_c0	55.3393	19.8007	11.5821	54.1787	41.8069	14.2469	52.6109	21.7002	12.4566	--	--	Cellular Component: cytoplasmic membrane-bounded vesicle (GO:0016023);;	--	--	--	Protein of unknown function (DUF1070)	Arabinogalactan peptide 16 (Precursor) GN=AGP16 OS=Arabidopsis thaliana (Mouse-ear cress) PE=1 SV=1	R	General function prediction only	hypothetical protein SELMODRAFT_29789, partial [Selaginella moellendorffii]
c101915.graph_c0	0.306001	0.179922	2.51126	0.105216	0.397793	2.40041	0.155526	0.205525	2.12502	--	--	--	--	--	--	--	--	--	--	--
c101941.graph_c0	0.288042	21.5091	0.337697	0.0990412	9.8854	0.34762	0.146399	17.8953	0.434849	--	--	--	--	--	--	--	--	--	--	--
c101951.graph_c0	4.46028	1.54268	0.692099	4.14984	0.272859	0.712435	4.26722	1.23354	0.396092	--	--	--	--	--	--	--	--	--	--	--
c101956.graph_c1	45.3332	83.9296	23.6307	50.0181	66.2798	20.8192	47.7587	83.4427	25.9459	[O]	Posttranslational modification, protein turnover, chaperones	Molecular Function: ATP binding (GO:0005524);; Biological Process: response to stress (GO:0006950);; Molecular Function: 2-alkenal reductase [NAD(P)] activity (GO:0032440);; Biological Process: oxidation-reduction process (GO:0055114);;	K03283|0|csv:101215599|probable mediator of RNA polymerase II transcription subunit 37e-like; K03283 heat shock 70kDa protein 1/8 (A)	[O]	Posttranslational modification, protein turnover, chaperones	Hsp70 protein;; NAD-specific glutamate dehydrogenase	Heat shock cognate 70 kDa protein GN=HSP70 OS=Petunia hybrida (Petunia) PE=2 SV=1	O	Posttranslational modification, protein turnover, chaperones	hypothetical protein JCGZ_01475 [Jatropha curcas]
c101964.graph_c0	56.9971	26.2523	11.1632	59.1519	33.9928	11.974	53.3766	36.5174	14.2539	--	--	--	--	--	--	Plant transcription factor NOZZLE	--	--	--	--
c101965.graph_c0	50.7185	7.92285	1.39818	51.2312	22.212	1.90655	42.902	12.1086	2.6562	--	--	Biological Process: fatty acid biosynthetic process (GO:0006633);; Molecular Function: thiolester hydrolase activity (GO:0016790);;	K10781|1.79039e-60|ppp:PHYPADRAFT_192494|hypothetical protein; K10781 fatty acyl-ACP thioesterase B [EC:3.1.2.14 3.1.2.21] (A)	--	--	Acyl-ACP thioesterase;; Acyl-ACP thioesterase;; Acyl-ACP thioesterase	Palmitoyl-acyl carrier protein thioesterase, chloroplastic (Precursor) GN=T27G7.19 OS=Arabidopsis thaliana (Mouse-ear cress) PE=1 SV=1	S	Function unknown	predicted protein [Physcomitrella patens]
c101968.graph_c0	3.11074	0.489926	9.67108	3.09422	2.25302	6.13405	0.592895	1.56699	5.53481	--	--	--	--	--	--	--	--	--	--	--
c101970.graph_c0	0.114741	0.222635	1.02908	0.213045	0.161093	1.45397	0.122467	0.323674	0.789887	[C]	Energy production and conversion	Molecular Function: ATP binding (GO:0005524);; Biological Process: ATP synthesis coupled proton transport (GO:0015986);; Biological Process: ATP hydrolysis coupled proton transport (GO:0015991);; Cellular Component: proton-transporting ATP synthase complex, catalytic core F(1) (GO:0045261);; Molecular Function: proton-transporting ATP synthase activity, rotational mechanism (GO:0046933);; Molecul…	K02132|0|ccp:CHC_T00009194001|ATP synthase subunit alpha, mitochondrial; K02132 F-type H+-transporting ATPase subunit alpha (A)	[C]	Energy production and conversion	ATP synthase alpha/beta family, nucleotide-binding domain;; ATP synthase alpha/beta chain, C terminal domain;; ATP synthase alpha/beta family, beta-barrel domain;; HAS barrel domain	ATP synthase subunit alpha, mitochondrial GN=ATPA OS=Marchantia polymorpha (Liverwort) PE=3 SV=2	C	Energy production and conversion	atp synthase subunit alpha [Lichtheimia corymbifera JMRC:FSU:9682]
c101985.graph_c0	3.70049	0	1.86499	3.30511	1.09117	0.694393	2.54595	0.727442	1.14456	[L]	Replication, recombination and repair	Molecular Function: DNA binding (GO:0003677);; Molecular Function: DNA helicase activity (GO:0003678);; Molecular Function: ATP binding (GO:0005524);; Cellular Component: nucleus (GO:0005634);; Cellular Component: cytoplasm (GO:0005737);; Biological Process: DNA unwinding involved in DNA replication (GO:0006268);; Biological Process: DNA replication initiation (GO:0006270);; Biological Process: D…	K02210|0|atr:s00057p00030490|AMTR_s00057p00030490; hypothetical protein; K02210 DNA replication licensing factor MCM7 [EC:3.6.4.12] (A)	[L]	Replication, recombination and repair	MCM2/3/5 family;; MCM N-terminal domain	DNA replication licensing factor MCM7 GN=MCM7 OS=Oryza sativa subsp. indica (Rice) PE=3 SV=1	L	Replication, recombination and repair	hypothetical protein AMTR_s00057p00030490 [Amborella trichopoda]
c101987.graph_c0	5.46711	1.2676	0.669042	5.63949	2.46184	0.408119	4.72664	2.04419	0.71474	--	--	--	--	--	--	--	--	--	--	--
c101994.graph_c1	1.94662	3.12157	0.259341	1.58206	1.47233	0.213569	1.30418	2.19888	0.427456	--	--	--	--	--	--	--	--	--	--	--
c101998.graph_c0	0.6758	0	5.94226	0	0.632537	4.52648	0	0.27234	4.285	--	--	--	--	--	--	--	--	--	--	--
c102005.graph_c0	2.53775	12.9904	0.0875067	1.64252	6.63683	0.180156	4.13502	8.07117	0.0450725	--	--	Molecular Function: binding (GO:0005488);; Biological Process: macromolecule metabolic process (GO:0043170);; Biological Process: primary metabolic process (GO:0044238);;	--	--	--	--	--	R	General function prediction only	retrotransposon protein, putative, Ty3-gypsy sub-class [Oryza sativa Japonica Group]
c102006.graph_c0	0.847294	0.0140998	0	0.791555	0.149632	0	0.65815	0.0322122	0	--	--	Biological Process: cellular process (GO:0009987);; Molecular Function: kinase activity (GO:0016301);;	--	--	--	Leucine Rich repeats (2 copies);; Leucine rich repeat;; Leucine Rich Repeat;; Protein kinase domain;; Protein tyrosine kinase;; Leucine Rich repeat;; Leucine rich repeat N-terminal domain;; Leucine rich repeat	Probable LRR receptor-like serine/threonine-protein kinase At1g34110 (Precursor) GN=At1g34110 OS=Arabidopsis thaliana (Mouse-ear cress) PE=2 SV=2	T	Signal transduction mechanisms	PREDICTED: probable LRR receptor-like serine/threonine-protein kinase At1g34110 [Brachypodium distachyon]
c102008.graph_c0	6.66304	23.588	4.06858	5.2503	17.9732	2.76417	5.57366	21.3505	2.85005	--	--	--	--	--	--	--	--	--	--	--
c102009.graph_c0	0	0.162068	31.5073	0.0947754	0.143328	34.8449	0	0.18513	20.806	--	--	--	--	--	--	--	--	--	--	--
c102018.graph_c1	0	0.535879	1.40241	0.587578	0.177717	1.75297	0.347414	0.0765165	1.27271	[J]	Translation, ribosomal structure and biogenesis	Molecular Function: translation elongation factor activity (GO:0003746);; Molecular Function: GTPase activity (GO:0003924);; Molecular Function: GTP binding (GO:0005525);; Biological Process: GTP catabolic process (GO:0006184);; Biological Process: positive regulation of translational elongation (GO:0045901);;	K03234|0|bpg:Bathy12g00690|elongation factor 2; K03234 elongation factor 2 (A)	[J]	Translation, ribosomal structure and biogenesis	Elongation factor G, domain IV;; Elongation factor G C-terminus;; Elongation Factor G, domain II	Elongation factor 2 OS=Parachlorella kessleri (Green alga) PE=2 SV=1	J	Translation, ribosomal structure and biogenesis	predicted protein [Hordeum vulgare subsp. vulgare]
c102018.graph_c2	0	0.166677	1.05242	0.227432	0.221106	1.11185	0.120064	0.158662	1.54063	[J]	Translation, ribosomal structure and biogenesis	Molecular Function: translation elongation factor activity (GO:0003746);; Molecular Function: GTPase activity (GO:0003924);; Molecular Function: GTP binding (GO:0005525);; Biological Process: GTP catabolic process (GO:0006184);; Biological Process: positive regulation of translational elongation (GO:0045901);;	K03234|0|gsl:Gasu_50880|elongation factor EF-2; K03234 elongation factor 2 (A)	[J]	Translation, ribosomal structure and biogenesis	Elongation factor Tu GTP binding domain;; Elongation factor Tu domain 2;; 50S ribosome-binding GTPase	Elongation factor 2 OS=Beta vulgaris (Sugar beet) PE=2 SV=1	J	Translation, ribosomal structure and biogenesis	predicted protein [Hordeum vulgare subsp. vulgare]
c102025.graph_c0	0.288607	0.0636356	3.299	0	0.0562772	2.74288	0.220029	0.145381	3.2024	[IQ]	--	Molecular Function: 3-oxoacyl-[acyl-carrier-protein] reductase (NADPH) activity (GO:0004316);; Cellular Component: mitochondrion (GO:0005739);; Molecular Function: NADH dehydrogenase (ubiquinone) activity (GO:0008137);; Biological Process: lipoate biosynthetic process (GO:0009107);;	K03955|1.53755e-28|brp:103831049|acyl carrier protein 2, mitochondrial-like; K03955 NADH dehydrogenase (ubiquinone) 1 alpha/beta subcomplex 1 (A)	[CIQ]	--	Phosphopantetheine attachment site	Acyl carrier protein 2, mitochondrial (Precursor) GN=MTACP2 OS=Arabidopsis thaliana (Mouse-ear cress) PE=1 SV=1	C	Energy production and conversion	hypothetical protein OIDMADRAFT_18988 [Oidiodendron maius Zn]
c102027.graph_c0	4.78017	0.819772	0	7.67027	1.86423	0.0600927	4.70724	1.87284	0	--	--	--	--	--	--	--	--	--	--	--
c102041.graph_c0	4.04366	0.396266	35.3976	3.89308	1.68213	29.7683	3.69938	1.62955	23.2789	--	--	Molecular Function: transferase activity, transferring glycosyl groups (GO:0016757);;	--	[GC]	--	UDP-glucoronosyl and UDP-glucosyl transferase	UDP-glycosyltransferase 85A7 GN=UGT85A7 OS=Arabidopsis thaliana (Mouse-ear cress) PE=2 SV=1	G	Carbohydrate transport and metabolism	hypothetical protein EUGRSUZ_F03601 [Eucalyptus grandis]
c102046.graph_c0	270.189	71.1137	0.820361	286.079	73.5661	0.87929	249.896	93.8495	1.18488	[C]	Energy production and conversion	--	--	--	--	Pyruvate formate lyase;; Dyp-type peroxidase family	--	--	--	hypothetical protein FVEG_12884 [Fusarium verticillioides 7600]
c102051.graph_c0	1.47291	1.43345	0.625229	0.78587	2.45616	0.183886	0.968035	1.43274	0.506063	--	--	--	--	--	--	--	--	--	--	--
c102065.graph_c1	0.360626	0.0454373	2.62736	0.318854	0.683115	1.91185	0.235658	0.103806	1.95994	--	--	--	--	[R]	General function prediction only	--	--	R	General function prediction only	hypothetical protein VITISV_026773 [Vitis vinifera]
c102066.graph_c0	0.108948	0.320298	1.21344	0.262228	0.368239	1.019	0.0553736	0.14635	1.4145	--	--	--	--	--	--	--	--	--	--	--
c102093.graph_c0	1.61709	0	0	2.20044	0.402544	0	0.83938	0.0346632	0.0623303	--	--	--	K14684|4.19021e-93|atr:s00165p00068240|AMTR_s00165p00068240; hypothetical protein; K14684 solute carrier family 25 (mitochondrial phosphate transporter), member 23/24/25/41 (A)	[C]	Energy production and conversion	Mitochondrial carrier protein	Mitochondrial adenine nucleotide transporter ADNT1 OS=Arabidopsis thaliana (Mouse-ear cress) PE=2 SV=1	C	Energy production and conversion	hypothetical protein AMTR_s00165p00068240 [Amborella trichopoda]
c102102.graph_c0	2.29871	0.886986	0	2.37119	1.79296	0	2.24539	1.30269	0	--	--	--	--	--	--	--	--	--	--	--
c102126.graph_c0	12.3224	4.66336	116.565	12.6416	8.12591	117.78	11.7857	5.23665	86.1275	--	--	--	--	[D]	Cell cycle control, cell division, chromosome partitioning	Calcium-activated chloride channel	Anoctamin-like protein Os01g0706700 OS=Oryza sativa subsp. japonica (Rice) PE=2 SV=1	D	Cell cycle control, cell division, chromosome partitioning	hypothetical protein SELMODRAFT_447169 [Selaginella moellendorffii]
c102142.graph_c0	0.498103	0.732187	3.50382	0.342538	0.647521	4.28305	0.75949	0.585461	3.83506	--	--	Molecular Function: zinc ion binding (GO:0008270);; Biological Process: protein ubiquitination (GO:0016567);;	K08770|1.23946e-87|cit:102626096|polyubiquitin 3-like; K08770 ubiquitin C (A)	[OR]	--	Ubiquitin family;; Ubiquitin-2 like Rad60 SUMO-like;; Ubiquitin-like domain;; Telomere stability and silencing;; Ubiquitin-2 like Rad60 SUMO-like;; DUF2407 ubiquitin-like domain;; Protein of unknown function (DUF2870)	Ubiquitin (Precursor; Fragment) OS=Hordeum vulgare (Barley) PE=2 SV=1	O	Posttranslational modification, protein turnover, chaperones	hypothetical protein Ecym_8408 [Eremothecium cymbalariae DBVPG#7215]
c102147.graph_c0	0.035313	0.06229	11.1471	0.0364264	0.578415	13.1367	0.026922	0.0355768	14.5539	--	--	--	--	--	--	--	--	--	--	--
c102166.graph_c0	2.75742	0.419305	0.229917	3.08957	1.24224	0.537893	2.26531	0.957939	0.193786	[G]	Carbohydrate transport and metabolism	Molecular Function: hydrolase activity, hydrolyzing O-glycosyl compounds (GO:0004553);; Molecular Function: binding (GO:0005488);; Biological Process: metabolic process (GO:0008152);;	--	[G]	Carbohydrate transport and metabolism	Glycosyl hydrolases family 35;; Beta-galactosidase	Beta-galactosidase 8 (Precursor) GN=BGAL8 OS=Arabidopsis thaliana (Mouse-ear cress) PE=2 SV=2	G	Carbohydrate transport and metabolism	unknown [Picea sitchensis]
c102179.graph_c0	19.953	4.49378	4.60545	22.5301	6.69768	4.99878	17.4393	6.3896	3.32424	--	--	Cellular Component: plasma membrane (GO:0005886);;	--	--	--	PLAC8 family	--	S	Function unknown	conserved hypothetical protein [Ricinus communis]
c102185.graph_c0	10.1796	0.260991	0.0260198	11.6605	0.946326	0.0535687	9.54298	0.477005	0.0536086	--	--	Molecular Function: histone binding (GO:0042393);; Cellular Component: intracellular part (GO:0044424);; Molecular Function: metal ion binding (GO:0046872);;	--	[R]	General function prediction only	Domain of unknown function (DUF3594);; PHD-finger	PHD finger protein ALFIN-LIKE 7 OS=Oryza sativa subsp. japonica (Rice) PE=2 SV=1	K	Transcription	PREDICTED: PHD finger protein Alfin1 [Vitis vinifera]
c102187.graph_c0	2.6776	0.138916	0	2.68079	0.921392	0	1.98132	0.872755	0.142669	--	--	--	--	--	--	--	--	--	--	--
c102193.graph_c0	2.08659	0.0994764	0	2.90862	0.0879736	0	1.20384	0.113631	0	--	--	--	--	--	--	--	--	--	--	--
c102221.graph_c0	1.39769	0.0362566	0	1.10252	0.224449	0	1.19094	0.165663	0	--	--	--	--	--	--	--	--	--	--	--
c102230.graph_c0	5.66375	4.3533	32.1006	6.21774	6.4934	29.2145	5.73992	6.57687	32.5946	--	--	Biological Process: response to salt stress (GO:0009651);; Biological Process: response to abscisic acid (GO:0009737);;	--	--	--	Protein of unknown function (DUF1005)	--	S	Function unknown	hypothetical protein SELMODRAFT_77561 [Selaginella moellendorffii]
c102233.graph_c0	1.58268	0	0.0479876	1.91406	0.553382	0.246988	1.62268	0.54983	0.0494344	--	--	--	--	--	--	--	--	--	--	--
c102241.graph_c0	1.97729	1.25562	21.6747	1.74049	1.9124	21.3094	2.09033	1.59365	23.0685	--	--	--	--	--	--	U-box domain	U-box domain-containing protein 25 GN=PUB25 OS=Arabidopsis thaliana (Mouse-ear cress) PE=2 SV=1	R	General function prediction only	predicted protein [Physcomitrella patens]
c102248.graph_c0	0.244479	0.301873	2.23568	0.353063	0.324174	1.94731	0.335496	0.0246306	2.59097	[R]	General function prediction only	Molecular Function: hydrolase activity (GO:0016787);;	--	--	--	X-Pro dipeptidyl-peptidase (S15 family);; X-Pro dipeptidyl-peptidase C-terminal non-catalytic domain;; Alpha/beta hydrolase family	--	R	General function prediction only	hypothetical protein OIDMADRAFT_127623 [Oidiodendron maius Zn]
c102250.graph_c0	19.1919	3.41264	28.0801	17.2425	3.98379	25.9633	16.0869	3.69033	19.8141	[R]	General function prediction only	Molecular Function: transferase activity, transferring phosphorus-containing groups (GO:0016772);;	--	[R]	General function prediction only	Phosphatidylethanolamine-binding protein	Protein MOTHER of FT and TF 1 OS=Arabidopsis thaliana (Mouse-ear cress) PE=1 SV=1	R	General function prediction only	unknown [Picea sitchensis]
c102253.graph_c0	15.2706	2.06212	3.27652	14.1316	2.59303	3.2736	12.394	1.10416	3.93786	[R]	General function prediction only	Molecular Function: GTPase activity (GO:0003924);; Molecular Function: GTP binding (GO:0005525);; Cellular Component: nucleus (GO:0005634);; Biological Process: GTP catabolic process (GO:0006184);; Biological Process: intracellular protein transport (GO:0006886);; Biological Process: nucleocytoplasmic transport (GO:0006913);; Biological Process: small GTPase mediated signal transduction (GO:00072…	K07936|5.80193e-138|rcu:RCOM_0925020|ran, putative; K07936 GTP-binding nuclear protein Ran (A)	[U]	Intracellular trafficking, secretion, and vesicular transport	Ras family;; Miro-like protein;; ADP-ribosylation factor family;; RNA helicase	GTP-binding nuclear protein Ran-A1 GN=RAN-A1 OS=Nicotiana tabacum (Common tobacco) PE=2 SV=1	U	Intracellular trafficking, secretion, and vesicular transport	unknown [Populus trichocarpa]
c102275.graph_c0	0.46432	0.546022	3.40227	0.878093	0.905406	2.94189	0.589982	1.3254	2.80388	--	--	--	--	[R]	General function prediction only	PPR repeat;; PPR repeat family;; PPR repeat;; Pentatricopeptide repeat domain	Pentatricopeptide repeat-containing protein DOT4, chloroplastic {ECO:0000305} (Precursor) GN=At4g18750 OS=Arabidopsis thaliana (Mouse-ear cress) PE=2 SV=1	R	General function prediction only	unknown [Picea sitchensis]
c102285.graph_c0	0.487017	0.515442	428.659	0.502373	1.1396	462.59	0.259906	0.392525	290.58	--	--	--	--	--	--	Hemerythrin HHE cation binding domain	--	S	Function unknown	putative HHE domain-containing protein [Colletotrichum sublineola]
c102293.graph_c1	0.194558	0.0571983	1.42562	0	0	1.76101	0.0494427	0	1.87981	[O]	Posttranslational modification, protein turnover, chaperones	Molecular Function: ATP binding (GO:0005524);; Biological Process: nitrogen compound metabolic process (GO:0006807);; Biological Process: response to stress (GO:0006950);; Molecular Function: nickel cation binding (GO:0016151);;	K03283|0|pmum:103328220|heat shock 70 kDa protein; K03283 heat shock 70kDa protein 1/8 (A)	[O]	Posttranslational modification, protein turnover, chaperones	Hsp70 protein;; NAD-specific glutamate dehydrogenase	Heat shock 70 kDa protein GN=HSP70 OS=Achlya klebsiana PE=2 SV=1	O	Posttranslational modification, protein turnover, chaperones	Molecular chaperone Hsp70 [Taphrina deformans PYCC 5710]
c102299.graph_c0	0.147514	0.234185	0.907955	0.121732	0.368188	0.747707	0.0899696	0.237786	1.0155	--	--	--	--	--	--	--	--	--	--	--
c102308.graph_c0	29.2707	9.84987	5.74308	29.1955	11.6669	7.73648	27.6638	12.0232	6.90228	[O]	Posttranslational modification, protein turnover, chaperones	--	--	--	--	ACT domain;; ACT domain;; ACT domain	ACT domain-containing protein ACR4 {ECO:0000305} OS=Arabidopsis thaliana (Mouse-ear cress) PE=2 SV=1	R	General function prediction only	hypothetical protein AMTR_s00047p00143120 [Amborella trichopoda]
c102309.graph_c0	2.00391	2.872	0.29367	2.15322	1.88864	0.226724	1.5914	3.61715	0.378155	--	--	--	--	--	--	--	--	--	--	--
c102327.graph_c0	0.384966	1.35812	2.89604	0.264736	6.10545	3.40701	0.456543	2.41324	1.97599	--	--	--	--	--	--	GDSL-like Lipase/Acylhydrolase	GDSL esterase/lipase At3g09930 (Precursor) GN=At3g09930 OS=Arabidopsis thaliana (Mouse-ear cress) PE=2 SV=1	I	Lipid transport and metabolism	GDSL esterase/lipase [Medicago truncatula]
c102335.graph_c0	0.103236	0.113814	0.612731	0.133114	0.0805229	0.677457	0.236117	0.13001	0.677961	[O]	Posttranslational modification, protein turnover, chaperones	Molecular Function: ATP binding (GO:0005524);; Cellular Component: cytoplasm (GO:0005737);; Biological Process: protein refolding (GO:0042026);;	K04077|0|ppp:PHYPADRAFT_56767|hypothetical protein; K04077 chaperonin GroEL (A)	[O]	Posttranslational modification, protein turnover, chaperones	TCP-1/cpn60 chaperonin family	Chaperonin CPN60-2, mitochondrial (Precursor) GN=CPN60II OS=Zea mays (Maize) PE=2 SV=1	O	Posttranslational modification, protein turnover, chaperones	heat shock protein 60 [Rhizophagus intraradices]
c102345.graph_c0	6.07297	2.25757	24.9343	8.12826	6.02869	27.3479	6.23702	3.38785	18.0485	[E]	Amino acid transport and metabolism	Molecular Function: lactoylglutathione lyase activity (GO:0004462);; Cellular Component: mitochondrion (GO:0005739);; Biological Process: carbohydrate metabolic process (GO:0005975);; Biological Process: phosphatidylinositol biosynthetic process (GO:0006661);; Biological Process: response to brassinosteroid (GO:0009741);;	--	[G]	Carbohydrate transport and metabolism	Glyoxalase-like domain;; Glyoxalase/Bleomycin resistance protein/Dioxygenase superfamily;; Glyoxalase/Bleomycin resistance protein/Dioxygenase superfamily	--	G	Carbohydrate transport and metabolism	predicted protein [Physcomitrella patens]
c102352.graph_c0	0	0	2.05434	0	0	1.936	0	0.0331522	2.32492	[P]	Inorganic ion transport and metabolism	Molecular Function: peroxidase activity (GO:0004601);; Molecular Function: binding (GO:0005488);; Biological Process: response to oxidative stress (GO:0006979);; Biological Process: metabolic process (GO:0008152);;	K03781|1.5791e-141|ppp:PHYPADRAFT_197372|hypothetical protein; K03781 catalase [EC:1.11.1.6] (A)	[P]	Inorganic ion transport and metabolism	Catalase;; Catalase-related immune-responsive	Catalase OS=Helianthus annuus (Common sunflower) PE=2 SV=1	P	Inorganic ion transport and metabolism	Catalase [Taphrina deformans PYCC 5710]
c102353.graph_c0	209.561	465.141	1083.5	197.498	278.198	1167.39	246.163	368.736	1156.04	--	--	--	--	--	--	Protein of unknown function, DUF538	--	S	Function unknown	hypothetical protein, partial [Pinus mugo subsp. uncinata]
c102362.graph_c0	0.408009	0.179926	6.23345	0.578701	0.11934	7.52451	0.933178	0.256911	7.8073	[J]	Translation, ribosomal structure and biogenesis	Molecular Function: structural constituent of ribosome (GO:0003735);; Cellular Component: ribosome (GO:0005840);; Biological Process: translation (GO:0006412);;	K02984|8.10611e-113|smo:SELMODRAFT_271906|hypothetical protein; K02984 small subunit ribosomal protein S3Ae (A)	[J]	Translation, ribosomal structure and biogenesis	Ribosomal S3Ae family	40S ribosomal protein S3a-2 {ECO:0000255|HAMAP-Rule:MF_03122} GN=At4g34670 OS=Arabidopsis thaliana (Mouse-ear cress) PE=2 SV=3	J	Translation, ribosomal structure and biogenesis	hypothetical protein OIDMADRAFT_21260 [Oidiodendron maius Zn]
c102375.graph_c0	0	0.501068	2.09809	0.0586036	0.974881	1.95406	0.129938	0.572368	1.64674	--	--	--	--	--	--	--	--	--	--	--
c102398.graph_c0	2.48011	2.28249	71.775	2.55831	1.00928	89.1098	6.08343	2.0641	117.99	--	--	--	--	--	--	--	--	--	--	--
c102405.graph_c0	0.903348	0.672238	11.3933	1.60158	4.53585	12.5202	1.74327	2.30368	8.79625	--	--	--	--	[R]	General function prediction only	Kelch motif;; Kelch motif;; Kelch motif;; Galactose oxidase, central domain;; Galactose oxidase, central domain	F-box/kelch-repeat protein At1g16250 GN=At1g16250 OS=Arabidopsis thaliana (Mouse-ear cress) PE=2 SV=1	R	General function prediction only	unknown [Picea sitchensis]
c102412.graph_c0	2.80833	0.291396	0.0968369	1.98805	0.773101	0.44857	1.76319	0.388336	0.399026	--	--	--	--	--	--	--	--	--	--	--
c102418.graph_c0	10.9394	34.3912	5.58518	10.4349	20.0928	6.2284	12.2858	26.5455	6.23303	--	--	Molecular Function: zinc ion binding (GO:0008270);;	K10144|5.07915e-46|rcu:RCOM_0474840|zinc finger protein, putative; K10144 RING finger and CHY zinc finger domain-containing protein 1 [EC:6.3.2.19] (A)	[R]	General function prediction only	Zinc-ribbon;; Ring finger domain;; Zinc finger, C3HC4 type (RING finger)	--	O	Posttranslational modification, protein turnover, chaperones	unknown [Picea sitchensis]
c102425.graph_c0	0.0318592	0.0280989	0.756365	0	0.0496993	0.663243	0.0728666	0.0320972	0.750312	[F]	Nucleotide transport and metabolism	Molecular Function: magnesium ion binding (GO:0000287);; Molecular Function: DNA replication origin binding (GO:0003688);; Molecular Function: adenylosuccinate synthase activity (GO:0004019);; Molecular Function: GTP binding (GO:0005525);; Cellular Component: cytoplasm (GO:0005737);; Biological Process: mycelium development (GO:0043581);; Biological Process: 'de novo' AMP biosynthetic process (GO…	K01939|7.5022e-146|sbi:SORBI_01g011080|SORBIDRAFT_01g011080, Sb01g011080; hypothetical protein; K01939 adenylosuccinate synthase [EC:6.3.4.4] (A)	[F]	Nucleotide transport and metabolism	Adenylosuccinate synthetase	Adenylosuccinate synthetase 2, chloroplastic {ECO:0000255|HAMAP-Rule:MF_03125} (Precursor) GN=Sb01g011080 OS=Sorghum bicolor (Sorghum) PE=3 SV=1	F	Nucleotide transport and metabolism	adenylosuccinate synthetase [Marssonina brunnea f. sp. &apos;multigermtubi&apos; MB_m1]
c102430.graph_c0	0.213848	0	1.73932	0.22059	0.291897	1.9356	0.203792	0.161584	1.64648	--	--	--	--	--	--	--	--	--	--	--
c102435.graph_c0	0	0	4.96823	0.0971402	0	3.83566	0	0	1.96191	--	--	--	--	--	--	--	--	--	--	--
c102439.graph_c0	234.579	397.977	62.3169	226.267	288.683	69.3435	232.022	334.995	79.3693	--	--	Cellular Component: chloroplast thylakoid membrane (GO:0009535);; Cellular Component: photosystem I reaction center (GO:0009538);; Biological Process: photosynthesis (GO:0015979);;	K02693|2.09108e-27|mpp:MICPUCDRAFT_32586|PSAE; photosystem I subunit IV, chloroplast precursor; K02693 photosystem I subunit IV (A)	--	--	Photosystem I reaction centre subunit IV / PsaE	Photosystem I reaction center subunit IV, chloroplastic (Precursor) GN=PSAE-2 OS=Spinacia oleracea (Spinach) PE=1 SV=1	R	General function prediction only	Chain E, Improved Model Of Plant Photosystem I
c102442.graph_c0	0.487705	0.946311	4.20259	0.201233	0.684725	4.50265	0.297454	0.393079	4.59435	--	--	--	--	--	--	--	--	--	--	hypothetical protein H072_11450 [Dactylellina haptotyla CBS 200.50]
c102450.graph_c0	7.03841	1.00955	1.19922	7.76278	4.12214	1.03606	5.81158	1.93837	1.19125	[RTKL]	--	Molecular Function: nucleotide binding (GO:0000166);; Molecular Function: protein kinase activity (GO:0004672);;	--	[T]	Signal transduction mechanisms	Protein tyrosine kinase;; Protein kinase domain	Probable receptor-like protein kinase At1g80640 (Precursor) GN=At1g80640 OS=Arabidopsis thaliana (Mouse-ear cress) PE=2 SV=1	T	Signal transduction mechanisms	hypothetical protein AMTR_s00026p00089830 [Amborella trichopoda]
c102465.graph_c0	0.937629	1.2239	8.37641	0.967192	1.31641	8.5207	1.05795	0.642351	14.0306	--	--	--	K14488|6.38369e-27|cmo:103503729|uncharacterized LOC103503729; K14488 SAUR family protein (A)	--	--	Auxin responsive protein	Auxin-induced protein 15A OS=Glycine max (Soybean) PE=2 SV=1	S	Function unknown	hypothetical protein JCGZ_06991 [Jatropha curcas]
c102477.graph_c0	401.296	162.99	0.905654	376.15	136.233	1.21912	375.405	164.472	1.93769	--	--	--	--	--	--	--	--	--	--	--
c102503.graph_c0	6.98905	5.01489	24.0088	7.3316	6.72179	26.8319	7.45063	3.9085	29.3466	--	--	--	--	--	--	--	--	S	Function unknown	hypothetical protein SELMODRAFT_407423 [Selaginella moellendorffii]
c102504.graph_c0	1.06494	3.62279	0.066885	1.49084	3.2632	0	1.50779	5.74764	0	--	--	--	--	--	--	--	--	--	--	--
c102528.graph_c0	0.434435	0	0.0246449	0.303574	0.0874459	0.0380535	0.331206	0	0	--	--	--	--	--	--	Domain of unknown function (DUF3527)	--	--	--	--
c102530.graph_c0	34.7437	67.2394	9.04859	33.7571	43.54	10.5424	36.3769	63.1726	9.38135	--	--	--	--	--	--	--	Uncharacterized protein At4g08330, chloroplastic (Precursor) GN=At4g08330 OS=Arabidopsis thaliana (Mouse-ear cress) PE=1 SV=1	S	Function unknown	PREDICTED: uncharacterized protein At4g08330, chloroplastic-like [Phoenix dactylifera]
c102537.graph_c0	4.98419	13.4625	46.4277	7.71201	8.38262	42.4348	8.54969	9.5721	41.3377	--	--	--	--	--	--	--	--	--	--	--
c102538.graph_c0	0	0.955706	3.17601	0.248393	0.939104	3.81422	0.0458956	0.545849	2.23571	--	--	--	--	--	--	--	--	--	--	--
c102543.graph_c0	0.762639	0.373681	8.19601	0.437047	0.594847	6.90287	1.09824	0.341483	10.1317	--	--	Molecular Function: sterol binding (GO:0032934);;	--	[I]	Lipid transport and metabolism	SCP-2 sterol transfer family	--	U	Intracellular trafficking, secretion, and vesicular transport	hypothetical protein OIDMADRAFT_16837 [Oidiodendron maius Zn]
c102548.graph_c0	52.6696	68.8335	15.4247	53.0059	54.8541	13.6581	50.2838	72.3496	16.8436	[O]	Posttranslational modification, protein turnover, chaperones	Molecular Function: nucleotide binding (GO:0000166);; Molecular Function: oxidoreductase activity (GO:0016491);;	K09486|0|pda:103701937|heat shock 70 kDa protein 17; K09486 hypoxia up-regulated 1 (A)	[O]	Posttranslational modification, protein turnover, chaperones	Hsp70 protein	Heat shock 70 kDa protein 17 (Precursor) OS=Arabidopsis thaliana (Mouse-ear cress) PE=1 SV=1	O	Posttranslational modification, protein turnover, chaperones	PREDICTED: heat shock 70 kDa protein 17 [Phoenix dactylifera]
c102559.graph_c0	7.39283	3.23076	1.40551	9.27478	3.42861	2.04964	7.21024	3.35499	1.80985	--	--	--	--	--	--	--	--	--	--	--
c102567.graph_c0	0.0614826	0.108452	4.16271	0.57079	0.287733	3.72853	0.656226	0.0619419	4.84513	--	--	Cellular Component: ribosome (GO:0005840);;	K02947|6.91985e-30|mus:103983650|40S ribosomal protein S10-like; K02947 small subunit ribosomal protein S10e (A)	[J]	Translation, ribosomal structure and biogenesis	Plectin/S10 domain	40S ribosomal protein S10 GN=OSJNBa0042L16.19 OS=Oryza sativa subsp. japonica (Rice) PE=2 SV=2	J	Translation, ribosomal structure and biogenesis	hypothetical protein MBM_09045 [Marssonina brunnea f. sp. &apos;multigermtubi&apos; MB_m1]
c102572.graph_c0	74.0136	75.353	0.114577	64.1155	60.6092	0.235887	81.2293	79.8615	0.393438	--	--	--	--	--	--	--	--	--	--	--
c102581.graph_c0	0.213945	3.73612	4.59013	0.617933	1.86899	4.18279	0.0978647	3.14693	3.56577	--	--	--	--	--	--	--	--	--	--	--
c102582.graph_c0	0	0	8.41074	0.0671221	0	7.47994	0	0	8.60539	--	--	--	--	--	--	--	--	--	--	--
c102586.graph_c0	0.17125	3.70042	0.677605	0.264974	2.00359	0.387509	0.456953	2.933	0.232678	--	--	--	--	--	--	--	--	--	--	--
c102587.graph_c0	1.69475	0.373681	3.94899	1.31114	1.45407	4.75531	1.80887	0.853708	4.45183	--	--	--	--	--	--	--	--	--	--	--
c102593.graph_c0	2.34245	0.424515	0.0282151	2.44941	0.750853	0	1.29657	0.452593	0	--	--	--	--	--	--	GDSL/SGNH-like Acyl-Esterase family found in Pmr5 and Cas1p;; PMR5 N terminal Domain	Protein trichome birefringence-like 21 GN=TBL21 OS=Arabidopsis thaliana (Mouse-ear cress) PE=3 SV=1	--	--	hypothetical protein SELMODRAFT_98686, partial [Selaginella moellendorffii]
c102605.graph_c0	0.0618703	0.0545678	2.01288	0.063821	0	1.34401	0	0	1.8494	[R]	General function prediction only	Molecular Function: signal transducer activity (GO:0004871);; Molecular Function: GTP binding (GO:0005525);; Cellular Component: intracellular (GO:0005622);; Biological Process: small GTPase mediated signal transduction (GO:0007264);; Molecular Function: hydrolase activity (GO:0016787);;	K07937|2.30982e-102|sita:101786167|ADP-ribosylation factor-like; K07937 ADP-ribosylation factor 1 (A)	[U]	Intracellular trafficking, secretion, and vesicular transport	ADP-ribosylation factor family;; Signal recognition particle receptor beta subunit;; Ras family;; Gtr1/RagA G protein conserved region;; Miro-like protein;; 50S ribosome-binding GTPase	ADP-ribosylation factor 1 GN=ARF1 OS=Daucus carota (Wild carrot) PE=2 SV=2	U	Intracellular trafficking, secretion, and vesicular transport	hypothetical protein ZEAMMB73_332083 [Zea mays]
c102611.graph_c0	4.96903	0.808429	0	4.57829	0.903091	0	2.79525	0.388827	0	--	--	--	--	--	--	--	--	--	--	--
c102625.graph_c0	0.147558	0.227749	2.85443	0.266369	0.4316	4.00678	0.196868	0.111496	4.37732	[E]	Amino acid transport and metabolism	Molecular Function: glutamate-ammonia ligase activity (GO:0004356);; Cellular Component: cytoplasm (GO:0005737);; Biological Process: glutamine biosynthetic process (GO:0006542);;	K01915|7.59556e-145|sot:102595103|glutamine synthetase cytosolic isozyme 1-1-like; K01915 glutamine synthetase [EC:6.3.1.2] (A)	[E]	Amino acid transport and metabolism	Glutamine synthetase, catalytic domain;; Glutamine synthetase, beta-Grasp domain	Glutamine synthetase cytosolic isozyme 1-1 OS=Oryza sativa subsp. japonica (Rice) PE=1 SV=1	E	Amino acid transport and metabolism	glutamine synthetase [Botrytis cinerea B05.10]
c102628.graph_c0	5.26619	9.99134	98.2101	5.68489	10.2689	110.019	6.20901	11.6598	119.087	--	--	--	--	--	--	--	--	--	--	--
c102629.graph_c0	25.199	25.5893	528.09	24.0814	139.135	516.787	25.8472	54.2389	571.12	--	--	Biological Process: fatty acid biosynthetic process (GO:0006633);; Cellular Component: chloroplast (GO:0009507);; Molecular Function: acyl-[acyl-carrier-protein] desaturase activity (GO:0045300);; Molecular Function: transition metal ion binding (GO:0046914);; Biological Process: oxidation-reduction process (GO:0055114);;	K03921|9.66619e-102|smo:SELMODRAFT_231587|hypothetical protein; K03921 acyl-[acyl-carrier-protein] desaturase [EC:1.14.19.2] (A)	--	--	Fatty acid desaturase;; Fatty acid desaturase	Acyl-[acyl-carrier-protein] desaturase, chloroplastic (Precursor) OS=Brassica napus (Rape) PE=2 SV=1	I	Lipid transport and metabolism	hypothetical protein SELMODRAFT_231587 [Selaginella moellendorffii]
c102631.graph_c0	0.31987	0.759543	0.0865413	0.355336	0.940399	0.0890842	0.712831	1.1403	0.0891505	--	--	--	--	--	--	--	--	--	--	--
c102635.graph_c0	4.11968	0.479889	12.667	4.35648	3.37497	11.4445	3.45683	1.74894	10.3265	[V]	Defense mechanisms	Molecular Function: nucleoside-triphosphatase activity (GO:0017111);;	--	[Q]	Secondary metabolites biosynthesis, transport and catabolism	ABC transporter transmembrane region;; ABC transporter	ABC transporter C family member 8 (Precursor) GN=MXL8.11 OS=Arabidopsis thaliana (Mouse-ear cress) PE=2 SV=3	Q	Secondary metabolites biosynthesis, transport and catabolism	PREDICTED: ABC transporter C family member 8-like [Fragaria vesca subsp. vesca]
c102635.graph_c1	8.20635	1.18343	23.7334	9.32766	6.30983	23.1635	6.21191	2.78201	20.0806	[V]	Defense mechanisms	Molecular Function: nucleotide binding (GO:0000166);; Biological Process: transport (GO:0006810);; Biological Process: cellular process (GO:0009987);; Cellular Component: membrane (GO:0016020);; Molecular Function: ATPase activity (GO:0016887);;	--	[Q]	Secondary metabolites biosynthesis, transport and catabolism	ABC transporter;; ABC transporter transmembrane region	ABC transporter C family member 8 (Precursor) GN=MXL8.11 OS=Arabidopsis thaliana (Mouse-ear cress) PE=2 SV=3	Q	Secondary metabolites biosynthesis, transport and catabolism	hypothetical protein JCGZ_24796 [Jatropha curcas]
c102644.graph_c0	0	0.0538212	1.04633	0	0.356982	1.15992	0.162832	0.0614797	1.13315	--	--	--	--	--	--	--	--	--	--	hypothetical protein V502_02015 [Pseudogymnoascus pannorum VKM F-4520 (FW-2644)]
c102647.graph_c0	0.851095	0.176621	1.54074	0.413143	0.468594	1.13287	0.267178	0.201754	1.4058	--	--	--	--	--	--	--	--	--	--	--
c102648.graph_c0	9.14258	9.57877	1.87756	9.0131	8.78701	1.8883	9.78627	11.8072	1.93417	[RTKL]	--	Molecular Function: protein kinase activity (GO:0004672);; Biological Process: metabolic process (GO:0008152);;	--	--	--	Leucine Rich repeats (2 copies);; Protein kinase domain;; Leucine rich repeat;; Protein tyrosine kinase;; Leucine Rich Repeat;; Leucine Rich repeat;; Leucine rich repeat N-terminal domain;; Leucine rich repeat;; Leucine rich repeats (6 copies)	Probably inactive leucine-rich repeat receptor-like protein kinase At3g28040 (Precursor) GN=At3g28040 OS=Arabidopsis thaliana (Mouse-ear cress) PE=2 SV=1	T	Signal transduction mechanisms	receptor-like kinase [Marchantia polymorpha]
c102652.graph_c0	0.0159971	0.0423269	0.661108	0.0495045	0.0374325	0.666055	0.0487837	0.0322332	0.579609	[T]	Signal transduction mechanisms	Biological Process: adaptation of signaling pathway by response to pheromone involved in conjugation with cellular fusion (GO:0000754);; Molecular Function: calcium-dependent protein serine/threonine phosphatase activity (GO:0004723);; Cellular Component: calcineurin complex (GO:0005955);; Biological Process: cellular ion homeostasis (GO:0006873);; Biological Process: fungal-type cell wall organi…	K04348|0|pxb:103942823|serine/threonine-protein phosphatase 2B catalytic subunit alpha isoform-like; K04348 serine/threonine-protein phosphatase 2B catalytic subunit [EC:3.1.3.16] (A)	[R]	General function prediction only	Calcineurin-like phosphoesterase;; Basic region leucine zipper	Serine/threonine-protein phosphatase PP1 isozyme 1 OS=Acetabularia peniculus (Green alga) PE=3 SV=1	R	General function prediction only	putative serine threonine-protein phosphatase 2b catalytic subunit protein [Botrytis cinerea BcDW1]
c102654.graph_c0	10.0175	4.37107	0.92719	9.61855	4.4296	1.41802	9.61249	4.93234	0.982435	[RTKL]	--	Molecular Function: transferase activity, transferring phosphorus-containing groups (GO:0016772);;	--	--	--	Protein kinase domain;; Protein tyrosine kinase;; Leucine Rich repeats (2 copies);; Leucine rich repeat;; Leucine Rich Repeat;; Leucine Rich repeat;; Leucine rich repeat N-terminal domain	Phytosulfokine receptor 2 (Precursor) GN=PSKR2 OS=Arabidopsis thaliana (Mouse-ear cress) PE=2 SV=1	T	Signal transduction mechanisms	PREDICTED: phytosulfokine receptor 1-like [Musa acuminata subsp. malaccensis]
c102665.graph_c0	3.85157	1.46331	0	3.78964	2.07981	0	3.88505	2.6267	0.0536733	--	--	--	--	--	--	--	--	--	--	--
c102680.graph_c0	52.3017	10.9001	11.4235	51.954	13.7918	11.7928	42.9957	18.7893	8.63204	--	--	Molecular Function: protein serine/threonine kinase activity (GO:0004674);; Molecular Function: calcium ion binding (GO:0005509);; Molecular Function: ATP binding (GO:0005524);; Cellular Component: vacuole (GO:0005773);; Biological Process: protein phosphorylation (GO:0006468);; Biological Process: proteolysis (GO:0006508);; Molecular Function: peptidase activity (GO:0008233);; Cellular Component…	--	--	--	PA domain	Vacuolar-sorting receptor 1 (Precursor) GN=BP80 OS=Pisum sativum (Garden pea) PE=1 SV=1	U	Intracellular trafficking, secretion, and vesicular transport	PREDICTED: vacuolar-sorting receptor 3-like [Oryza brachyantha]
c102683.graph_c0	1.71816	1.85212	17.9614	2.46158	2.08467	21.945	2.11039	0.769333	26.2845	[S]	Function unknown	--	--	--	--	Glutathione-dependent formaldehyde-activating enzyme	--	S	Function unknown	Mss4-like protein [Glarea lozoyensis ATCC 20868]
c102685.graph_c0	0.0219915	0.174563	0.850828	0.181479	0.0171531	1.73175	0.25149	0.0886233	0.83664	--	--	Molecular Function: DNA binding (GO:0003677);;	K16670|3.07353e-15|fve:101310163|BEL1-like homeodomain protein 9-like; K16670 homeobox protein Meis2 (A)	[K]	Transcription	Homeobox KN domain;; Homeobox domain	BEL1-like homeodomain protein 11 GN=BLH11 OS=Arabidopsis thaliana (Mouse-ear cress) PE=2 SV=1	K	Transcription	hypothetical protein RO3G_08713 [Rhizopus delemar RA 99-880]
c102687.graph_c0	38.2034	2.02246	0.725876	37.279	2.61135	0.913251	34.8948	1.8482	1.66169	--	--	--	--	[O]	Posttranslational modification, protein turnover, chaperones	Ring finger domain;; RING-H2 zinc finger;; Zinc finger, C3HC4 type (RING finger);; Zinc finger, C3HC4 type (RING finger);; zinc-RING finger domain	RING-H2 finger protein ATL2 GN=ATL2 OS=Arabidopsis thaliana (Mouse-ear cress) PE=2 SV=2	O	Posttranslational modification, protein turnover, chaperones	PREDICTED: RING-H2 finger protein ATL60-like [Cucumis sativus]
c102705.graph_c0	0.140986	0	2.16944	0.290862	0.274917	2.80743	0.161228	0.142039	2.80952	--	--	Molecular Function: cytochrome-c oxidase activity (GO:0004129);; Cellular Component: mitochondrial respiratory chain complex IV (GO:0005751);; Biological Process: mitochondrial electron transport, cytochrome c to oxygen (GO:0006123);;	--	[C]	Energy production and conversion	Cytochrome c oxidase subunit Va	--	C	Energy production and conversion	hypothetical protein OIDMADRAFT_19688 [Oidiodendron maius Zn]
c102708.graph_c0	6.65585	3.45507	0	4.15866	4.39049	0	5.53824	4.75138	0	--	--	--	--	--	--	--	--	--	--	--
c102709.graph_c0	1076.81	285.681	110.468	1075.81	332.077	106.815	1018.22	289.124	147.067	--	--	Biological Process: metabolic process (GO:0008152);;	--	[Q]	Secondary metabolites biosynthesis, transport and catabolism	short chain dehydrogenase	3-dehydrosphinganine reductase TSC10B GN=TSC10B OS=Arabidopsis thaliana (Mouse-ear cress) PE=1 SV=1	Q	Secondary metabolites biosynthesis, transport and catabolism	unknown [Picea sitchensis]
c102714.graph_c0	3.40432	2.40201	421.641	2.90966	3.26225	507.103	2.07632	1.86187	306.603	--	--	--	--	--	--	--	--	--	--	late embryogenesis abundant group 3-like protein, partial [Onoclea sensibilis]
c102715.graph_c0	2.99783	1.30338	15.0362	1.74217	3.5568	14.255	2.67178	1.53138	12.4299	--	--	--	K00799|1.92886e-51|smo:SELMODRAFT_271537|hypothetical protein; K00799 glutathione S-transferase [EC:2.5.1.18] (A)	[O]	Posttranslational modification, protein turnover, chaperones	Glutathione S-transferase, N-terminal domain;; Glutathione S-transferase, N-terminal domain;; Glutathione S-transferase, N-terminal domain	Probable glutathione S-transferase OS=Nicotiana tabacum (Common tobacco) PE=2 SV=1	O	Posttranslational modification, protein turnover, chaperones	tau class glutathione S-transferase [Pinus tabuliformis]
c102716.graph_c0	0.533295	0.156783	3.07404	0.36674	0.277308	3.86161	0.7228	0.0596977	6.06509	[J]	Translation, ribosomal structure and biogenesis	Molecular Function: translation elongation factor activity (GO:0003746);; Molecular Function: GTPase activity (GO:0003924);; Molecular Function: GTP binding (GO:0005525);; Cellular Component: ribosome (GO:0005840);; Biological Process: GTP catabolic process (GO:0006184);; Biological Process: translational elongation (GO:0006414);;	K02896|1.6188e-29|fve:101300104|60S ribosomal protein L24-like; K02896 large subunit ribosomal protein L24e (A)	[J]	Translation, ribosomal structure and biogenesis	Ribosomal protein L24e	60S ribosomal protein L24 GN=RPL24 OS=Hordeum vulgare (Barley) PE=2 SV=1	J	Translation, ribosomal structure and biogenesis	Ribosomal protein L30 of the 60S ribosomal subunit [Blumeria graminis f. sp. tritici 96224]
c102717.graph_c0	0.18954	0.26747	2.66657	0	0.177406	3.15667	0.260103	0.152765	3.39938	--	--	--	K08503|8.26445e-11|cmo:103491069|syntaxin-51-like; K08503 syntaxin of plants SYP5 (A)	[U]	Intracellular trafficking, secretion, and vesicular transport	SNARE domain	Syntaxin-51 GN=SYP51 OS=Arabidopsis thaliana (Mouse-ear cress) PE=1 SV=1	U	Intracellular trafficking, secretion, and vesicular transport	hypothetical protein BC1G_04378 [Botrytis cinerea B05.10]
c102718.graph_c0	3.65292	2.12814	0.147339	3.21498	1.93434	0.091001	3.73027	2.46473	0.212494	--	--	--	--	--	--	--	--	--	--	--
c102723.graph_c0	0.408373	2.41831	0.307782	0.78232	1.72914	0	0.355813	1.99835	0.0528437	--	--	--	--	--	--	--	--	--	--	--
c102731.graph_c0	80.1153	5.25769	2.59637	83.4459	9.38635	2.52138	67.5347	4.77099	2.42232	--	--	--	--	--	--	--	--	--	--	--
c102740.graph_c0	21.0424	13.9191	0	20.3769	9.62993	0.194348	21.4853	11.8437	0.0972462	--	--	--	--	--	--	--	--	--	--	--
c102742.graph_c0	0.115352	0	2.5019	0.118989	0.029991	2.4014	0.0586283	0	1.14935	--	--	--	--	--	--	--	--	--	--	--
c102750.graph_c0	0	0	5.6881	0	0.332683	5.7909	0.270979	0	5.98838	--	--	--	--	--	--	--	--	--	--	PREDICTED: uncharacterized protein LOC101512466 [Cicer arietinum]
c102759.graph_c0	0.184349	0.116136	2.43145	0.217327	0.575157	2.28836	0.441711	0.451049	1.59827	--	--	--	--	[R]	General function prediction only	PPR repeat;; Pentatricopeptide repeat domain;; PPR repeat family;; PPR repeat	Pentatricopeptide repeat-containing protein At3g24000, mitochondrial (Precursor) GN=PCMP-H87 OS=Arabidopsis thaliana (Mouse-ear cress) PE=3 SV=1	R	General function prediction only	predicted protein [Physcomitrella patens]
c102766.graph_c0	0.105512	1.67505	0.0618506	0.0725592	1.81055	0.15917	0.134068	1.66537	0.0318577	--	--	--	--	--	--	--	--	--	--	--
c102772.graph_c0	0.287905	0.914127	7.56928	0.35638	2.94176	7.47898	0.307292	1.47929	4.3812	--	--	--	K14610|3.80208e-67|mus:103997313|thiamine transporter 2-like; K14610 solute carrier family 19 (thiamine transporter), member 2/3 (A)	[H]	Coenzyme transport and metabolism	Reduced folate carrier;; Major Facilitator Superfamily	--	H	Coenzyme transport and metabolism	PREDICTED: thiamine transporter 1-like isoform X2 [Elaeis guineensis]
c102779.graph_c0	1.95192	0.552592	0.508536	1.91403	1.07137	0.741595	1.92903	0.995391	0.261934	--	--	--	--	--	--	Protein of unknown function (DUF620)	--	S	Function unknown	PREDICTED: uncharacterized protein LOC100257657 [Vitis vinifera]
c102785.graph_c0	4.88637	1.58313	70.6738	5.2976	2.56679	77.2635	4.48554	1.30607	50.9	[O]	Posttranslational modification, protein turnover, chaperones	--	--	[P]	Inorganic ion transport and metabolism	Glutathione S-transferase, N-terminal domain;; Glutathione S-transferase, N-terminal domain;; Glutathione S-transferase, C-terminal domain;; Glutathione S-transferase, N-terminal domain;; Glutathione S-transferase, C-terminal domain	Glutathione S-transferase DHAR2 GN=F22H5.1 OS=Arabidopsis thaliana (Mouse-ear cress) PE=1 SV=1	P	Inorganic ion transport and metabolism	predicted protein [Physcomitrella patens]
c102806.graph_c0	1.78478	0.289124	0	2.47978	0.880715	0	1.88829	0.880707	0.032993	--	--	--	--	--	--	--	--	--	--	--
c102808.graph_c0	4.22834	1.14284	0.59967	3.86922	2.07458	0.432103	2.75567	2.61093	0.432425	--	--	--	--	--	--	--	--	--	--	--
c102810.graph_c0	2.99165	0.52771	0.150316	2.29244	0.733368	0.4642	2.86727	0.688915	0.619394	--	--	--	--	--	--	--	--	--	--	--
c102817.graph_c0	0.426636	0.125427	5.00183	0.586783	0.110923	4.63393	0.70473	0.143274	6.50521	[J]	Translation, ribosomal structure and biogenesis	Molecular Function: structural constituent of ribosome (GO:0003735);; Cellular Component: ribosome (GO:0005840);; Biological Process: translation (GO:0006412);;	K02882|2.503e-59|ccp:CHC_T00003914001|hypothetical protein; K02882 large subunit ribosomal protein L18Ae (A)	[J]	Translation, ribosomal structure and biogenesis	Ribosomal L18ae/LX protein domain	60S ribosomal protein L18a OS=Oryza sativa subsp. japonica (Rice) PE=2 SV=1	J	Translation, ribosomal structure and biogenesis	60S ribosomal protein L20 [Pseudogymnoascus destructans 20631-21]
c102819.graph_c0	7.12669	2.33733	0.377876	5.87372	3.57545	0.518639	6.44347	3.96881	0.291952	--	--	Biological Process: transport (GO:0006810);; Cellular Component: membrane (GO:0016020);; Cellular Component: cell part (GO:0044464);; Biological Process: single-organism cellular process (GO:0044763);;	K08486|3.48154e-97|smo:SELMODRAFT_134103|hypothetical protein; K08486 syntaxin 1B/2/3 (A)	[U]	Intracellular trafficking, secretion, and vesicular transport	SNARE domain;; Syntaxin	Syntaxin-125 GN=SYP125 OS=Arabidopsis thaliana (Mouse-ear cress) PE=2 SV=1	U	Intracellular trafficking, secretion, and vesicular transport	unknown [Picea sitchensis]
c102820.graph_c1	0.0596875	1.2371	0.682276	0.184708	0.744886	0.729336	0.159267	1.14254	0.892074	--	--	--	--	--	--	--	--	--	--	--
c102821.graph_c0	2.46174	0.454434	0.0503394	1.8307	1.0717	0	1.57127	0.288388	0	--	--	--	--	--	--	--	--	--	--	hypothetical protein Csa_3G020010 [Cucumis sativus]
c102825.graph_c0	38.246	7.49598	0.934152	34.4706	14.6143	0.437091	30.5571	11.8709	0.5249	--	--	--	--	--	--	--	--	--	--	--
c102835.graph_c0	0.95613	0.795091	0.264226	1.18353	0.617921	0.296716	1.04134	0.853185	0.123724	--	--	--	--	--	--	--	--	--	--	--
c102843.graph_c0	15.8032	0.830989	0.112973	15.7272	7.58281	0	10.6441	3.14973	0.0775858	--	--	--	--	--	--	Thaumatin family	Thaumatin-like protein (Precursor) GN=At1g18250 OS=Arabidopsis thaliana (Mouse-ear cress) PE=2 SV=2	R	General function prediction only	PREDICTED: thaumatin-like protein 1b [Beta vulgaris subsp. vulgaris]
c102856.graph_c0	0	0.144241	2.15704	0.0562334	0	1.52963	0.041561	0.164766	1.6789	[I]	Lipid transport and metabolism	Molecular Function: CDP-diacylglycerol-serine O-phosphatidyltransferase activity (GO:0003882);; Biological Process: phospholipid biosynthetic process (GO:0008654);; Cellular Component: membrane (GO:0016020);;	--	--	--	CDP-alcohol phosphatidyltransferase	--	I	Lipid transport and metabolism	hypothetical protein OIDMADRAFT_145102 [Oidiodendron maius Zn]
c102858.graph_c0	0	0.142656	2.08593	0.0556154	0.0841066	2.78163	0.205521	0.108637	2.00231	[C]	Energy production and conversion	Biological Process: protein targeting to vacuole (GO:0006623);; Biological Process: cellular copper ion homeostasis (GO:0006878);; Biological Process: cellular iron ion homeostasis (GO:0006879);; Biological Process: endocytosis (GO:0006897);; Biological Process: vacuole organization (GO:0007033);; Molecular Function: hydrogen ion transmembrane transporter activity (GO:0015078);; Biological Proces…	K02155|2.52863e-47|crb:CARUB_v10010325mg|hypothetical protein; K02155 V-type H+-transporting ATPase 16kDa proteolipid subunit (A)	[C]	Energy production and conversion	ATP synthase subunit C	V-type proton ATPase 16 kDa proteolipid subunit GN=OsJ_031784 OS=Oryza sativa subsp. japonica (Rice) PE=2 SV=1	C	Energy production and conversion	F1F0 ATP synthase subunit C [Glarea lozoyensis ATCC 20868]
c102887.graph_c0	2.77003	0.148066	0.036904	3.50677	0.621986	0	2.87976	0.169135	0	--	--	Biological Process: gene silencing (GO:0016458);; Biological Process: cellular macromolecule biosynthetic process (GO:0034645);; Biological Process: regulation of cellular process (GO:0050794);; Biological Process: nucleic acid metabolic process (GO:0090304);; Biological Process: organic cyclic compound biosynthetic process (GO:1901362);;	--	--	--	ERG2 and Sigma1 receptor like protein	--	S	Function unknown	PREDICTED: uncharacterized protein LOC101514350 [Cicer arietinum]
c102891.graph_c0	0.516454	0.065071	4.47627	0.228316	0.230186	6.14373	0.843719	0	4.94537	[J]	Translation, ribosomal structure and biogenesis	Molecular Function: structural constituent of ribosome (GO:0003735);; Cellular Component: ribosome (GO:0005840);; Biological Process: translation (GO:0006412);;	K02915|2.33617e-30|gsl:Gasu_19110|60S ribosomal protein L34e; K02915 large subunit ribosomal protein L34e (A)	[J]	Translation, ribosomal structure and biogenesis	Ribosomal protein L34e	60S ribosomal protein L34 GN=RPL34 OS=Nicotiana tabacum (Common tobacco) PE=2 SV=1	J	Translation, ribosomal structure and biogenesis	60S ribosomal protein L34 [Marssonina brunnea f. sp. &apos;multigermtubi&apos; MB_m1]
c102893.graph_c0	2.65853	2.8658	0.0865786	3.25019	2.41921	0.0445613	3.86596	2.28159	0.133783	--	--	--	--	[GC]	--	UDP-glucoronosyl and UDP-glucosyl transferase	UDP-glycosyltransferase 85A1 GN=F12K8.26 OS=Arabidopsis thaliana (Mouse-ear cress) PE=2 SV=1	G	Carbohydrate transport and metabolism	Cytokinin-O-glucosyltransferase [Medicago truncatula]
c102898.graph_c0	0	0	8.78359	0	0	8.0754	0	0	5.59482	--	--	--	--	--	--	--	--	--	--	--
c102951.graph_c0	0.121012	0	15.8543	0	0.37755	19.2776	0.0922575	0	11.3998	--	--	--	--	--	--	--	--	--	--	--
c102955.graph_c0	4.93924	0.788277	0	3.73631	0.91727	0	3.29938	0.853053	0.0426093	--	--	--	--	--	--	--	--	--	--	--
c102959.graph_c0	21.2951	5.4471	1.21645	18.2459	10.7135	1.25219	17.4404	9.75641	1.70067	--	--	Molecular Function: protein tyrosine phosphatase activity (GO:0004725);; Biological Process: peptidyl-tyrosine dephosphorylation (GO:0035335);; Biological Process: negative regulation of MAP kinase activity (GO:0043407);; Biological Process: regulation of defense response to bacterium (GO:1900424);;	K18045|7.62944e-84|ppp:PHYPADRAFT_195885|hypothetical protein; K18045 tyrosine-protein phosphatase SIW14 [EC:3.1.3.48] (A)	[V]	Defense mechanisms	Tyrosine phosphatase family;; Tyrosine phosphatase family;; Protein-tyrosine phosphatase	Probable tyrosine-protein phosphatase At1g05000 GN=At1g05000 OS=Arabidopsis thaliana (Mouse-ear cress) PE=1 SV=1	V	Defense mechanisms	predicted protein [Physcomitrella patens]
c102962.graph_c0	0.186819	0.131815	3.31822	0.115626	0.0874295	3.28045	0.284855	0.0752858	4.19668	[C]	Energy production and conversion	Molecular Function: magnesium ion binding (GO:0000287);; Molecular Function: inorganic diphosphatase activity (GO:0004427);; Cellular Component: cytoplasm (GO:0005737);; Biological Process: phosphate-containing compound metabolic process (GO:0006796);;	K01507|1.92754e-88|cme:CYME_CMT119C|inorganic pyrophosphatase fused with fructose-1,6-bisphosphatase; K01507 inorganic pyrophosphatase [EC:3.6.1.1] (A)	[C]	Energy production and conversion	Inorganic pyrophosphatase	Soluble inorganic pyrophosphatase 1, chloroplastic (Precursor) GN=ppa1 OS=Chlamydomonas reinhardtii (Chlamydomonas smithii) PE=1 SV=1	C	Energy production and conversion	hypothetical protein GMDG_04735 [Pseudogymnoascus destructans 20631-21]
c102966.graph_c0	0	0.301199	1.60152	0	0.577135	1.80313	0.0867863	0.344058	2.32003	[OC]	--	--	K03671|9.18221e-32|rcu:RCOM_1595970|Thioredoxin H-type, putative; K03671 thioredoxin 1 (A)	[O]	Posttranslational modification, protein turnover, chaperones	Thioredoxin;; Thioredoxin-like domain;; Thioredoxin-like	Thioredoxin H-type OS=Fagopyrum esculentum (Common buckwheat) PE=3 SV=1	O	Posttranslational modification, protein turnover, chaperones	PREDICTED: thioredoxin H-type-like [Nelumbo nucifera]
c102968.graph_c0	5.48131	3.12811	43.1172	6.12531	5.95195	45.1381	5.61278	3.97928	44.977	[E]	Amino acid transport and metabolism	Molecular Function: transferase activity, transferring acyl groups (GO:0016746);;	K00640|8.80775e-65|tcc:TCM_030673|Serine acetyltransferase 3, mitochondrial, putative; K00640 serine O-acetyltransferase [EC:2.3.1.30] (A)	[E]	Amino acid transport and metabolism	Serine acetyltransferase, N-terminal;; Bacterial transferase hexapeptide (six repeats)	Serine acetyltransferase 2 OS=Arabidopsis thaliana (Mouse-ear cress) PE=1 SV=2	--	--	Serine acetyltransferase 3, mitochondrial, putative [Theobroma cacao]
c102969.graph_c0	7.43534	0.579937	0	7.66977	4.22137	0	5.70714	1.12109	0.045816	--	--	--	--	--	--	--	--	--	--	--
c102970.graph_c0	17.7732	0.253647	0	15.011	2.06372	0.156185	15.1286	0.753324	0.104201	--	--	--	--	--	--	--	--	--	--	--
c102971.graph_c0	10.1517	2.33904	0.324942	9.55245	5.51053	0.275462	8.55158	3.6136	0.433192	--	--	--	--	[R]	General function prediction only	Zinc finger, C2H2 type	Protein indeterminate-domain 2 {ECO:0000303|PubMed:16784536} OS=Arabidopsis thaliana (Mouse-ear cress) PE=2 SV=1	K	Transcription	predicted protein [Physcomitrella patens]
c102972.graph_c0	7.08614	9.3449	0	5.45317	7.28172	0.0610846	7.7348	11.2866	0.06113	--	--	--	--	--	--	--	--	--	--	--
c102974.graph_c0	14.3699	1.72003	1.08303	19.1641	4.40328	0.743238	13.929	4.13637	1.02271	--	--	--	--	--	--	--	--	--	--	--
c102975.graph_c0	2.99595	0.621728	0.278928	2.69048	1.95191	0.191416	2.12283	0.852236	0.0319264	--	--	--	--	--	--	--	--	--	--	--
c102997.graph_c0	17.0418	9.63733	3.27692	14.5187	14.2237	2.71822	11.1166	10.3525	2.88411	--	--	--	K00430|1.25681e-108|smo:SELMODRAFT_269862|hypothetical protein; K00430 peroxidase [EC:1.11.1.7] (A)	--	--	Peroxidase	Peroxidase 55 (Precursor) GN=MUA22.13 OS=Arabidopsis thaliana (Mouse-ear cress) PE=1 SV=1	R	General function prediction only	hypothetical protein SELMODRAFT_269862 [Selaginella moellendorffii]
c103002.graph_c0	7.42822	2.55554	1.15808	6.41253	4.27351	1.43053	5.66315	2.97226	1.81336	[O]	Posttranslational modification, protein turnover, chaperones	Molecular Function: glutathione peroxidase activity (GO:0004602);; Biological Process: response to oxidative stress (GO:0006979);; Cellular Component: intracellular part (GO:0044424);; Biological Process: oxidation-reduction process (GO:0055114);;	K00432|2.92795e-72|cmo:103491282|probable glutathione peroxidase 5; K00432 glutathione peroxidase [EC:1.11.1.9] (A)	[O]	Posttranslational modification, protein turnover, chaperones	Glutathione peroxidase;; AhpC/TSA family;; Redoxin	Probable phospholipid hydroperoxide glutathione peroxidase GN=GPXle-1 OS=Solanum lycopersicum (Tomato) PE=2 SV=1	O	Posttranslational modification, protein turnover, chaperones	unknown [Picea sitchensis]
c103003.graph_c0	0	6.23214	0.410307	0.206291	2.54777	0.181013	0.101644	4.49971	0.48306	--	--	--	--	--	--	--	--	--	--	--
c103006.graph_c0	8.89773	2.78366	2.45045	11.7413	5.76159	2.46167	10.4696	4.09309	2.61557	[IQR]	--	Biological Process: metabolic process (GO:0008152);;	--	[Q]	Secondary metabolites biosynthesis, transport and catabolism	short chain dehydrogenase;; KR domain;; NAD dependent epimerase/dehydratase family	Short-chain dehydrogenase TIC 32, chloroplastic GN=TIC32 OS=Arabidopsis thaliana (Mouse-ear cress) PE=2 SV=1	Q	Secondary metabolites biosynthesis, transport and catabolism	hypothetical protein CICLE_v10012197mg [Citrus clementina]
c103009.graph_c1	7.72076	4.08569	1.58157	6.96648	4.84413	1.72019	6.89523	5.14574	2.41314	[V]	Defense mechanisms	Molecular Function: nucleotide binding (GO:0000166);; Cellular Component: membrane (GO:0016020);; Molecular Function: nucleoside-triphosphatase activity (GO:0017111);;	--	[Q]	Secondary metabolites biosynthesis, transport and catabolism	ABC-2 type transporter;; ABC transporter	ABC transporter G family member 22 GN=F15M7.6 OS=Arabidopsis thaliana (Mouse-ear cress) PE=1 SV=1	Q	Secondary metabolites biosynthesis, transport and catabolism	unknown [Picea sitchensis]
c103011.graph_c0	0.660783	0.218547	4.93868	0.170404	0.12885	5.00904	0.440798	0.249645	4.48904	[J]	Translation, ribosomal structure and biogenesis	Molecular Function: structural constituent of ribosome (GO:0003735);; Cellular Component: ribosome (GO:0005840);; Biological Process: translation (GO:0006412);;	K02894|3.78517e-72|ppp:PHYPADRAFT_77052|hypothetical protein; K02894 large subunit ribosomal protein L23e (A)	[J]	Translation, ribosomal structure and biogenesis	Ribosomal protein L14p/L23e	60S ribosomal protein L23 GN=T27C4.4 OS=Arabidopsis thaliana (Mouse-ear cress) PE=2 SV=3	J	Translation, ribosomal structure and biogenesis	60S ribosomal protein L23 [Marssonina brunnea f. sp. &apos;multigermtubi&apos; MB_m1]
c103018.graph_c0	0.540428	1.05542	0.101827	0.517648	1.77643	0	0.58859	2.13897	0.0349658	--	--	--	--	--	--	--	--	--	--	--
c103019.graph_c0	5.4052	2.81053	1.09952	6.15816	2.2653	0.803231	5.35093	2.39768	0.803829	--	--	--	--	--	--	--	--	--	--	--
c103046.graph_c0	36.21	4.02458	5.80611	37.9055	11.4104	5.46651	29.816	6.16573	5.71372	[O]	Posttranslational modification, protein turnover, chaperones	Biological Process: protein peptidyl-prolyl isomerization (GO:0000413);; Molecular Function: peptidyl-prolyl cis-trans isomerase activity (GO:0003755);; Cellular Component: cytosol (GO:0005829);; Biological Process: protein folding (GO:0006457);; Biological Process: vegetative phase change (GO:0010050);; Biological Process: floral meristem determinacy (GO:0010582);;	K05864|3.74002e-170|atr:s00001p00273100|AMTR_s00001p00273100; hypothetical protein; K05864 peptidyl-prolyl isomerase D [EC:5.2.1.8] (A)	[O]	Posttranslational modification, protein turnover, chaperones	Cyclophilin type peptidyl-prolyl cis-trans isomerase/CLD;; TPR repeat;; Tetratricopeptide repeat;; Tetratricopeptide repeat;; Tetratricopeptide repeat;; Tetratricopeptide repeat;; Tetratricopeptide repeat	Peptidyl-prolyl cis-trans isomerase CYP40 GN=F19G14.21 OS=Arabidopsis thaliana (Mouse-ear cress) PE=2 SV=1	O	Posttranslational modification, protein turnover, chaperones	PREDICTED: peptidyl-prolyl cis-trans isomerase CYP40 [Nelumbo nucifera]
c103049.graph_c0	1.48805	0	0	1.4034	0.364778	0	0.939984	0.1285	0	--	--	--	--	--	--	Tetraspanin family	Tetraspanin-8 GN=TET8 OS=Arabidopsis thaliana (Mouse-ear cress) PE=2 SV=1	S	Function unknown	PREDICTED: tetraspanin-8 [Elaeis guineensis]
c103051.graph_c0	0.164798	0.048449	1.69057	0.396653	0.0856933	1.93913	0	0.332058	1.59226	--	--	Biological Process: cellular metabolic process (GO:0044237);; Biological Process: primary metabolic process (GO:0044238);; Biological Process: organic substance metabolic process (GO:0071704);;	K03514|4.95444e-33|eus:EUTSA_v10013073mg|hypothetical protein; K03514 non-canonical poly(A) RNA polymerase PAPD5/7 [EC:2.7.7.19] (A)	[L]	Replication, recombination and repair	Nucleotidyltransferase domain	--	L	Replication, recombination and repair	hypothetical protein EUTSA_v10013073mg [Eutrema salsugineum]
c103055.graph_c0	0.303299	5.48376	0.933409	1.40788	4.37652	0.823574	1.27176	4.73625	1.37364	--	--	--	--	--	--	--	--	--	--	--
c103058.graph_c0	0.030466	0.0537403	18.1359	0.219986	0	16.2972	0.0696804	0	18.7378	--	--	--	--	--	--	--	--	--	--	--
c103069.graph_c0	6.70684	0.136505	0.272182	7.29083	0.724325	0.28018	6.05715	0.519765	0.420582	--	--	--	--	--	--	--	--	S	Function unknown	hypothetical protein SELMODRAFT_38450, partial [Selaginella moellendorffii]
c103072.graph_c0	0.634924	1.1573	2.56811	0.261977	9.47542	2.95007	0.451785	2.3028	1.45696	--	--	--	--	--	--	--	--	--	--	--
c103086.graph_c0	3.63514	2.36972	0.158825	3.07433	2.64164	0.204365	3.9591	3.38933	0.224969	--	--	--	--	--	--	GRAS domain family	Scarecrow-like protein 32 GN=SCL32 OS=Arabidopsis thaliana (Mouse-ear cress) PE=2 SV=1	S	Function unknown	PREDICTED: scarecrow-like protein 32 [Nicotiana sylvestris]
c103096.graph_c0	0.0509747	0.0674372	0.582681	0.0262909	0.0198797	0.669011	0	0	0.99272	[RTKL]	--	Molecular Function: protein serine/threonine kinase activity (GO:0004674);; Molecular Function: ATP binding (GO:0005524);; Biological Process: protein phosphorylation (GO:0006468);;	K08832|5.28388e-128|ppp:PHYPADRAFT_2613|hypothetical protein; K08832 serine/threonine-protein kinase SRPK3 [EC:2.7.11.1] (A)	[T]	Signal transduction mechanisms	Protein kinase domain;; Protein tyrosine kinase	Serine/threonine-protein kinase AFC3 GN=F4D11.140 OS=Arabidopsis thaliana (Mouse-ear cress) PE=2 SV=2	T	Signal transduction mechanisms	Protein kinase-like (PK-like) [Glarea lozoyensis ATCC 20868]
c103099.graph_c0	0	0.047674	3.18446	0	0	3.18018	0	0	3.81905	--	--	--	--	--	--	--	--	--	--	--
c103105.graph_c0	4.36893	0.924785	0.115247	3.87575	0.783771	0.0395445	3.13095	0.92433	0.0791479	--	--	Biological Process: response to molecule of bacterial origin (GO:0002237);; Cellular Component: plasma membrane (GO:0005886);; Biological Process: signal transduction (GO:0007165);; Cellular Component: plant-type cell wall (GO:0009505);; Biological Process: stomatal complex morphogenesis (GO:0010103);; Cellular Component: anchored component of membrane (GO:0031225);; Biological Process: stamen de…	--	[R]	General function prediction only	Leucine Rich repeats (2 copies);; Leucine rich repeat;; Leucine Rich Repeat	Piriformospora indica-insensitive protein 2 (Precursor) GN=PII-2 OS=Arabidopsis thaliana (Mouse-ear cress) PE=2 SV=1	R	General function prediction only	PREDICTED: protein TOO MANY MOUTHS [Sesamum indicum]
c103105.graph_c1	2.99775	1.23383	0	4.01994	0.23382	0	3.35196	0.201343	0	--	--	Cellular Component: plant-type cell wall (GO:0009505);; Biological Process: single-organism process (GO:0044699);;	--	[R]	General function prediction only	--	Protein TOO MANY MOUTHS (Precursor) GN=F18B13.16 OS=Arabidopsis thaliana (Mouse-ear cress) PE=1 SV=1	R	General function prediction only	PREDICTED: protein TOO MANY MOUTHS [Phoenix dactylifera]
c103107.graph_c0	0.960766	0.112982	0	0.792847	0.0749383	0	2.0265	0.161324	0	--	--	--	--	--	--	Domain of unknown function (DUF4228)	--	--	--	--
c103116.graph_c0	6.71883	2.04418	0.16029	5.39948	4.06247	0.0235714	5.2613	2.20387	0.141534	--	--	--	--	--	--	--	--	--	--	--
c103119.graph_c0	3.07245	10.2465	0	3.31788	6.0286	0	3.55017	9.91495	0.0434849	[V]	Defense mechanisms	Molecular Function: transmembrane transporter activity (GO:0022857);; Biological Process: transmembrane transport (GO:0055085);;	K03327|1.05111e-90|sly:101268373|MATE efflux family protein 5; K03327 multidrug resistance protein, MATE family (A)	[R]	General function prediction only	MatE	MATE efflux family protein 7 GN=F3L12.9 OS=Arabidopsis thaliana (Mouse-ear cress) PE=2 SV=1	S	Function unknown	PREDICTED: MATE efflux family protein 5 [Solanum lycopersicum]
c103120.graph_c0	4.60034	0.737702	9.42311	4.90716	1.59022	10.3151	3.98547	1.21134	12.4063	[J]	Translation, ribosomal structure and biogenesis	Molecular Function: hydrolase activity (GO:0016787);;	K01166|9.3541e-86|rcu:RCOM_0836490|ribonuclease t2, putative (EC:3.1.27.1); K01166 ribonuclease T2 [EC:3.1.27.1] (A)	[A]	RNA processing and modification	Ribonuclease T2 family	Intracellular ribonuclease LX (Precursor) GN=RNALX OS=Solanum lycopersicum (Tomato) PE=1 SV=2	A	RNA processing and modification	PREDICTED: ribonuclease 1-like [Eucalyptus grandis]
c103135.graph_c0	1.66401	3.20206	0	1.4564	3.73639	0.0456408	2.22968	4.87693	0	--	--	--	--	--	--	--	--	--	--	--
c103137.graph_c0	2.9015	7.15369	8.87146	2.78892	15.379	10.3259	2.36288	6.90934	8.06377	--	--	--	--	--	--	--	--	--	--	--
c103151.graph_c0	0.0546969	0.0844219	0.492969	0.0846322	0.0639941	0.903517	0.072975	0.0413292	0.507832	[R]	General function prediction only	--	K13126|1.28878e-22|pvu:PHAVU_001G023500g|hypothetical protein; K13126 polyadenylate-binding protein (A)	[A]	RNA processing and modification	RNA recognition motif. (a.k.a. RRM, RBD, or RNP domain);; RNA recognition motif (a.k.a. RRM, RBD, or RNP domain);; RNA recognition motif. (a.k.a. RRM, RBD, or RNP domain)	Polyadenylate-binding protein 6 GN=PAB6 OS=Arabidopsis thaliana (Mouse-ear cress) PE=2 SV=1	A	RNA processing and modification	Xel-1 protein [Ectocarpus siliculosus]
c103156.graph_c0	3.14213	0.721685	5.92863	2.12704	1.58282	5.95471	2.44542	1.25305	7.79728	[R]	General function prediction only	--	--	[R]	General function prediction only	Alpha/beta hydrolase family;; Alpha/beta hydrolase family;; alpha/beta hydrolase fold	--	R	General function prediction only	hypothetical protein SELMODRAFT_101768 [Selaginella moellendorffii]
c103159.graph_c0	0.0826906	0.316033	1.21182	0.54022	0.279489	1.87114	0.273182	0.222156	1.07359	--	--	--	--	[T]	Signal transduction mechanisms	MA3 domain	Eukaryotic translation initiation factor isoform 4G-1 OS=Triticum aestivum (Wheat) PE=1 SV=2	T	Signal transduction mechanisms	Programmed cell death protein 4 [Triticum urartu]
c103162.graph_c1	1.92759	2.04502	219.848	1.44085	4.37974	218.267	1.42697	1.40724	231.993	[K]	Transcription	Molecular Function: transcription regulatory region sequence-specific DNA binding (GO:0000976);; Molecular Function: sequence-specific DNA binding transcription factor activity (GO:0003700);; Cellular Component: nucleus (GO:0005634);; Biological Process: regulation of transcription, DNA-templated (GO:0006355);;	--	[K]	Transcription	Homeobox domain;; Homeobox associated leucine zipper	Homeobox-leucine zipper protein HAT5 GN=F4P13.2 OS=Arabidopsis thaliana (Mouse-ear cress) PE=1 SV=1	K	Transcription	unknown [Picea sitchensis]
c103172.graph_c0	2.06148	0.363632	0.0604213	1.91383	0.107195	0.18659	1.41447	0.138458	0.124486	--	--	--	--	--	--	--	--	--	--	--
c103190.graph_c0	327.557	263.426	52.1957	354.139	202.148	52.4139	320.698	257.676	53.3883	--	--	--	--	--	--	GDSL/SGNH-like Acyl-Esterase family found in Pmr5 and Cas1p	Protein trichome birefringence-like 18 GN=TBL18 OS=Arabidopsis thaliana (Mouse-ear cress) PE=2 SV=1	S	Function unknown	Trichome birefringence-like 18 isoform 1 [Theobroma cacao]
c103192.graph_c0	1.51199	0.309225	0.173411	1.89872	0.410203	0.158673	1.43672	0.26492	0.158791	[RTKL]	--	Molecular Function: transferase activity, transferring phosphorus-containing groups (GO:0016772);;	--	[T]	Signal transduction mechanisms	Protein kinase domain;; Protein tyrosine kinase;; Wall-associated receptor kinase galacturonan-binding	Wall-associated receptor kinase-like 14 (Precursor) GN=WAKL14 OS=Arabidopsis thaliana (Mouse-ear cress) PE=2 SV=2	T	Signal transduction mechanisms	PREDICTED: wall-associated receptor kinase-like 14, partial [Malus domestica]
c103202.graph_c0	74.7168	14.763	2.08191	78.4743	23.4943	2.01264	69.5828	24.3104	3.46879	--	--	Molecular Function: hydrolase activity (GO:0016787);;	--	--	--	Glycosyl hydrolases family 17;; X8 domain	Glucan endo-1,3-beta-glucosidase 12 (Precursor) GN=At4g29360 OS=Arabidopsis thaliana (Mouse-ear cress) PE=1 SV=1	R	General function prediction only	unknown [Picea sitchensis]
c103205.graph_c0	0.162819	0.107701	2.32644	0.587835	0.0634983	3.94221	0.217228	0.123027	1.36421	--	--	--	--	--	--	--	--	--	--	--
c103210.graph_c0	2.46858	8.01613	2.26927	3.12515	7.43927	2.13283	1.62537	8.36546	1.72786	--	--	--	--	--	--	--	--	--	--	--
c103223.graph_c0	2.29657	0.920686	0.229472	2.20746	1.30276	0	1.75087	0.683602	0	--	--	Cellular Component: Golgi apparatus (GO:0005794);; Biological Process: carbohydrate biosynthetic process (GO:0016051);; Molecular Function: polygalacturonate 4-alpha-galacturonosyltransferase activity (GO:0047262);;	--	--	--	Glycosyl transferase family 8	Probable galacturonosyltransferase-like 7 GN=GATL7 OS=Arabidopsis thaliana (Mouse-ear cress) PE=2 SV=1	G	Carbohydrate transport and metabolism	PREDICTED: probable galacturonosyltransferase-like 7 [Beta vulgaris subsp. vulgaris]
c103231.graph_c0	4.53491	8.30699	1.22693	7.67655	6.25806	0.526242	8.15578	8.2004	0.737287	--	--	--	--	--	--	--	--	--	--	--
c103232.graph_c0	1.06899	0.552688	0	2.0533	0.632537	0	1.57376	0.185686	0	--	--	--	--	--	--	Transposase family tnp2	--	S	Function unknown	PREDICTED: uncharacterized protein LOC102623946 [Citrus sinensis]
c103247.graph_c0	12.0929	40.6548	87.0673	12.6577	32.5414	93.0381	14.0732	40.0973	90.1112	[G]	Carbohydrate transport and metabolism	--	--	--	--	Cupin domain	--	S	Function unknown	unknown [Picea sitchensis]
c103248.graph_c0	0	0.115701	1.11505	0	0.204644	1.14781	0.0666754	0	1.26749	[T]	Signal transduction mechanisms	Biological Process: phosphorelay signal transduction system (GO:0000160);; Molecular Function: signal transducer activity (GO:0004871);;	--	[T]	Signal transduction mechanisms	Hpt domain	--	T	Signal transduction mechanisms	hypothetical protein SS1G_10394 [Sclerotinia sclerotiorum 1980]
c103280.graph_c0	1.4275	0.419671	17.3933	0.701194	0.371142	13.4745	1.24377	0.273936	17.9177	--	--	--	--	--	--	--	--	--	--	--
c103288.graph_c0	46.8008	67.1322	0.828834	46.429	53.4141	1.40776	56.4487	70.702	1.32343	--	--	--	--	--	--	--	--	--	--	--
c103314.graph_c0	3.05188	8.92847	34.6891	3.07132	9.46363	30.1837	3.46168	9.67401	34.0494	[TZDR]	--	Molecular Function: calcium ion binding (GO:0005509);; Biological Process: detection of calcium ion (GO:0005513);; Molecular Function: protein binding (GO:0005515);; Cellular Component: nucleus (GO:0005634);; Cellular Component: cytosol (GO:0005829);; Biological Process: starch metabolic process (GO:0005982);; Biological Process: response to mechanical stimulus (GO:0009612);; Biological Process: …	K02183|3.2704e-79|cit:102620326|calmodulin-like; K02183 calmodulin (A)	[T]	Signal transduction mechanisms	EF hand;; EF-hand domain pair;; EF-hand domain pair;; EF-hand domain;; EF hand;; EF-hand domain;; Cytoskeletal-regulatory complex EF hand;; Uncharacterised protein family (UPF0154);; Secreted protein acidic and rich in cysteine Ca binding region;; Ca2+ insensitive EF hand	Calmodulin-6 GN=CAM6 OS=Arabidopsis thaliana (Mouse-ear cress) PE=1 SV=2	Z	Cytoskeleton	PREDICTED: calmodulin-like isoform X3 [Citrus sinensis]
c103318.graph_c0	7.83288	14.0951	4.0618	8.58299	14.927	3.97339	8.68406	12.1117	4.31421	--	--	Cellular Component: mitochondrion (GO:0005739);;	--	[Z]	Cytoskeleton	LysM domain	--	S	Function unknown	unknown [Picea sitchensis]
c103319.graph_c1	0.818657	5.14447	224.77	1.7945	2.95325	224.798	2.10644	5.9796	185.2	--	--	--	--	--	--	--	--	--	--	--
c103322.graph_c0	0.0694945	0.183876	2.93309	0.215057	0.542047	2.57896	0.211926	0	3.08447	--	--	Molecular Function: cytochrome-c oxidase activity (GO:0004129);; Cellular Component: mitochondrial envelope (GO:0005740);;	K02265|2.90752e-11|gmx:100527520|uncharacterized LOC100527520; K02265 cytochrome c oxidase subunit 5b (A)	[C]	Energy production and conversion	Cytochrome c oxidase subunit Vb	--	C	Energy production and conversion	subunit IV of cytochrome c oxidase [Botrytis cinerea B05.10]
c103338.graph_c0	0	0	0.340873	0	0.0483799	0.336853	0	0	0.519702	--	--	Molecular Function: nucleic acid binding (GO:0003676);; Molecular Function: metal ion binding (GO:0046872);;	--	[R]	General function prediction only	--	--	--	--	C2H2 and C2HC zinc finger [Glarea lozoyensis ATCC 20868]
c103345.graph_c0	2.1428	0.385691	0.38452	1.62394	0.682184	0.197909	1.80033	0.528688	0.158445	[G]	Carbohydrate transport and metabolism	Molecular Function: hydrolase activity, hydrolyzing O-glycosyl compounds (GO:0004553);;	K15925|0|smo:SELMODRAFT_79855|hypothetical protein; K15925 alpha-D-xyloside xylohydrolase [EC:3.2.1.177] (A)	[G]	Carbohydrate transport and metabolism	Glycosyl hydrolases family 31	Alpha-xylosidase 1 (Precursor) GN=At1g68560 OS=Arabidopsis thaliana (Mouse-ear cress) PE=1 SV=1	G	Carbohydrate transport and metabolism	hypothetical protein SELMODRAFT_79855 [Selaginella moellendorffii]
c103347.graph_c0	0.122719	0.0432939	2.24445	0.177224	0.287157	3.0435	0.318101	0.271999	3.1347	[Q]	Secondary metabolites biosynthesis, transport and catabolism	Biological Process: isoprenoid catabolic process (GO:0008300);; Biological Process: shoot system morphogenesis (GO:0010016);;	K17913|0|ppp:PHYPADRAFT_115616|hypothetical protein; K17913 carlactone synthase / all-trans-10'-apo-beta-carotenal 13,14-cleaving dioxygenase [EC:1.13.11.69 1.13.11.70] (A)	[Q]	Secondary metabolites biosynthesis, transport and catabolism	Retinal pigment epithelial membrane protein	Carotenoid cleavage dioxygenase 8 homolog B, chloroplastic (Precursor) GN=OSJNBa0014K08.38 OS=Oryza sativa subsp. japonica (Rice) PE=1 SV=1	Q	Secondary metabolites biosynthesis, transport and catabolism	carotenoid cleavage dioxygenase 8 [Physcomitrella patens]
c103357.graph_c0	5.84599	4.21854	1.46032	5.7562	3.05713	1.26271	6.73597	2.74405	1.32383	--	--	Molecular Function: kinase activity (GO:0016301);; Biological Process: single-organism cellular process (GO:0044763);;	--	[R]	General function prediction only	--	Serine/threonine-protein kinase Nek5 OS=Oryza sativa subsp. japonica (Rice) PE=3 SV=1	T	Signal transduction mechanisms	predicted protein [Physcomitrella patens]
c103358.graph_c0	23.2909	6.06878	0.110006	26.9504	7.51383	0.207604	20.9995	7.52054	0.26442	[Q]	Secondary metabolites biosynthesis, transport and catabolism	Biological Process: polysaccharide biosynthetic process (GO:0000271);; Molecular Function: copper ion binding (GO:0005507);; Cellular Component: vacuolar membrane (GO:0005774);; Cellular Component: plant-type cell wall (GO:0009505);; Cellular Component: plasmodesma (GO:0009506);; Biological Process: multidimensional cell growth (GO:0009825);; Biological Process: cell tip growth (GO:0009932);; Bio…	--	[Q]	Secondary metabolites biosynthesis, transport and catabolism	Multicopper oxidase;; Multicopper oxidase;; Multicopper oxidase	Monocopper oxidase-like protein SKU5 (Precursor) GN=SKU5 OS=Arabidopsis thaliana (Mouse-ear cress) PE=1 SV=1	Q	Secondary metabolites biosynthesis, transport and catabolism	unknown [Picea sitchensis]
c103365.graph_c0	0	0	1.34707	0.0427107	0	1.38665	0	0	1.68772	--	--	--	--	--	--	--	--	--	--	--
c103372.graph_c0	3.5953	2.77809	36.593	3.05226	4.54144	36.6027	3.22613	3.97476	23.8051	--	--	--	--	[R]	General function prediction only	C2 domain	Synaptotagmin-4 GN=T5K6.90 OS=Arabidopsis thaliana (Mouse-ear cress) PE=2 SV=1	R	General function prediction only	predicted protein [Physcomitrella patens]
c103377.graph_c0	3.87599	10.4719	0	6.78175	12.9348	0	7.21914	13.2472	0.0888831	--	--	--	--	--	--	--	--	--	--	--
c103382.graph_c0	2.9983	2.88482	0	2.24934	2.1969	0	3.25561	0.732291	0.0822991	--	--	--	--	--	--	--	--	--	--	--
c103396.graph_c0	12.1142	2.84633	0.635302	12.1732	4.79018	0.741166	9.254	4.10058	0.479935	--	--	--	--	[S]	Function unknown	Ndr family;; Alpha/beta hydrolase family;; alpha/beta hydrolase fold	Pollen-specific protein SF21 GN=SF21 OS=Helianthus annuus (Common sunflower) PE=2 SV=1	R	General function prediction only	unknown [Picea sitchensis]
c103402.graph_c0	0.555731	0.0700198	3.07152	0.163787	0.309616	3.01805	0.121051	0.0799833	3.6675	[J]	Translation, ribosomal structure and biogenesis	Molecular Function: structural constituent of ribosome (GO:0003735);; Cellular Component: ribosome (GO:0005840);; Biological Process: translation (GO:0006412);;	K02953|1.25442e-85|pop:POPTR_0002s14780g|POPTRDRAFT_816561; ribosomal protein S13; K02953 small subunit ribosomal protein S13e (A)	[J]	Translation, ribosomal structure and biogenesis	Ribosomal S13/S15 N-terminal domain;; Ribosomal protein S15	40S ribosomal protein S13-1 GN=RPS13A OS=Arabidopsis thaliana (Mouse-ear cress) PE=2 SV=1	J	Translation, ribosomal structure and biogenesis	S15/NS1 RNA-binding protein [Glarea lozoyensis ATCC 20868]
c103415.graph_c0	0.163544	0.432722	6.32732	0.927851	0	5.40303	0.997463	0.247148	8.29575	[J]	Translation, ribosomal structure and biogenesis	Molecular Function: structural constituent of ribosome (GO:0003735);; Cellular Component: ribosome (GO:0005840);; Biological Process: translation (GO:0006412);;	K02900|3.50906e-58|ccp:CHC_T00010205001|60S ribosomal protein L27A; K02900 large subunit ribosomal protein L27Ae (A)	[J]	Translation, ribosomal structure and biogenesis	Ribosomal protein L18e/L15	60S ribosomal protein L27a-2 OS=Arabidopsis thaliana (Mouse-ear cress) PE=2 SV=1	J	Translation, ribosomal structure and biogenesis	60S ribosomal protein L27a [Marssonina brunnea f. sp. &apos;multigermtubi&apos; MB_m1]
c103417.graph_c0	0.584085	0.671929	3.08149	0.707283	0.415962	3.95355	0.909953	0.588448	5.5897	--	--	--	--	--	--	Jacalin-like lectin domain	--	S	Function unknown	hypothetical protein V499_02662 [Pseudogymnoascus pannorum VKM F-103]
c103429.graph_c0	0.35553	0.79817	0.056839	1.30026	1.05881	0.0877638	0.739227	1.33506	0.0292764	--	--	--	--	--	--	--	--	--	--	--
c103431.graph_c0	0.0396309	0.0699067	1.81205	0.122641	0	1.00439	0.120856	0.199635	1.11283	[I]	Lipid transport and metabolism	Molecular Function: phosphogluconate dehydrogenase (decarboxylating) activity (GO:0004616);; Biological Process: pentose-phosphate shunt (GO:0006098);; Biological Process: valine metabolic process (GO:0006573);; Molecular Function: 3-hydroxyisobutyrate dehydrogenase activity (GO:0008442);; Molecular Function: NAD binding (GO:0051287);;	K00020|2.60466e-65|gsl:Gasu_04910|3-hydroxyisobutyrate dehydrogenase (EC:1.1.1.31); K00020 3-hydroxyisobutyrate dehydrogenase [EC:1.1.1.31] (A)	[R]	General function prediction only	NAD binding domain of 6-phosphogluconate dehydrogenase;; NAD-binding of NADP-dependent 3-hydroxyisobutyrate dehydrogenase;; Ornithine cyclodeaminase/mu-crystallin family	Probable 3-hydroxyisobutyrate dehydrogenase, mitochondrial (Precursor) GN=At4g20930 OS=Arabidopsis thaliana (Mouse-ear cress) PE=2 SV=3	E	Amino acid transport and metabolism	NAD(P)-binding Rossmann-fold containing protein [Glarea lozoyensis ATCC 20868]
c103440.graph_c1	23.227	7.26468	1.59698	23.5899	19.3737	0.764067	22.1348	13.4012	1.48293	--	--	--	--	--	--	--	--	--	--	--
c103461.graph_c0	3.8456	0.074543	0	2.83347	0.098885	0	3.22178	0.0425751	0.0765573	--	--	--	--	--	--	Zinc finger, C3HC4 type (RING finger);; Zinc finger, C3HC4 type (RING finger);; Zinc finger, C3HC4 type (RING finger);; Ring finger domain	--	--	--	--
c103474.graph_c0	1.33148	2.2419	7.37935	0.832402	1.32177	6.93882	1.99944	1.42273	8.84445	--	--	--	--	--	--	--	--	--	--	--
c103493.graph_c0	0	0	8.847	0	0	10.2649	0	0.0348339	8.89451	--	--	--	--	--	--	--	--	--	--	--
c103495.graph_c0	15.8744	5.12513	0.521384	18.1399	10.2939	0.65938	16.1709	6.50301	0.675217	[V]	Defense mechanisms	Molecular Function: RNA binding (GO:0003723);; Molecular Function: ATP binding (GO:0005524);; Biological Process: ATP catabolic process (GO:0006200);; Cellular Component: integral component of membrane (GO:0016021);; Molecular Function: ATPase activity, coupled to transmembrane movement of substances (GO:0042626);; Biological Process: transmembrane transport (GO:0055085);;	K05658|0|ppp:PHYPADRAFT_56126|ppabcb18; ATP-binding cassette transporter, subfamily B, member 18, group MDR/PGP protein PpABCB18; K05658 ATP-binding cassette, subfamily B (MDR/TAP), member 1 [EC:3.6.3.44] (A)	[Q]	Secondary metabolites biosynthesis, transport and catabolism	ABC transporter transmembrane region;; ABC transporter;; Protein of unknown function (DUF1602)	ABC transporter B family member 13 GN=F13K9.5 OS=Arabidopsis thaliana (Mouse-ear cress) PE=3 SV=1	Q	Secondary metabolites biosynthesis, transport and catabolism	ATP-binding cassette transporter, subfamily B, member 18, group MDR/PGP protein PpABCB18 [Physcomitrella patens]
c103509.graph_c0	0.347555	0.970688	1.88455	0.478017	8.13262	2.77881	0.353293	1.86747	2.72841	--	--	Biological Process: defense response (GO:0006952);; Cellular Component: cytoplasmic membrane-bounded vesicle (GO:0016023);; Biological Process: response to other organism (GO:0051707);;	--	[R]	General function prediction only	MIR domain;; Inositol 1,4,5-trisphosphate/ryanodine receptor	Stromal cell-derived factor 2-like protein (Precursor) GN=SDF2 OS=Arabidopsis thaliana (Mouse-ear cress) PE=1 SV=1	R	General function prediction only	PREDICTED: stromal cell-derived factor 2-like protein-like [Setaria italica]
c103510.graph_c0	0	5.16923	3.43569	0	2.03178	4.9513	0	2.62435	3.06737	--	--	--	--	--	--	--	--	--	--	--
c103517.graph_c0	0.0337524	0	1.27616	0.0348166	0.157958	1.13036	0.0257322	0	1.25349	--	--	Biological Process: formation of translation preinitiation complex (GO:0001731);; Molecular Function: translation initiation factor activity (GO:0003743);; Cellular Component: eukaryotic translation initiation factor 3 complex (GO:0005852);; Biological Process: regulation of translational initiation (GO:0006446);; Cellular Component: eukaryotic 43S preinitiation complex (GO:0016282);; Molecular F…	K03252|3.48087e-140|csl:COCSUDRAFT_30938|eukaryotic initiation factor; K03252 translation initiation factor 3 subunit C (A)	[J]	Translation, ribosomal structure and biogenesis	Eukaryotic translation initiation factor 3 subunit 8 N-terminus;; PCI domain	Eukaryotic translation initiation factor 3 subunit C {ECO:0000255|HAMAP-Rule:MF_03002} GN=TIF3C1 OS=Arabidopsis thaliana (Mouse-ear cress) PE=1 SV=2	J	Translation, ribosomal structure and biogenesis	Winged helix DNA-binding protein [Glarea lozoyensis ATCC 20868]
c103520.graph_c0	1.08069	5.24223	0.380095	1.89509	6.99622	0.391264	2.47169	4.24616	0.587333	--	--	--	--	--	--	--	--	--	--	--
c103525.graph_c0	0.700902	3.53243	0	0.206572	2.34297	0.634407	1.29772	2.21929	0.453485	--	--	--	--	--	--	--	--	--	--	--
c103528.graph_c0	0	4.08229	0.073998	0	4.26664	0	0.449115	3.47619	0.381145	--	--	--	--	--	--	--	--	--	--	--
c103529.graph_c0	3.84016	0.311952	0.266576	4.43033	0.472937	0	2.31132	0.661777	0	--	--	Molecular Function: transferase activity, transferring phosphorus-containing groups (GO:0016772);; Molecular Function: metal ion binding (GO:0046872);;	--	--	--	Cupin;; Cupin domain	Probable germin-like protein subfamily 2 member 5 (Precursor) GN=At5g26700 OS=Arabidopsis thaliana (Mouse-ear cress) PE=2 SV=2	R	General function prediction only	hypothetical protein SELMODRAFT_228015 [Selaginella moellendorffii]
c103533.graph_c0	0.696919	0.49173	5.18834	0.670967	0.942217	4.54178	0.247949	0.140425	5.55519	[QR]	--	Molecular Function: O-methyltransferase activity (GO:0008171);; Cellular Component: cell part (GO:0044464);; Biological Process: single-organism metabolic process (GO:0044710);; Biological Process: organic substance biosynthetic process (GO:1901576);;	K13066|7.0565e-107|atr:s00001p00272250|AMTR_s00001p00272250; hypothetical protein; K13066 caffeic acid 3-O-methyltransferase [EC:2.1.1.68] (A)	[R]	General function prediction only	O-methyltransferase;; Dimerisation domain	Caffeic acid 3-O-methyltransferase 1 GN=OMT1 OS=Populus tremuloides (Quaking aspen) PE=1 SV=1	R	General function prediction only	S-adenosyl-L-methionine:flavonoid O-methyltransferase [Ginkgo biloba]
c103535.graph_c0	20.8352	7.54824	0.0778481	17.2911	12.2229	0.0534237	15.7944	12.9335	0	[G]	Carbohydrate transport and metabolism	Cellular Component: extracellular region (GO:0005576);; Cellular Component: cell wall (GO:0005618);; Cellular Component: cytoplasm (GO:0005737);; Biological Process: xyloglucan metabolic process (GO:0010411);; Molecular Function: xyloglucan-specific endo-beta-1,4-glucanase activity (GO:0033946);; Biological Process: root hair cell differentiation (GO:0048765);; Molecular Function: xyloglucan endo…	--	--	--	Glycosyl hydrolases family 16;; Xyloglucan endo-transglycosylase (XET) C-terminus	Putative xyloglucan endotransglucosylase/hydrolase protein 13 (Precursor) GN=XTH13 OS=Arabidopsis thaliana (Mouse-ear cress) PE=3 SV=1	R	General function prediction only	unknown [Picea sitchensis]
c103538.graph_c0	93.4958	55.4806	24.689	87.5513	100.397	24.7457	81.9077	72.0601	19.1866	--	--	Biological Process: RNA methylation (GO:0001510);; Cellular Component: mitochondrial inner membrane (GO:0005743);; Biological Process: photorespiration (GO:0009853);; Molecular Function: P-P-bond-hydrolysis-driven protein transmembrane transporter activity (GO:0015450);; Cellular Component: mitochondrial intermembrane space protein transporter complex (GO:0042719);; Biological Process: protein im…	K17778|8.34851e-35|ppp:PHYPADRAFT_178070|hypothetical protein; K17778 mitochondrial import inner membrane translocase subunit TIM10 (A)	[U]	Intracellular trafficking, secretion, and vesicular transport	Tim10/DDP family zinc finger	Mitochondrial import inner membrane translocase subunit TIM10 GN=TIM10 OS=Arabidopsis thaliana (Mouse-ear cress) PE=1 SV=1	U	Intracellular trafficking, secretion, and vesicular transport	predicted protein [Physcomitrella patens]
c103544.graph_c0	52.0066	140.835	634.558	54.6344	85.4357	675.899	66.1102	110.978	708.402	--	--	--	--	--	--	--	--	--	--	--
c103549.graph_c0	0.521948	0	3.7863	0.201902	0.712445	5.13768	0.397924	0.460117	3.90045	--	--	Cellular Component: cytoplasmic membrane-bounded vesicle (GO:0016023);;	--	--	--	--	--	R	General function prediction only	hypothetical protein ZEAMMB73_609095 [Zea mays]
c103573.graph_c0	4.00779	5.24512	0.909425	2.80056	5.44532	0.936147	3.54829	6.25197	0.702633	--	--	--	--	--	--	--	--	--	--	--
c103578.graph_c0	0.0401827	0.03544	4.57554	0.0621745	0.0626839	4.10988	0.0459519	0.0809659	5.60524	[P]	Inorganic ion transport and metabolism	--	K14640|0|ppp:PHYPADRAFT_65121|hypothetical protein; K14640 solute carrier family 20 (sodium-dependent phosphate transporter) (A)	[P]	Inorganic ion transport and metabolism	Phosphate transporter family	Inorganic phosphate transporter 2-1, chloroplastic (Precursor) GN=MFE16.10 OS=Arabidopsis thaliana (Mouse-ear cress) PE=1 SV=1	P	Inorganic ion transport and metabolism	predicted protein [Physcomitrella patens]
c103579.graph_c0	2.34931	0.480469	0.329319	2.63411	1.08883	0.246543	2.59576	0.308721	0.555134	--	--	Molecular Function: metal ion binding (GO:0046872);;	--	--	--	--	Transcriptional regulator SUPERMAN GN=K14B15.1 OS=Arabidopsis thaliana (Mouse-ear cress) PE=1 SV=1	K	Transcription	hypothetical protein AMTR_s00012p00258820 [Amborella trichopoda]
c103588.graph_c0	1.25671	2.25498	0.647766	1.74334	1.52102	0.588353	1.51973	1.92097	0.510285	--	--	--	--	--	--	AWPM-19-like family	--	--	--	--
c103601.graph_c0	4.24275	0.068036	0.474805	2.0689	1.32371	0.0698225	1.99957	0.621737	0.419247	--	--	--	--	--	--	--	--	--	--	--
c103602.graph_c0	3.76975	14.8105	0.301338	3.08059	8.24826	0.0443132	4.5536	11.8377	0.310423	--	--	--	--	--	--	--	--	--	--	--
c103605.graph_c0	0.188872	0.0256276	0.459896	0.254774	0.169981	0.749566	0.0886109	0.10246	0.500082	--	--	--	--	[R]	General function prediction only	PPR repeat family;; PPR repeat;; Pentatricopeptide repeat domain;; PPR repeat	Pentatricopeptide repeat-containing protein At5g66631 GN=At5g66631 OS=Arabidopsis thaliana (Mouse-ear cress) PE=2 SV=1	R	General function prediction only	hypothetical protein SELMODRAFT_451140 [Selaginella moellendorffii]
c103616.graph_c1	0.433228	0.382095	33.1413	0.670332	1.18269	33.5269	0.578	0.545581	36.8875	--	--	--	--	--	--	--	--	--	--	--
c103617.graph_c0	1.02897	0	0.0205628	1.13378	0.200645	0.169336	0.802297	0.0471208	0.0211828	[D]	Cell cycle control, cell division, chromosome partitioning	Biological Process: reproduction (GO:0000003);; Biological Process: cell cycle process (GO:0022402);; Biological Process: primary metabolic process (GO:0044238);; Biological Process: cellular macromolecule metabolic process (GO:0044260);;	K11547|1.27633e-100|smo:SELMODRAFT_429498|hypothetical protein; K11547 kinetochore protein NDC80 (A)	[D]	Cell cycle control, cell division, chromosome partitioning	HEC/Ndc80p family	--	D	Cell cycle control, cell division, chromosome partitioning	hypothetical protein SELMODRAFT_429498 [Selaginella moellendorffii]
c103618.graph_c0	0	0	2.36247	0	0	1.48028	0	0	1.79882	--	--	--	--	--	--	--	--	--	--	--
c103634.graph_c0	9.37338	10.7316	1.8661	9.77838	10.7046	1.88892	10.7596	10.7263	1.85829	--	--	Molecular Function: hydrolase activity (GO:0016787);;	--	--	--	--	Endonuclease OS=Nicotiana tabacum (Common tobacco) PE=2 SV=1	R	General function prediction only	polyprotein-like [Solanum chilense]
c103664.graph_c0	12.7318	1.44891	1.41673	14.5997	5.86471	0.943644	11.5611	2.54628	1.08743	[G]	Carbohydrate transport and metabolism	Biological Process: maltose metabolic process (GO:0000023);; Biological Process: glycogen biosynthetic process (GO:0005978);; Biological Process: pentose-phosphate shunt (GO:0006098);; Molecular Function: glucose-1-phosphate adenylyltransferase activity (GO:0008878);; Cellular Component: chloroplast stroma (GO:0009570);; Biological Process: response to blue light (GO:0009637);; Biological Process…	K00975|0|csv:101216573|glucose-1-phosphate adenylyltransferase small subunit, chloroplastic-like; K00975 glucose-1-phosphate adenylyltransferase [EC:2.7.7.27] (A)	[M]	Cell wall/membrane/envelope biogenesis	Nucleotidyl transferase	Glucose-1-phosphate adenylyltransferase small subunit, chloroplastic (Precursor) GN=K23F3.2 OS=Arabidopsis thaliana (Mouse-ear cress) PE=2 SV=2	M	Cell wall/membrane/envelope biogenesis	ADP-glucose pyrophosphorylase catalytic subunit [Perilla frutescens]
c103691.graph_c0	0	0.14004	3.00171	0.24568	0.309616	4.81451	0.181577	0	2.66074	[J]	Translation, ribosomal structure and biogenesis	Molecular Function: structural constituent of ribosome (GO:0003735);; Biological Process: rRNA export from nucleus (GO:0006407);; Biological Process: translation (GO:0006412);; Cellular Component: cytosolic small ribosomal subunit (GO:0022627);;	K02979|5.17046e-19|pxb:103941734|40S ribosomal protein S28-B; K02979 small subunit ribosomal protein S28e (A)	[J]	Translation, ribosomal structure and biogenesis	Ribosomal protein S28e	40S ribosomal protein S28 GN=RPS28 OS=Zea mays (Maize) PE=3 SV=1	J	Translation, ribosomal structure and biogenesis	putative 40s ribosomal protein s28 protein [Botrytis cinerea BcDW1]
c103698.graph_c0	2.50913	6.99099	1.75498	2.88236	5.38197	2.01301	1.60859	5.91752	1.54962	--	--	--	--	--	--	--	--	--	--	--
c103723.graph_c0	0	0.0732187	1.16794	0.128452	0	1.20226	0.0316454	0	0.902366	[CR]	--	--	--	[CR]	--	Zinc-binding dehydrogenase;; Zinc-binding dehydrogenase	--	C	Energy production and conversion	hypothetical protein OIDMADRAFT_165236 [Oidiodendron maius Zn]
c103728.graph_c0	0.403761	0.194239	4.32484	0.65629	0.190865	4.54052	0.559674	0.110939	4.14492	--	--	--	--	--	--	--	--	S	Function unknown	Os11g0580000 [Oryza sativa Japonica Group]
c103730.graph_c0	0	0	0.700663	0	0	0.762466	0	0	1.23735	[P]	Inorganic ion transport and metabolism	Biological Process: metabolic process (GO:0008152);; Molecular Function: hydrolase activity, acting on ester bonds (GO:0016788);;	K01077|7.65166e-19|zma:100191948|uncharacterized LOC100191948; K01077 alkaline phosphatase [EC:3.1.3.1] (A)	[P]	Inorganic ion transport and metabolism	Alkaline phosphatase	--	P	Inorganic ion transport and metabolism	extracellular phytase [Dacryopinax sp. DJM-731 SS1]
c103738.graph_c0	27.4993	3.71508	0.904905	26.7369	6.19763	0.909832	23.2093	5.4011	0.997225	--	--	Molecular Function: sequence-specific DNA binding transcription factor activity (GO:0003700);; Biological Process: regulation of transcription, DNA-templated (GO:0006355);; Biological Process: iron ion transport (GO:0006826);; Biological Process: pollen development (GO:0009555);; Biological Process: embryo development ending in seed dormancy (GO:0009793);; Biological Process: cellular response to…	--	--	--	WRKY DNA -binding domain	Probable WRKY transcription factor 35 GN=WRKY35 OS=Arabidopsis thaliana (Mouse-ear cress) PE=2 SV=1	R	General function prediction only	BnaCnng22580D [Brassica napus]
c103742.graph_c0	0.373491	0.239569	2.74668	0.49034	0.344284	3.07325	0.336514	0.0684148	5.19766	--	--	--	--	--	--	--	--	--	--	--
c103753.graph_c0	0.616592	0.155376	3.87261	0.454309	0	2.79048	0.335771	0.709941	2.71277	--	--	Cellular Component: mitochondrion (GO:0005739);; Biological Process: lipoate biosynthetic process (GO:0009107);; Biological Process: protein lipoylation (GO:0009249);; Molecular Function: lipoate synthase activity (GO:0016992);; Molecular Function: metal ion binding (GO:0046872);; Molecular Function: 4 iron, 4 sulfur cluster binding (GO:0051539);;	--	--	--	--	--	S	Function unknown	hypothetical protein SBOR_9694 [Sclerotinia borealis F-4157]
c103767.graph_c0	0.0869004	2.83581	0.305644	0.358561	1.96565	0.393281	0.0662514	4.02729	0.314859	--	--	--	--	--	--	--	--	--	--	--
c103780.graph_c0	4.04947	7.55711	0.0258019	3.35988	6.88924	0.0531202	4.38478	7.06561	0.0265799	--	--	--	--	--	--	--	--	--	--	--
c103789.graph_c0	5.97212	4.46613	31.3677	5.97303	7.72228	30.3574	6.73435	6.79457	20.7127	--	--	--	--	--	--	--	--	S	Function unknown	hypothetical protein POPTR_0004s24240g [Populus trichocarpa]
c103790.graph_c0	2.18025	9.10381	206.475	2.38955	91.8038	211.802	2.57119	26.0496	140.772	[IQR]	--	Biological Process: steroid metabolic process (GO:0008202);; Biological Process: response to abscisic acid (GO:0009737);; Biological Process: response to brassinosteroid (GO:0009741);; Molecular Function: 11-beta-hydroxysteroid dehydrogenase (NADP+) activity (GO:0070524);; Molecular Function: 17-beta-ketosteroid reductase activity (GO:0072555);; Molecular Function: 17-beta-hydroxysteroid dehydrog…	--	[Q]	Secondary metabolites biosynthesis, transport and catabolism	short chain dehydrogenase;; KR domain	11-beta-hydroxysteroid dehydrogenase 1B GN=HSD1 OS=Arabidopsis thaliana (Mouse-ear cress) PE=1 SV=1	Q	Secondary metabolites biosynthesis, transport and catabolism	hypothetical protein SELMODRAFT_87233 [Selaginella moellendorffii]
c103798.graph_c0	4.7217	6.45013	1.24865	6.22555	6.17502	1.0604	9.58128	3.86281	1.7365	--	--	--	--	--	--	Uncharacterized protein conserved in bacteria (DUF2236)	--	S	Function unknown	predicted protein [Physcomitrella patens]
c103800.graph_c0	9.87086	0.728519	0.290523	9.28742	3.31803	0.14953	7.96619	1.87241	0.187051	[Q]	Secondary metabolites biosynthesis, transport and catabolism	Molecular Function: monooxygenase activity (GO:0004497);; Biological Process: brassinosteroid homeostasis (GO:0010268);; Biological Process: brassinosteroid metabolic process (GO:0016131);; Molecular Function: metal ion binding (GO:0046872);;	--	[QI]	--	Cytochrome P450;; Cytochrome P450	Cytochrome P450 734A6 GN=OSJNBb0008D07.26 OS=Oryza sativa subsp. japonica (Rice) PE=2 SV=1	Q	Secondary metabolites biosynthesis, transport and catabolism	unknown [Picea sitchensis]
c103803.graph_c0	2.85497	1.35226	0.743807	2.29054	1.07218	0.669955	3.54701	1.17182	0.622565	--	--	--	--	--	--	--	--	--	--	--
c103838.graph_c0	52.0412	9.14575	11.1526	57.1076	8.67308	10.7434	50.7988	11.6127	10.9454	[E]	Amino acid transport and metabolism	Molecular Function: lyase activity (GO:0016829);; Biological Process: cellular metabolic process (GO:0044237);; Biological Process: organonitrogen compound metabolic process (GO:1901564);;	K01583|0|ppp:PHYPADRAFT_180365|hypothetical protein; K01583 arginine decarboxylase [EC:4.1.1.19] (A)	--	--	Pyridoxal-dependent decarboxylase, pyridoxal binding domain;; Pyridoxal-dependent decarboxylase, C-terminal sheet domain	Arginine decarboxylase GN=ADC OS=Dianthus caryophyllus (Carnation) PE=2 SV=1	E	Amino acid transport and metabolism	predicted protein [Physcomitrella patens]
c103847.graph_c0	8.78938	0.260328	0.461399	7.40883	4.04173	0.712435	4.50059	1.88335	0.445604	--	--	--	--	--	--	F-box domain	--	R	General function prediction only	PREDICTED: F-box/kelch-repeat protein At5g15710-like [Nelumbo nucifera]
c103849.graph_c0	0.623872	2.987	0.156733	0.321771	1.7379	0.242008	0.543577	2.8733	0.282553	--	--	Cellular Component: intracellular organelle (GO:0043229);; Cellular Component: cytoplasmic part (GO:0044444);;	--	--	--	X8 domain	Major pollen allergen Ole e 10 (Precursor) OS=Olea europaea (Common olive) PE=1 SV=1	R	General function prediction only	PREDICTED: glucan endo-1,3-beta-glucosidase-like protein 3-like [Setaria italica]
c103855.graph_c0	15.0342	1.06634	0.785774	14.3153	1.76307	0.285481	9.93894	1.37696	1.61893	--	--	--	--	--	--	--	--	--	--	--
c103868.graph_c1	316.57	485.358	111.809	324.607	376.03	102.559	332.761	506.156	119.926	[O]	Posttranslational modification, protein turnover, chaperones	Molecular Function: ATP binding (GO:0005524);; Cellular Component: nucleus (GO:0005634);; Cellular Component: mitochondrion (GO:0005739);; Cellular Component: vacuolar membrane (GO:0005774);; Cellular Component: endoplasmic reticulum (GO:0005783);; Cellular Component: plasma membrane (GO:0005886);; Biological Process: gluconeogenesis (GO:0006094);; Biological Process: glycolytic process (GO:00060…	K09487|0|cic:CICLE_v10000296mg|hypothetical protein; K09487 heat shock protein 90kDa beta (A)	[O]	Posttranslational modification, protein turnover, chaperones	Hsp90 protein;; Histidine kinase-, DNA gyrase B-, and HSP90-like ATPase;; Histidine kinase-, DNA gyrase B-, and HSP90-like ATPase	Endoplasmin homolog (Precursor) OS=Hordeum vulgare (Barley) PE=2 SV=1	O	Posttranslational modification, protein turnover, chaperones	hypothetical protein JCGZ_08199 [Jatropha curcas]
c103881.graph_c0	5.90906	0.473784	0	5.84909	0.418998	0	4.45946	0.1804	0.0540651	--	--	--	--	--	--	--	--	--	--	--
c103885.graph_c1	18.2375	3.23932	7.79531	16.9312	3.83284	7.88681	17.0709	3.36852	7.34203	--	--	Molecular Function: hydrolase activity (GO:0016787);; Biological Process: primary metabolic process (GO:0044238);; Biological Process: organic substance metabolic process (GO:0071704);;	--	--	--	O-Glycosyl hydrolase family 30	--	S	Function unknown	predicted protein [Physcomitrella patens]
c103887.graph_c0	3.09652	0.0738119	0.110382	1.89923	0.19583	0.037875	1.8184	0.210788	0	--	--	--	--	[K]	Transcription	Histone-like transcription factor (CBF/NF-Y) and archaeal histone;; HMG-box domain;; Core histone H2A/H2B/H3/H4;; HMG (high mobility group) box	Nuclear transcription factor Y subunit C-5 GN=NFYC5 OS=Arabidopsis thaliana (Mouse-ear cress) PE=2 SV=1	K	Transcription	hypothetical protein JCGZ_17953 [Jatropha curcas]
c103890.graph_c0	0.323315	0.0712887	2.98503	0.250132	0.189136	3.29223	0.554603	0.162865	2.78217	[J]	Translation, ribosomal structure and biogenesis	Molecular Function: structural constituent of ribosome (GO:0003735);; Cellular Component: ribosome (GO:0005840);; Biological Process: translation (GO:0006412);; Molecular Function: metal ion binding (GO:0046872);;	K02980|1.66701e-22|cre:CHLREDRAFT_195607|RPS29; ribosomal protein S29, component of cytosolic 80S ribosome and 40S small subunit; K02980 small subunit ribosomal protein S29e (A)	[J]	Translation, ribosomal structure and biogenesis	Ribosomal protein S14p/S29e	40S ribosomal protein S29A GN=rps29A OS=Guillardia theta (Cryptomonas phi) PE=3 SV=1	J	Translation, ribosomal structure and biogenesis	hypothetical protein GLAREA_10368 [Glarea lozoyensis ATCC 20868]
c103896.graph_c0	467.035	41.8215	0.249369	524.823	328.755	1.54018	344.601	138.46	1.54132	--	--	--	--	--	--	--	--	--	--	--
c103902.graph_c0	0.162319	8.90458	0.171271	0.133949	2.53212	0.293839	0.0247498	6.37773	0.382275	--	--	--	--	--	--	PQQ enzyme repeat;; PQQ-like domain;; PQQ-like domain	--	R	General function prediction only	PREDICTED: uncharacterized protein LOC104903677 isoform X2 [Beta vulgaris subsp. vulgaris]
c103908.graph_c1	0.0723714	0	1.94089	0.0373266	0.0282243	1.86691	0.165524	0	2.7205	--	--	--	--	--	--	--	--	--	--	--
c103910.graph_c0	7.80192	4.47962	0.0920829	6.75161	6.41212	0.0947886	6.38717	8.01847	0.0948592	--	--	Biological Process: metabolic process (GO:0008152);; Cellular Component: cytoplasmic membrane-bounded vesicle (GO:0016023);; Molecular Function: hydrolase activity, acting on glycosyl bonds (GO:0016798);;	--	--	--	X8 domain	Glucan endo-1,3-beta-D-glucosidase (Precursor) GN=OLE9 OS=Olea europaea (Common olive) PE=1 SV=1	R	General function prediction only	hypothetical protein SELMODRAFT_103293 [Selaginella moellendorffii]
c103915.graph_c0	24.5108	0.694989	0	28.535	0.355836	0	23.303	0.208917	0	--	--	--	--	--	--	--	--	--	--	--
c103918.graph_c0	4.01179	0.382517	0.143008	2.40468	0.972569	0.0981403	3.51317	0.655421	0.0491067	--	--	--	--	--	--	HAD superfamily, subfamily IIIB (Acid phosphatase)	Acid phosphatase 1 (Precursor) GN=APS1 OS=Solanum lycopersicum (Tomato) PE=2 SV=1	R	General function prediction only	PREDICTED: acid phosphatase 1-like [Nelumbo nucifera]
c103921.graph_c0	11.4708	2.70569	3.1666	10.5942	7.38654	2.65601	11.7958	4.97199	0.845723	--	--	Cellular Component: extracellular region (GO:0005576);; Biological Process: syncytium formation (GO:0006949);; Biological Process: unidimensional cell growth (GO:0009826);; Biological Process: plant-type cell wall loosening (GO:0009828);; Biological Process: plant-type cell wall modification involved in multidimensional cell growth (GO:0009831);; Biological Process: xylem development (GO:0010089)…	--	--	--	Rare lipoprotein A (RlpA)-like double-psi beta-barrel	Expansin-A15 (Precursor) GN=T17M13.26 OS=Arabidopsis thaliana (Mouse-ear cress) PE=2 SV=2	--	--	hypothetical protein SELMODRAFT_236095 [Selaginella moellendorffii]
c103925.graph_c0	137.527	66.8033	27.1074	135.599	62.2364	25.3082	123.014	63.945	25.0978	[C]	Energy production and conversion	Biological Process: glyoxylate cycle (GO:0006097);; Biological Process: tricarboxylic acid cycle (GO:0006099);; Biological Process: malate metabolic process (GO:0006108);; Cellular Component: glyoxysome (GO:0009514);; Molecular Function: L-malate dehydrogenase activity (GO:0030060);;	K00026|0|vvi:100260994|malate dehydrogenase, glyoxysomal; K00026 malate dehydrogenase [EC:1.1.1.37] (A)	[C]	Energy production and conversion	lactate/malate dehydrogenase, alpha/beta C-terminal domain;; lactate/malate dehydrogenase, NAD binding domain	Malate dehydrogenase, glyoxysomal (Precursor) OS=Citrullus lanatus (Watermelon) PE=1 SV=1	C	Energy production and conversion	PREDICTED: malate dehydrogenase, glyoxysomal [Sesamum indicum]
c103926.graph_c0	6.46644	1.90588	0.676549	5.75844	5.10757	0.696429	5.06719	3.71094	0.593147	--	--	Molecular Function: sequence-specific DNA binding transcription factor activity (GO:0003700);; Cellular Component: nucleus (GO:0005634);; Biological Process: regulation of transcription, DNA-templated (GO:0006355);; Molecular Function: sequence-specific DNA binding (GO:0043565);;	K09338|0|ppp:PHYPADRAFT_184087|hypothetical protein; K09338 homeobox-leucine zipper protein (A)	--	--	MEKHLA domain;; START domain;; Homeobox domain	Homeobox-leucine zipper protein HOX32 GN=HOX32 OS=Oryza sativa subsp. indica (Rice) PE=2 SV=1	K	Transcription	class III homeodomain-leucine zipper protein C3HDZ1 [Ceratopteris richardii]
c103933.graph_c0	1.141	0.77152	9.16325	0.392326	0.771303	7.67681	0.637913	0.536446	11.4377	[CR]	--	--	--	[CR]	--	Alcohol dehydrogenase GroES-like domain	Quinone-oxidoreductase homolog, chloroplastic GN=QOR OS=Spinacia oleracea (Spinach) PE=1 SV=1	R	General function prediction only	WD domain-containing protein [Marssonina brunnea f. sp. &apos;multigermtubi&apos; MB_m1]
c103939.graph_c0	0.0316128	0.278816	1.16747	0.130438	0.0493151	1.57375	0.241011	0.095547	0.74451	--	--	--	--	--	--	--	--	--	--	--
c103946.graph_c0	0.097638	0.301399	2.01753	0.30215	0.342703	3.62338	0.483844	0.295103	4.1125	[S]	Function unknown	Cellular Component: membrane (GO:0016020);;	K07034|2.63225e-42|ppp:PHYPADRAFT_123327|hypothetical protein; K07034 (A)	--	--	GPR1/FUN34/yaaH family	--	S	Function unknown	hypothetical protein BC1G_02174 [Botrytis cinerea B05.10]
c103947.graph_c0	31.9468	17.5056	617.453	32.2064	139.332	750.453	21.5928	43.4756	444.112	--	--	--	--	--	--	--	--	--	--	--
c103956.graph_c0	0	0.176958	1.46177	0	0	1.50472	0	0.115507	2.0251	--	--	--	--	--	--	--	--	--	--	--
c103958.graph_c0	30.0521	7.77639	0.442351	29.0059	84.4674	0.479314	19.0355	24.4881	0.33577	[GEPR]	--	Biological Process: transport (GO:0006810);; Molecular Function: substrate-specific transmembrane transporter activity (GO:0022891);;	--	[R]	General function prediction only	Sugar (and other) transporter;; Major Facilitator Superfamily	Probable polyol transporter 4 GN=PLT4 OS=Arabidopsis thaliana (Mouse-ear cress) PE=2 SV=1	R	General function prediction only	predicted protein [Physcomitrella patens]
c103960.graph_c0	21.5965	20.7065	2.63405	24.1818	19.9694	3.4366	32.1064	14.669	5.17452	--	--	--	--	--	--	--	--	--	--	--
c103968.graph_c0	0.128859	0.312537	4.22061	0.398766	0.477414	5.59844	0.29472	0.129822	4.81474	--	--	--	K00430|1.31544e-126|rcu:RCOM_0223760|Peroxidase 25 precursor, putative (EC:1.11.1.7); K00430 peroxidase [EC:1.11.1.7] (A)	--	--	Peroxidase	Peroxidase 25 (Precursor) GN=T26J13.7 OS=Arabidopsis thaliana (Mouse-ear cress) PE=2 SV=2	G	Carbohydrate transport and metabolism	Peroxidase 25 precursor, putative [Ricinus communis]
c103972.graph_c0	5.24416	2.00129	1.01977	6.29375	6.09621	0.912816	4.3056	3.20048	1.32457	--	--	Biological Process: fatty acid biosynthetic process (GO:0006633);; Molecular Function: thiolester hydrolase activity (GO:0016790);;	K10781|3.13578e-79|ppp:PHYPADRAFT_192494|hypothetical protein; K10781 fatty acyl-ACP thioesterase B [EC:3.1.2.14 3.1.2.21] (A)	--	--	Acyl-ACP thioesterase	Palmitoyl-acyl carrier protein thioesterase, chloroplastic (Precursor) GN=T27G7.19 OS=Arabidopsis thaliana (Mouse-ear cress) PE=1 SV=1	S	Function unknown	predicted protein [Physcomitrella patens]
c103981.graph_c0	0.134533	0.0395513	0.946347	0.0925162	0	1.21769	0.0683769	0.225896	1.13736	--	--	--	--	--	--	--	--	--	--	--
c103988.graph_c0	12.1962	7.31846	0.097936	14.1892	5.60345	0.201628	15.5818	8.64037	0.100889	[G]	Carbohydrate transport and metabolism	Molecular Function: catalytic activity (GO:0003824);;	--	--	--	Cellulase (glycosyl hydrolase family 5);; Beta-galactosidase	Mannan endo-1,4-beta-mannosidase 6 (Precursor) GN=MAN6 OS=Arabidopsis thaliana (Mouse-ear cress) PE=2 SV=1	G	Carbohydrate transport and metabolism	PREDICTED: mannan endo-1,4-beta-mannosidase 7-like [Eucalyptus grandis]
c103989.graph_c0	1.32361	0.54478	8.92277	1.50188	1.61742	7.34797	1.0091	0.800099	6.35433	--	--	--	--	--	--	--	--	--	--	--
c103991.graph_c0	10.9029	1.76294	2.76953	10.8093	25.6068	2.63161	8.26602	8.2993	2.19464	--	--	--	--	--	--	--	--	--	--	--
c103992.graph_c0	65.3475	14.6667	9.77516	68.2179	23.4914	10.9544	58.3187	18.429	9.80489	[RTKL]	--	Molecular Function: protein serine/threonine kinase activity (GO:0004674);; Molecular Function: calcium ion binding (GO:0005509);; Molecular Function: ATP binding (GO:0005524);; Cellular Component: plasma membrane (GO:0005886);; Biological Process: protein phosphorylation (GO:0006468);;	K13412|0|sbi:SORBI_09g022960|SORBIDRAFT_09g022960, Sb09g022960; hypothetical protein; K13412 calcium-dependent protein kinase [EC:2.7.11.1] (A)	[T]	Signal transduction mechanisms	Protein kinase domain;; EF hand;; EF-hand domain pair;; EF hand;; EF-hand domain;; EF-hand domain pair;; Cytoskeletal-regulatory complex EF hand;; Secreted protein acidic and rich in cysteine Ca binding region;; Protein tyrosine kinase;; Protein kinase domain;; Protein tyrosine kinase;; Lipopolysaccharide kinase (Kdo/WaaP) family	Calcium-dependent protein kinase 13 GN=CPK13 OS=Arabidopsis thaliana (Mouse-ear cress) PE=1 SV=2	T	Signal transduction mechanisms	calmodulin domain protein kinase 1 [Ceratopteris richardii]
c103995.graph_c0	0.403053	0	6.17672	0.593945	0.449108	6.3061	0.570665	0.116018	3.12932	--	--	--	--	--	--	--	--	--	--	--
c103997.graph_c0	35.6987	5.63378	0.0398346	26.8705	7.17313	0.0410051	28.4249	8.62623	0.123107	--	--	--	--	--	--	--	--	--	--	--
c104004.graph_c0	0.747154	0.366093	2.33588	0.256904	0.453265	2.47966	0.822781	0.0836373	2.85749	[S]	Function unknown	--	--	--	--	Glutathione-dependent formaldehyde-activating enzyme	--	S	Function unknown	Putative DUF636 domain-containing protein [Torrubiella hemipterigena]
c104005.graph_c0	44.1666	15.5004	10.1818	46.1327	64.4109	10.7873	35.2753	25.2805	9.56909	[C]	Energy production and conversion	Molecular Function: magnesium ion binding (GO:0000287);; Molecular Function: isocitrate dehydrogenase (NADP+) activity (GO:0004450);; Molecular Function: copper ion binding (GO:0005507);; Cellular Component: cytosol (GO:0005829);; Cellular Component: plasma membrane (GO:0005886);; Biological Process: gluconeogenesis (GO:0006094);; Biological Process: glycolytic process (GO:0006096);; Biological P…	K00031|0|mtr:MTR_5g077070|Isocitrate dehydrogenase; K00031 isocitrate dehydrogenase [EC:1.1.1.42] (A)	[C]	Energy production and conversion	Isocitrate/isopropylmalate dehydrogenase	Isocitrate dehydrogenase [NADP] GN=IDH1 OS=Glycine max (Soybean) PE=1 SV=2	C	Energy production and conversion	unknown [Picea sitchensis]
c104007.graph_c0	0.0737791	0.357891	4.5087	0.0761054	0.661786	4.14034	0.0562479	0.148661	4.27708	--	--	--	K09285|2.99162e-48|bdi:100845569|AP2-like ethylene-responsive transcription factor AIL5; K09285 AP2-like factor, ANT lineage (A)	--	--	AP2 domain	AP2-like ethylene-responsive transcription factor PLT2 GN=F11M15.6 OS=Arabidopsis thaliana (Mouse-ear cress) PE=2 SV=1	K	Transcription	PREDICTED: AP2-like ethylene-responsive transcription factor AIL1 isoform X5 [Solanum lycopersicum]
c104008.graph_c0	0.311837	0.385043	3.94842	0.321669	0.291873	3.27413	0.285287	0.816832	2.03373	--	--	--	--	--	--	--	--	S	Function unknown	hypothetical protein SELMODRAFT_417238 [Selaginella moellendorffii]
c104009.graph_c0	0.304574	0.134313	7.29782	0.0785444	0.178173	7.16766	0.0580506	0.843837	6.00049	--	--	--	--	--	--	Protein of unknown function (DUF2921)	--	S	Function unknown	DUF2921 family protein [Medicago truncatula]
c104011.graph_c0	1.21585	0.80426	22.8327	1.56773	1.08382	18.8265	1.258	0.524973	20.2171	--	--	--	--	[R]	General function prediction only	Phosphatidylethanolamine-binding protein	Protein TERMINAL FLOWER 1 GN=TFL1 OS=Arabidopsis thaliana (Mouse-ear cress) PE=1 SV=1	R	General function prediction only	hypothetical protein SELMODRAFT_165348 [Selaginella moellendorffii]
c104020.graph_c0	4.52808	15.5987	0.515254	3.95649	5.06923	1.01257	6.37629	8.53346	0.289521	--	--	--	--	--	--	--	--	--	--	--
c104023.graph_c0	62.0547	2.49648	2.23362	56.5245	14.0959	2.62772	41.1675	8.7745	1.57781	--	--	--	--	--	--	--	--	--	--	--
c104025.graph_c0	24.9236	57.1529	0.098495	25.2473	34.031	0.253473	33.3057	52.4203	0.507323	--	--	--	--	--	--	--	--	--	--	--
c104026.graph_c0	0.93292	1.27161	3.31853	0.831107	1.42225	4.75942	1.35783	0.982612	5.76165	--	--	--	--	--	--	--	--	--	--	--
c104028.graph_c0	25.3282	0.540453	0.215525	29.2451	2.58097	0.258834	22.9848	1.31703	0.111011	--	--	Cellular Component: nucleosome (GO:0000786);; Molecular Function: DNA binding (GO:0003677);; Cellular Component: nucleus (GO:0005634);; Biological Process: nucleosome assembly (GO:0006334);;	K11275|5.91309e-09|tcc:TCM_004750|Histone H1, putative; K11275 histone H1/5 (A)	--	--	linker histone H1 and H5 family	Histone H1 OS=Triticum aestivum (Wheat) PE=2 SV=2	B	Chromatin structure and dynamics	Histone H1, putative [Theobroma cacao]
c104032.graph_c0	13.2445	0.451761	0.0965119	13.3224	0.570746	0.0993478	11.1015	0.184302	0.0662812	--	--	--	--	--	--	Phosphate-induced protein 1 conserved region	Protein EXORDIUM-like 5 (Precursor) GN=EXL5 OS=Arabidopsis thaliana (Mouse-ear cress) PE=2 SV=1	R	General function prediction only	predicted protein [Physcomitrella patens]
c104046.graph_c0	0.907064	0.160001	6.85914	2.24559	1.06124	9.27742	1.52137	0.731073	7.06595	--	--	--	--	--	--	--	--	--	--	22-kDa protein of chloroplasts in green spores [Osmunda japonica]
c104047.graph_c0	37.0164	9.94875	6.93335	35.3028	20.6291	8.42572	30.9759	19.9705	6.84479	--	--	Cellular Component: membrane (GO:0016020);;	--	--	--	Domain of unknown function (DUF588)	CASP-like protein 2U2 GN=PtaqContig974 OS=Pteridium aquilinum subsp. aquilinum (Bracken fern) PE=3 SV=1	S	Function unknown	RecName: Full=CASP-like protein 2U2; Short=PaCASPL2U2 [Pteridium aquilinum subsp. aquilinum]
c104049.graph_c0	1.18838	0.224596	3.73191	1.40097	0.529668	3.22691	1.48843	0.598629	2.46043	--	--	--	--	--	--	--	--	--	--	--
c104053.graph_c0	1.85144	8.78664	1.12406	1.54604	6.27493	0.638397	2.06685	8.74901	1.0781	[RTKL]	--	Cellular Component: vacuolar membrane (GO:0005774);; Cellular Component: plasma membrane (GO:0005886);; Cellular Component: plasmodesma (GO:0009506);; Biological Process: response to fungus (GO:0009620);; Molecular Function: transferase activity, transferring phosphorus-containing groups (GO:0016772);; Cellular Component: cytosolic large ribosomal subunit (GO:0022625);; Biological Process: single…	--	--	--	Protein tyrosine kinase;; Protein kinase domain;; Leucine rich repeat N-terminal domain;; Leucine Rich repeats (2 copies);; Leucine Rich Repeat	Probable inactive receptor kinase At1g48480 (Precursor) GN=RKL1 OS=Arabidopsis thaliana (Mouse-ear cress) PE=2 SV=1	T	Signal transduction mechanisms	PREDICTED: probable inactive receptor kinase At2g26730 [Solanum lycopersicum]
c104057.graph_c0	3.9053	23.8334	0.0986753	3.21811	16.0882	0.0406299	4.56867	28.6945	0.0813203	--	--	Molecular Function: transferase activity, transferring hexosyl groups (GO:0016758);;	--	--	--	Glycosyl transferase family 8	Probable galacturonosyltransferase-like 3 GN=GATL3 OS=Arabidopsis thaliana (Mouse-ear cress) PE=2 SV=1	G	Carbohydrate transport and metabolism	hypothetical protein CICLE_v10020715mg [Citrus clementina]
c104063.graph_c0	0.836897	2.76795	0	1.02515	1.83591	0.0946876	1.27607	3.00372	0	--	--	--	--	--	--	--	--	--	--	--
c104066.graph_c2	0.930625	0.0965629	29.5548	1.01644	2.22032	34.2881	0.584288	0.441213	28.3632	--	--	--	--	--	--	--	--	--	--	--
c104066.graph_c3	0.50358	0.190347	11.4494	0.519458	1.12224	9.76726	0.329075	0.57982	9.05773	--	--	--	--	--	--	--	--	--	--	--
c104067.graph_c0	8.45492	0.734679	4.54118	8.12002	2.3715	4.93851	7.23971	0.965104	3.96129	[B]	Chromatin structure and dynamics	Cellular Component: chromosome, centromeric region (GO:0000775);; Cellular Component: nucleosome (GO:0000786);; Biological Process: cytokinesis by cell plate formation (GO:0000911);; Molecular Function: DNA binding (GO:0003677);; Cellular Component: nucleus (GO:0005634);; Biological Process: DNA replication initiation (GO:0006270);; Biological Process: regulation of DNA replication (GO:0006275);;…	K11253|7.6933e-48|ppp:PHYPADRAFT_228359|HTR1516; histone H3; K11253 histone H3 (A)	[B]	Chromatin structure and dynamics	Core histone H2A/H2B/H3/H4	Histone H3.2 OS=Cichorium intybus (Chicory) PE=2 SV=3	B	Chromatin structure and dynamics	histone H3 [Physcomitrella patens]
c104069.graph_c0	2.50003	1.25997	0.353292	1.42758	3.41248	0.444489	1.7358	1.61917	0.363943	--	--	--	--	--	--	--	--	--	--	--
c104077.graph_c0	9.15324	0.267821	0	8.1889	0.406032	0	9.02876	0.39334	0.117882	--	--	--	--	--	--	--	--	--	--	--
c104079.graph_c0	10.6213	1.84633	1.85041	11.6268	3.96177	2.04441	9.45832	2.97488	2.10581	[V]	Defense mechanisms	--	--	[Q]	Secondary metabolites biosynthesis, transport and catabolism	ABC transporter;; ABC transporter transmembrane region;; P-loop containing region of AAA domain;; AAA domain;; Type II/IV secretion system protein;; Miro-like protein;; 50S ribosome-binding GTPase;; Molybdopterin guanine dinucleotide synthesis protein B	ABC transporter C family member 8 (Precursor) GN=MXL8.11 OS=Arabidopsis thaliana (Mouse-ear cress) PE=2 SV=3	Q	Secondary metabolites biosynthesis, transport and catabolism	hypothetical protein JCGZ_24796 [Jatropha curcas]
c104087.graph_c0	0.848438	0.0258034	0.025725	1.5693	0.0228196	0.0264809	1.11523	0.1179	0	--	--	--	--	--	--	--	--	S	Function unknown	unknown [Picea sitchensis]
c104094.graph_c0	0.0337896	0.0298014	1.15873	0.174275	0.0527107	0.978686	0.103042	0.034042	1.40791	[C]	Energy production and conversion	Biological Process: mitochondrial genome maintenance (GO:0000002);; Molecular Function: dihydrolipoyllysine-residue succinyltransferase activity (GO:0004149);; Biological Process: tricarboxylic acid cycle (GO:0006099);; Biological Process: 2-oxoglutarate metabolic process (GO:0006103);; Cellular Component: mitochondrial oxoglutarate dehydrogenase complex (GO:0009353);; Cellular Component: mitocho…	K00658|4.8473e-101|mis:MICPUN_104943|DLST; dihydrolipoyllysine-residue succinyltransferase; K00658 2-oxoglutarate dehydrogenase E2 component (dihydrolipoamide succinyltransferase) [EC:2.3.1.61] (A)	[C]	Energy production and conversion	2-oxoacid dehydrogenases acyltransferase (catalytic domain);; Biotin-requiring enzyme	Dihydrolipoyllysine-residue succinyltransferase component of 2-oxoglutarate dehydrogenase complex 2, mitochondrial (Precursor) GN=At4g26910 OS=Arabidopsis thaliana (Mouse-ear cress) PE=2 SV=2	C	Energy production and conversion	hypothetical protein MBM_06323 [Marssonina brunnea f. sp. &apos;multigermtubi&apos; MB_m1]
c104095.graph_c0	6.95716	3.14804	17.6074	8.79904	5.09617	21.1365	7.05665	4.32738	26.0841	[RTKL]	--	Molecular Function: protein serine/threonine kinase activity (GO:0004674);; Molecular Function: ATP binding (GO:0005524);; Biological Process: protein phosphorylation (GO:0006468);;	K14498|1.21532e-103|atr:s00002p00176490|AMTR_s00002p00176490; hypothetical protein; K14498 serine/threonine-protein kinase SRK2 [EC:2.7.11.1] (A)	[T]	Signal transduction mechanisms	Protein kinase domain;; Protein tyrosine kinase	Serine/threonine-protein kinase SRK2I GN=MUD21.14 OS=Arabidopsis thaliana (Mouse-ear cress) PE=1 SV=1	T	Signal transduction mechanisms	hypothetical protein CISIN_1g017936mg [Citrus sinensis]
c104100.graph_c0	0.316741	0.119724	1.07424	0.746805	0.317639	1.51537	0.586446	0.13676	1.27058	--	--	--	--	--	--	--	--	--	--	--
c104112.graph_c0	0.186907	0.274744	1.31477	0.160667	0.0971898	1.15603	0.118746	0.219687	0.761855	[G]	Carbohydrate transport and metabolism	Molecular Function: glyceraldehyde-3-phosphate dehydrogenase (NAD+) (phosphorylating) activity (GO:0004365);; Cellular Component: cytoplasm (GO:0005737);; Biological Process: glycolytic process (GO:0006096);; Molecular Function: NADP binding (GO:0050661);; Molecular Function: NAD binding (GO:0051287);; Biological Process: oxidation-reduction process (GO:0055114);;	K00134|1.13899e-150|gsl:Gasu_04650|glyceraldehyde 3-phosphate dehydrogenase (phosphorylating) (EC:1.2.1.12); K00134 glyceraldehyde 3-phosphate dehydrogenase [EC:1.2.1.12] (A)	[G]	Carbohydrate transport and metabolism	Glyceraldehyde 3-phosphate dehydrogenase, C-terminal domain;; Glyceraldehyde 3-phosphate dehydrogenase, NAD binding domain	Glyceraldehyde-3-phosphate dehydrogenase GAPCP1, chloroplastic (Precursor) GN=GAPCP1 OS=Arabidopsis thaliana (Mouse-ear cress) PE=1 SV=1	G	Carbohydrate transport and metabolism	glyceraldehyde-3-phosphate dehydrogenase 3 [Rhizopus delemar RA 99-880]
c104115.graph_c0	50.9021	126.483	0.268011	53.6599	83.804	0.275886	65.0267	123.497	0.230076	--	--	--	--	--	--	--	--	--	--	--
c104126.graph_c0	19.8005	18.8589	4.92897	18.7927	14.5978	5.03289	19.8861	17.0791	4.25862	--	--	--	--	--	--	Domain of unknown function (DUF588)	CASP-like protein 4D1 OS=Glycine max (Soybean) PE=2 SV=1	S	Function unknown	CASP-like protein 4D1 [Glycine max]
c104127.graph_c0	174.087	12.3757	42.1435	196.624	17.9463	46.2857	157.55	18.381	31.5259	--	--	Biological Process: response to desiccation (GO:0009269);;	--	--	--	Late embryogenesis abundant protein	Late embryogenesis abundant protein Lea14-A GN=LEA14-A OS=Gossypium hirsutum (Upland cotton) PE=2 SV=1	S	Function unknown	hypothetical protein SELMODRAFT_158994 [Selaginella moellendorffii]
c104132.graph_c0	2.2864	29.5325	0	3.88009	13.1738	0.0667576	3.76737	17.982	0.668073	--	--	--	--	--	--	--	--	--	--	--
c104136.graph_c0	4.17403	0.322927	0.0643893	3.4999	3.57934	0.0662813	2.75419	1.15582	0.176882	--	--	--	--	--	--	PLATZ transcription factor	--	--	--	--
c104137.graph_c0	6.23785	18.0918	0.14767	6.23655	10.2361	0.130294	6.96883	15.7353	0.217318	--	--	Biological Process: metabolic process (GO:0008152);; Molecular Function: ion binding (GO:0043167);;	--	--	--	--	--	O	Posttranslational modification, protein turnover, chaperones	predicted protein [Physcomitrella patens]
c104149.graph_c0	11.3641	4.62131	3.17124	12.4946	6.42231	2.71009	14.3705	4.86755	3.51341	[C]	Energy production and conversion	Molecular Function: ATP binding (GO:0005524);;	K01648|9.69229e-64|mdm:103452749|ATP-citrate synthase alpha chain protein 2-like; K01648 ATP citrate (pro-S)-lyase [EC:2.3.3.8] (A)	[C]	Energy production and conversion	ATP-grasp domain	ATP-citrate synthase subunit alpha chain protein 1 GN=OsJ_34825 OS=Oryza sativa subsp. japonica (Rice) PE=3 SV=2	C	Energy production and conversion	unknown [Picea sitchensis]
c104149.graph_c1	370.542	333.368	83.0513	347.181	297.42	84.305	348.854	333.886	91.6996	[C]	Energy production and conversion	Molecular Function: succinate-CoA ligase (ADP-forming) activity (GO:0004775);; Molecular Function: ATP binding (GO:0005524);;	K01648|0|pop:POPTR_0013s00580g|POPTRDRAFT_823560; subunit A of the heteromeric enzyme ATP citrate lyase family protein; K01648 ATP citrate (pro-S)-lyase [EC:2.3.3.8] (A)	[C]	Energy production and conversion	ATP-grasp domain;; ATP-grasp domain	ATP-citrate synthase alpha chain protein 2 GN=ACLA-2 OS=Oryza sativa subsp. japonica (Rice) PE=2 SV=2	C	Energy production and conversion	unknown [Picea sitchensis]
c104150.graph_c0	0.344061	0.242761	5.68757	0.425891	0.241526	7.62979	0.445921	0.138653	10.0975	--	--	--	--	--	--	Pathogenesis-related protein Bet v I family	--	--	--	--
c104156.graph_c0	0.210391	0.0742234	0.998973	0.217024	0.328203	0.914068	0.160398	0	1.14344	--	--	--	--	--	--	Auxin responsive protein	Indole-3-acetic acid-induced protein ARG7 GN=ARG7 OS=Vigna radiata var. radiata (Mung bean) PE=2 SV=1	S	Function unknown	unknown [Picea sitchensis]
c104167.graph_c1	3.95116	0	0.151053	3.89853	0.562772	0.248787	2.93372	0.207688	0.124486	--	--	Cellular Component: membrane (GO:0016020);;	--	--	--	Tetraspanin family	Tetraspanin-7 GN=TET7 OS=Arabidopsis thaliana (Mouse-ear cress) PE=2 SV=1	S	Function unknown	hypothetical protein SELMODRAFT_440948 [Selaginella moellendorffii]
c104168.graph_c0	135.419	728.206	57.7789	125.167	381.564	50.3146	148.863	572.29	66.0702	--	--	Molecular Function: hydrolase activity, acting on ester bonds (GO:0016788);;	--	--	--	S1/P1 Nuclease;; S1/P1 Nuclease	Endonuclease 2 (Precursor) GN=ENDO2 OS=Arabidopsis thaliana (Mouse-ear cress) PE=1 SV=1	R	General function prediction only	PREDICTED: endonuclease 2 isoform X1 [Musa acuminata subsp. malaccensis]
c104169.graph_c0	7.6909	16.1646	0.39853	8.31326	8.42923	0.29486	9.12446	14.826	0.346398	--	--	--	--	--	--	--	--	--	--	hypothetical protein SELMODRAFT_404644 [Selaginella moellendorffii]
c104178.graph_c0	14.5385	13.6191	225.288	14.3357	18.7709	239.292	15.7262	11.1834	244.616	--	--	Molecular Function: catalytic activity (GO:0003824);;	--	--	--	GDSL-like Lipase/Acylhydrolase	GDSL esterase/lipase LIP-4 (Precursor) GN=LIP4 OS=Arabidopsis thaliana (Mouse-ear cress) PE=2 SV=1	R	General function prediction only	unknown [Picea sitchensis]
c104179.graph_c0	2.63571	2.89625	0	2.49596	1.8199	0.0782184	4.24943	3.17778	0	--	--	--	--	[R]	General function prediction only	--	--	--	--	--
c104190.graph_c1	7.30826	6.35489	0.54305	8.22885	7.02506	0.465839	9.06381	7.57026	0.699279	--	--	--	--	--	--	--	--	--	--	--
c104197.graph_c0	6.37543	1.71133	0.18957	4.98793	1.53747	0.111509	5.25969	1.24117	0.223184	--	--	Molecular Function: Rho GDP-dissociation inhibitor activity (GO:0005094);; Cellular Component: cytoplasm (GO:0005737);; Biological Process: anatomical structure morphogenesis (GO:0009653);; Biological Process: cellular component organization (GO:0016043);; Biological Process: single-organism developmental process (GO:0044767);; Biological Process: cellular developmental process (GO:0048869);;	K12462|2.4783e-74|csv:101229472|rho GDP-dissociation inhibitor 1-like; K12462 Rho GDP-dissociation inhibitor (A)	[T]	Signal transduction mechanisms	RHO protein GDP dissociation inhibitor	Rho GDP-dissociation inhibitor 1 GN=GDI1 OS=Arabidopsis thaliana (Mouse-ear cress) PE=1 SV=1	T	Signal transduction mechanisms	unknown [Picea sitchensis]
c104198.graph_c0	32.6505	52.9225	1.07468	32.4793	34.4099	0.474112	37.7598	60.1013	1.37068	--	--	--	--	--	--	--	--	--	--	--
c104203.graph_c0	0.0502613	0.265974	11.7778	0	0.274422	10.8273	0.0383184	0.202547	12.0419	--	--	--	--	--	--	--	--	--	--	--
c104204.graph_c0	0.59781	0.0753216	1.50186	0.528565	0.466283	1.93248	0.716194	0.0860395	2.78485	--	--	--	--	--	--	--	--	--	--	--
c104210.graph_c0	1.38657	0	0.156307	1.06354	0.0831924	0.25744	0.813149	0.0716372	0.032204	--	--	--	K10099|2.44306e-106|ppp:PHYPADRAFT_92455|hypothetical protein; K10099 F-box protein 2 (A)	--	--	F-box-like;; F-box domain	--	O	Posttranslational modification, protein turnover, chaperones	predicted protein [Physcomitrella patens]
c104215.graph_c0	1.85015	0.846105	5.06121	1.55506	0.962057	5.70612	1.82845	0.414215	6.82761	--	--	--	--	--	--	Protein of unknown function (DUF3455)	--	R	General function prediction only	hypothetical protein AMTR_s00153p00022310 [Amborella trichopoda]
c104217.graph_c0	22.4162	2.82435	0	30.0966	6.10564	0	18.4461	4.89911	0	--	--	Molecular Function: catalytic activity (GO:0003824);; Biological Process: cellular metabolic process (GO:0044237);; Molecular Function: coenzyme binding (GO:0050662);;	--	[V]	Defense mechanisms	NmrA-like family;; NADH(P)-binding;; NAD dependent epimerase/dehydratase family	Cinnamoyl-CoA reductase 2 GN=CCR2 OS=Arabidopsis thaliana (Mouse-ear cress) PE=1 SV=1	Q	Secondary metabolites biosynthesis, transport and catabolism	predicted protein [Physcomitrella patens]
c104218.graph_c0	0.103436	4.37892	0.181901	0.213394	2.2321	0.312076	0.394289	3.36942	0.124923	--	--	--	--	[R]	General function prediction only	--	Endonuclease OS=Nicotiana tabacum (Common tobacco) PE=2 SV=1	R	General function prediction only	reverse transcriptase, partial [Raphanus sativus]
c104220.graph_c0	7.87398	0.62677	0.499894	9.29513	6.47416	0.411666	6.24137	2.46289	0.205986	--	--	Molecular Function: hydrolase activity (GO:0016787);;	--	[O]	Posttranslational modification, protein turnover, chaperones	Papain family cysteine protease;; Cathepsin propeptide inhibitor domain (I29);; Granulin	Cysteine proteinase RD21a (Precursor) GN=RD21A OS=Arabidopsis thaliana (Mouse-ear cress) PE=1 SV=1	O	Posttranslational modification, protein turnover, chaperones	PREDICTED: cysteine proteinase RD21a-like isoform X1 [Cicer arietinum]
c104225.graph_c0	0.666289	0.534225	3.03584	0.81226	0.330715	3.72812	1.29301	0.549219	4.00522	--	--	--	--	--	--	Dirigent-like protein	Dirigent protein 20 (Precursor) GN=DIR20 OS=Arabidopsis thaliana (Mouse-ear cress) PE=2 SV=1	R	General function prediction only	PREDICTED: LOW QUALITY PROTEIN: dirigent protein 23-like [Elaeis guineensis]
c104238.graph_c0	7.55148	1.29152	0.530187	8.53003	3.00101	0.207911	7.20188	1.64886	0.780246	[G]	Carbohydrate transport and metabolism	Cellular Component: cell wall (GO:0005618);; Biological Process: metabolic process (GO:0008152);; Molecular Function: hexosaminidase activity (GO:0015929);; Cellular Component: cytoplasmic membrane-bounded vesicle (GO:0016023);;	K12373|6.24578e-112|cic:CICLE_v10031139mg|hypothetical protein; K12373 hexosaminidase [EC:3.2.1.52] (A)	[G]	Carbohydrate transport and metabolism	Glycosyl hydrolase family 20, catalytic domain;; beta-acetyl hexosaminidase like;; Glycosyl hydrolase family 20, catalytic domain	Beta-hexosaminidase 1 (Precursor) GN=T26I12.140 OS=Arabidopsis thaliana (Mouse-ear cress) PE=1 SV=1	G	Carbohydrate transport and metabolism	hypothetical protein CICLE_v10031139mg [Citrus clementina]
c104245.graph_c0	2.01983	3.69989	125.961	0.16027	3.27205	115.599	0.473809	2.19145	73.0418	--	--	--	--	--	--	--	--	--	--	--
c104254.graph_c0	13.2034	1.58589	4.2915	12.6128	3.48624	3.25507	11.4761	2.38091	2.93174	--	--	Molecular Function: DNA binding (GO:0003677);; Molecular Function: sequence-specific DNA binding transcription factor activity (GO:0003700);; Biological Process: regulation of transcription, DNA-templated (GO:0006355);; Cellular Component: CCAAT-binding factor complex (GO:0016602);;	K08064|3.31449e-30|smo:SELMODRAFT_38090|hypothetical protein; K08064 nuclear transcription factor Y, alpha (A)	[K]	Transcription	CCAAT-binding transcription factor (CBF-B/NF-YA) subunit B	Nuclear transcription factor Y subunit A-7 GN=NFYA7 OS=Arabidopsis thaliana (Mouse-ear cress) PE=2 SV=1	K	Transcription	PREDICTED: nuclear transcription factor Y subunit A-7 isoform X4 [Nelumbo nucifera]
c104254.graph_c1	11.6828	1.7961	4.6651	14.6494	3.09321	4.02607	13.3602	3.56343	3.44655	--	--	Molecular Function: DNA binding (GO:0003677);; Molecular Function: sequence-specific DNA binding transcription factor activity (GO:0003700);; Biological Process: regulation of transcription, DNA-templated (GO:0006355);; Cellular Component: CCAAT-binding factor complex (GO:0016602);;	K08064|7.35721e-31|ppp:PHYPADRAFT_162379|hypothetical protein; K08064 nuclear transcription factor Y, alpha (A)	--	--	--	--	K	Transcription	predicted protein [Physcomitrella patens]
c104256.graph_c0	0.0625805	0.248374	0.687832	0.225938	0.146436	0.849652	0.119276	0.0630481	0.935313	[R]	General function prediction only	Molecular Function: organic cyclic compound binding (GO:0097159);; Molecular Function: heterocyclic compound binding (GO:1901363);;	K12897|3.4553e-12|ppp:PHYPADRAFT_145826|hypothetical protein; K12897 transformer-2 protein (A)	[R]	General function prediction only	RNA recognition motif. (a.k.a. RRM, RBD, or RNP domain);; RNA recognition motif (a.k.a. RRM, RBD, or RNP domain);; RNA recognition motif. (a.k.a. RRM, RBD, or RNP domain)	Glycine-rich RNA-binding protein 4, mitochondrial (Precursor) GN=At3g23830 OS=Arabidopsis thaliana (Mouse-ear cress) PE=2 SV=1	A	RNA processing and modification	Putative RNA-binding domain-containing protein [Rhizopus microsporus]
c104260.graph_c0	2.29456	0.178565	5.40002	1.8796	1.73708	5.74195	0.926118	0.54393	4.70701	--	--	Molecular Function: DNA binding (GO:0003677);; Molecular Function: chromatin binding (GO:0003682);;	--	--	--	Myb/SANT-like DNA-binding domain	--	K	Transcription	hypothetical protein SELMODRAFT_409669 [Selaginella moellendorffii]
c104267.graph_c0	35.0451	39.0366	0.114129	38.4262	26.7778	0.176224	41.3631	44.0029	0.529066	--	--	--	--	--	--	C2 domain	--	--	--	unnamed protein product [Vitis vinifera]
c104272.graph_c0	57.1224	3.25034	0.147294	57.5027	24.1428	0.269551	42.343	13.1637	0.219173	[I]	Lipid transport and metabolism	Molecular Function: 3-hydroxyacyl-CoA dehydrogenase activity (GO:0003857);; Biological Process: fatty acid catabolic process (GO:0009062);; Biological Process: cellular component organization (GO:0016043);; Molecular Function: hydro-lyase activity (GO:0016836);; Cellular Component: intracellular membrane-bounded organelle (GO:0043231);; Molecular Function: coenzyme binding (GO:0050662);; Biologic…	K10527|0|atr:s00045p00190660|AMTR_s00045p00190660; hypothetical protein; K10527 enoyl-CoA hydratase/3-hydroxyacyl-CoA dehydrogenase [EC:4.2.1.17 1.1.1.35 1.1.1.211] (A)	[I]	Lipid transport and metabolism	3-hydroxyacyl-CoA dehydrogenase, NAD binding domain;; Enoyl-CoA hydratase/isomerase family;; 3-hydroxyacyl-CoA dehydrogenase, C-terminal domain	3-hydroxyacyl-CoA dehydrogenase OS=Cucumis sativus (Cucumber) PE=1 SV=1	I	Lipid transport and metabolism	unknown [Picea sitchensis]
c104276.graph_c0	0.322182	0.103329	180.869	0.483405	0.274143	192.282	0.379604	0.0885244	128.301	[IQR]	--	Molecular Function: oxidoreductase activity (GO:0016491);; Biological Process: oxidation-reduction process (GO:0055114);;	--	[R]	General function prediction only	Enoyl-(Acyl carrier protein) reductase;; short chain dehydrogenase;; KR domain	Glucose and ribitol dehydrogenase homolog 1 GN=At1g54870 OS=Arabidopsis thaliana (Mouse-ear cress) PE=2 SV=1	Q	Secondary metabolites biosynthesis, transport and catabolism	hypothetical protein AALP_AA4G013100 [Arabis alpina]
c104279.graph_c0	0.39567	2.24338	0.596417	0.291533	2.46894	0.460457	1.12042	2.61954	0.665599	--	--	--	--	--	--	--	--	--	--	--
c104283.graph_c0	2.01916	3.77118	23.2894	1.9603	5.14162	18.4372	1.94685	5.68391	22.9696	[RTKL]	--	Biological Process: MAPK cascade (GO:0000165);; Molecular Function: calmodulin-dependent protein kinase activity (GO:0004683);; Molecular Function: calcium-dependent protein kinase C activity (GO:0004698);; Molecular Function: calcium ion binding (GO:0005509);; Molecular Function: protein binding (GO:0005515);; Molecular Function: ATP binding (GO:0005524);; Cellular Component: nucleus (GO:0005634…	K13412|1.25336e-67|crb:CARUB_v10016977mg|hypothetical protein; K13412 calcium-dependent protein kinase [EC:2.7.11.1] (A)	[T]	Signal transduction mechanisms	Protein kinase domain;; Protein tyrosine kinase	Calcium-dependent protein kinase 32 GN=CPK32 OS=Arabidopsis thaliana (Mouse-ear cress) PE=1 SV=1	T	Signal transduction mechanisms	calcium-dependent protein kinase [Arabidopsis thaliana]
c104286.graph_c0	20.9178	6.24338	0	16.3146	6.71525	0.0577236	20.0315	7.71003	0	--	--	--	--	--	--	--	--	--	--	--
c104294.graph_c0	0.969148	1.01503	917.142	0.374889	3.11817	1043.38	0.923577	1.70868	667.172	--	--	--	--	--	--	--	--	--	--	--
c104302.graph_c0	0.560354	5.14434	2.08284	0.683117	4.11241	1.82129	0.757317	6.23561	2.53785	--	--	--	--	--	--	--	--	--	--	--
c104311.graph_c0	7.47708	0.370481	0	8.66611	0.458698	0	7.55783	0.16928	0	--	--	--	--	--	--	--	--	--	--	--
c104318.graph_c1	2943.79	10952.5	63.4218	2818.01	6224.81	82.9678	3941.27	10141.1	82.129	--	--	--	--	--	--	Cupin;; Cupin domain	Putative germin-like protein 3-2 (Precursor) OS=Oryza sativa subsp. japonica (Rice) PE=3 SV=1	R	General function prediction only	predicted protein [Physcomitrella patens]
c104321.graph_c0	0	0.05316	2.80892	0.124349	0.141039	1.25478	0	0	3.71256	[TZDR]	--	Molecular Function: nucleic acid binding (GO:0003676);; Molecular Function: calcium ion binding (GO:0005509);; Molecular Function: ATP binding (GO:0005524);; Biological Process: mitotic nuclear division (GO:0007067);; Molecular Function: ATP-dependent helicase activity (GO:0008026);; Biological Process: cell division (GO:0051301);;	K16465|3.65647e-72|smo:SELMODRAFT_425626|CETN1b; hypothetical protein; K16465 centrin-1 (A)	[ZD]	--	EF hand;; EF-hand domain pair;; EF-hand domain pair;; EF-hand domain;; EF hand;; Cytoskeletal-regulatory complex EF hand	Caltractin OS=Scherffelia dubia (Green alga) PE=1 SV=1	T	Signal transduction mechanisms	centrin [Marsilea vestita]
c104324.graph_c0	0.349618	1.3362	356.399	0	1.54528	390.394	0.533086	0.35223	238.675	--	--	--	--	--	--	--	--	--	--	--
c104325.graph_c0	18.174	16.0876	0.0585357	16.0689	10.6965	0	24.1076	19.4499	0.0603006	--	--	--	K14488|1.96471e-10|crb:CARUB_v10014909mg|hypothetical protein; K14488 SAUR family protein (A)	--	--	Auxin responsive protein	--	S	Function unknown	hypothetical protein CARUB_v10014909mg [Capsella rubella]
c104331.graph_c0	0.547172	0.214484	2.19179	0.0627138	0.426786	3.4118	0.370804	0.612511	2.7535	--	--	--	--	--	--	--	--	S	Function unknown	stf2-like protein [Marssonina brunnea f. sp. &apos;multigermtubi&apos; MB_m1]
c104332.graph_c0	5.45413	4.36906	31.7225	6.81325	10.1085	32.2017	5.76035	5.64611	20.7133	[O]	Posttranslational modification, protein turnover, chaperones	Biological Process: maltose metabolic process (GO:0000023);; Molecular Function: protein-L-isoaspartate (D-aspartate) O-methyltransferase activity (GO:0004719);; Cellular Component: cytoplasm (GO:0005737);; Biological Process: cellular protein modification process (GO:0006464);; Biological Process: aging (GO:0007568);; Biological Process: response to salt stress (GO:0009651);; Biological Process:…	K00573|5.64826e-100|smo:SELMODRAFT_146890|hypothetical protein; K00573 protein-L-isoaspartate(D-aspartate) O-methyltransferase [EC:2.1.1.77] (A)	[O]	Posttranslational modification, protein turnover, chaperones	Protein-L-isoaspartate(D-aspartate) O-methyltransferase (PCMT);; Methyltransferase domain;; Methyltransferase domain;; Ribosomal protein L11 methyltransferase (PrmA)	Protein-L-isoaspartate O-methyltransferase GN=PCM OS=Triticum aestivum (Wheat) PE=1 SV=1	O	Posttranslational modification, protein turnover, chaperones	unknown [Picea sitchensis]
c104333.graph_c0	5.45146	2.28118	1.08464	5.13078	2.38984	1.26058	4.79316	1.16258	1.36965	--	--	--	--	--	--	--	--	--	--	--
c104337.graph_c0	89.9954	45.2949	1.0388	91.6142	52.7411	1.25803	88.0021	55.5209	1.88845	[I]	Lipid transport and metabolism	Molecular Function: acetyl-CoA C-acyltransferase activity (GO:0003988);; Biological Process: metabolic process (GO:0008152);;	K07513|1.33182e-31|tcc:TCM_020387|Peroxisomal 3-ketoacyl-CoA thiolase 3 isoform 1; K07513 acetyl-CoA acyltransferase 1 [EC:2.3.1.16] (A)	[I]	Lipid transport and metabolism	Thiolase, C-terminal domain	3-ketoacyl-CoA thiolase 2, peroxisomal (Precursor) GN=F25I18.11 OS=Arabidopsis thaliana (Mouse-ear cress) PE=1 SV=2	I	Lipid transport and metabolism	3-ketoacyl-CoA thiolase [Arachis diogoi]
c104340.graph_c0	23.0684	28.2214	144.277	29.3609	44.5472	117.702	22.1255	28.3012	114.756	--	--	--	K03113|4.2097e-09|mus:103985632|protein translation factor SUI1 homolog; K03113 translation initiation factor 1 (A)	[J]	Translation, ribosomal structure and biogenesis	Translation initiation factor SUI1	Protein translation factor SUI1 homolog OS=Sporobolus stapfianus (Ressurection grass) PE=3 SV=1	J	Translation, ribosomal structure and biogenesis	unnamed protein product [Coffea canephora]
c104343.graph_c0	0	0	1.02341	0.0615694	0.069833	1.35062	0.0910094	0	1.89228	[C]	Energy production and conversion	Molecular Function: dihydrolipoyllysine-residue acetyltransferase activity (GO:0004742);; Cellular Component: mitochondrial pyruvate dehydrogenase complex (GO:0005967);; Biological Process: acetyl-CoA biosynthetic process from pyruvate (GO:0006086);;	K00627|1.02568e-71|gsl:Gasu_17610|pyruvate dehydrogenase E2 component (dihydrolipoamideacetyltransferase) (EC:2.3.1.12); K00627 pyruvate dehydrogenase E2 component (dihydrolipoamide acetyltransferase) [EC:2.3.1.12] (A)	[C]	Energy production and conversion	2-oxoacid dehydrogenases acyltransferase (catalytic domain);; Biotin-requiring enzyme	Dihydrolipoyllysine-residue acetyltransferase component 3 of pyruvate dehydrogenase complex, mitochondrial (Precursor) GN=At1g54220 OS=Arabidopsis thaliana (Mouse-ear cress) PE=2 SV=1	C	Energy production and conversion	hypothetical protein OIDMADRAFT_104442 [Oidiodendron maius Zn]
c104349.graph_c0	0.152275	0.590931	1.3925	0.282738	0.095018	1.9296	0.348276	0.12273	0.827589	[G]	Carbohydrate transport and metabolism	Molecular Function: catalytic activity (GO:0003824);; Cellular Component: cytosol (GO:0005829);; Biological Process: pentose-phosphate shunt (GO:0006098);;	K01623|2.62445e-121|gsl:Gasu_01050|fructose-bisphosphate aldolase, class I (EC:4.1.2.13); K01623 fructose-bisphosphate aldolase, class I [EC:4.1.2.13] (A)	[G]	Carbohydrate transport and metabolism	Fructose-bisphosphate aldolase class-I	Fructose-bisphosphate aldolase, cytoplasmic isozyme 2 OS=Pisum sativum (Garden pea) PE=3 SV=1	G	Carbohydrate transport and metabolism	fructose-bisphosphate aldolase, class I [Galdieria sulphuraria]
c104361.graph_c0	10.1914	1.1534	0.356863	12.4199	1.9697	0.326533	9.07618	2.45331	0.531011	[RTKL]	--	Molecular Function: microtubule motor activity (GO:0003777);; Molecular Function: protein serine/threonine kinase activity (GO:0004674);; Molecular Function: ATP binding (GO:0005524);; Cellular Component: kinesin complex (GO:0005871);; Cellular Component: microtubule (GO:0005874);; Biological Process: protein phosphorylation (GO:0006468);; Biological Process: microtubule-based movement (GO:000701…	K07760|2.25848e-94|smo:SELMODRAFT_135071|CDKB1A-2; hypothetical protein; K07760 cyclin-dependent kinase [EC:2.7.11.22] (A)	[R]	General function prediction only	Protein kinase domain;; Protein tyrosine kinase;; Phosphotransferase enzyme family	Cell division control protein 2 homolog C GN=CDC2C OS=Antirrhinum majus (Garden snapdragon) PE=2 SV=1	R	General function prediction only	PREDICTED: cyclin-dependent kinase B1-1-like isoform X1 [Elaeis guineensis]
c104363.graph_c0	0.0625518	0	3.35508	0.193572	1.46368	2.54779	0.0953768	0.504153	1.98309	--	--	--	--	--	--	Protein tyrosine kinase;; Protein kinase domain	--	--	--	--
c104389.graph_c0	0.0479835	0.888721	1.96191	0.247482	0.336838	2.0847	0.2012	0.459249	1.58642	--	--	Biological Process: single-organism cellular process (GO:0044763);; Biological Process: single-organism transport (GO:0044765);;	K06664|2.03271e-69|smo:SELMODRAFT_416594|TED3-2; hypothetical protein; K06664 peroxin-2 (A)	[O]	Posttranslational modification, protein turnover, chaperones	Pex2 / Pex12 amino terminal region	Peroxisome biogenesis protein 2 OS=Arabidopsis thaliana (Mouse-ear cress) PE=1 SV=1	O	Posttranslational modification, protein turnover, chaperones	hypothetical protein SELMODRAFT_416594 [Selaginella moellendorffii]
c104390.graph_c0	7.77394	2.97344	31.7017	6.99622	7.98163	28.5406	7.52936	4.39552	20.3346	--	--	Molecular Function: DNA binding (GO:0003677);; Cellular Component: nucleus (GO:0005634);;	K10802|3.15049e-27|gmx:100499704|uncharacterized LOC100499704; K10802 high mobility group protein B1 (A)	[R]	General function prediction only	HMG (high mobility group) box;; HMG-box domain	HMG1/2-like protein OS=Ipomoea nil (Japanese morning glory) PE=2 SV=1	R	General function prediction only	uncharacterized protein LOC100499704 [Glycine max]
c104392.graph_c0	1.00197	1.62013	0	0.757945	2.13616	0.0604608	0.712959	2.82648	0	--	--	--	--	--	--	BURP domain	BURP domain-containing protein 12 (Precursor) GN=P0709D11.28 OS=Oryza sativa subsp. japonica (Rice) PE=2 SV=1	R	General function prediction only	unknown [Picea sitchensis]
c104393.graph_c0	0.509255	0.0128328	0	0.480285	0.10214	0.0131698	0.410433	0.0732943	0	[S]	Function unknown	Biological Process: cellular process (GO:0009987);; Molecular Function: kinase activity (GO:0016301);;	--	--	--	Leucine Rich repeats (2 copies);; Leucine rich repeat;; Leucine Rich Repeat;; Protein kinase domain;; Protein tyrosine kinase;; Leucine Rich repeat;; Leucine rich repeat N-terminal domain;; Leucine rich repeat	Probable LRR receptor-like serine/threonine-protein kinase At1g34110 (Precursor) GN=At1g34110 OS=Arabidopsis thaliana (Mouse-ear cress) PE=2 SV=2	T	Signal transduction mechanisms	PREDICTED: probable LRR receptor-like serine/threonine-protein kinase At1g34110 [Brachypodium distachyon]
c104395.graph_c0	0.118543	0.0522757	2.81431	0.0611402	0	2.25323	0.135563	0	2.68441	[O]	Posttranslational modification, protein turnover, chaperones	Cellular Component: proteasome complex (GO:0000502);; Molecular Function: ATP binding (GO:0005524);; Cellular Component: cytoplasm (GO:0005737);; Biological Process: proteolysis (GO:0006508);; Molecular Function: peptidase activity (GO:0008233);; Molecular Function: nucleoside-triphosphatase activity (GO:0017111);; Biological Process: protein catabolic process (GO:0030163);;	K03065|0|gsl:Gasu_47410|AAA-type ATPase; K03065 26S proteasome regulatory subunit T5 (A)	[O]	Posttranslational modification, protein turnover, chaperones	ATPase family associated with various cellular activities (AAA)	26S protease regulatory subunit 6A homolog OS=Oryza sativa subsp. japonica (Rice) PE=2 SV=2	O	Posttranslational modification, protein turnover, chaperones	hypothetical protein OIDMADRAFT_196418 [Oidiodendron maius Zn]
c104399.graph_c0	2.19218	0.383619	0.489541	2.08183	0.814223	0.20472	1.65802	0.736187	0.488542	--	--	--	--	--	--	--	--	--	--	--
c104410.graph_c0	0.0253687	0.0223745	0.602276	0	0.0197872	0.780707	0.058022	0	0.666393	[C]	Energy production and conversion	Biological Process: chronological cell aging (GO:0001300);; Cellular Component: mitochondrion (GO:0005739);; Biological Process: NADH oxidation (GO:0006116);; Molecular Function: oxidoreductase activity (GO:0016491);; Biological Process: glycolytic fermentation to ethanol (GO:0019655);; Molecular Function: flavin adenine dinucleotide binding (GO:0050660);;	K17871|5.51718e-110|gsl:Gasu_41870|NADH dehydrogenase isoform 1; K17871 NADH:ubiquinone reductase (non-electrogenic) [EC:1.6.5.9] (A)	[C]	Energy production and conversion	Pyridine nucleotide-disulphide oxidoreductase;; Pyridine nucleotide-disulphide oxidoreductase	External alternative NAD(P)H-ubiquinone oxidoreductase B1, mitochondrial (Precursor) GN=NDB1 OS=Solanum tuberosum (Potato) PE=3 SV=1	C	Energy production and conversion	FAD/NAD(P)-binding protein [Glarea lozoyensis ATCC 20868]
c104413.graph_c0	8.9927	3.42134	0.0387609	8.0485	6.80787	0	7.52803	4.52994	0.0399295	--	--	Cellular Component: cytoplasm (GO:0005737);; Biological Process: L-phenylalanine catabolic process (GO:0006559);; Biological Process: cinnamic acid biosynthetic process (GO:0009800);; Molecular Function: phenylalanine ammonia-lyase activity (GO:0045548);;	K10775|1.12587e-97|vvi:100855356|phenylalanine ammonia-lyase; K10775 phenylalanine ammonia-lyase [EC:4.3.1.24] (A)	[Q]	Secondary metabolites biosynthesis, transport and catabolism	Aromatic amino acid lyase	Phenylalanine ammonia-lyase (Fragment) GN=PAL OS=Vitis vinifera (Grape) PE=2 SV=1	E	Amino acid transport and metabolism	phenylalanine ammonia lyase, partial [Pteridium aquilinum]
c104419.graph_c0	1.56207	0.0939339	0.0936487	1.35497	1.13532	0.224934	1.24502	0.286134	0.225102	--	--	--	--	--	--	--	--	--	--	--
c104422.graph_c0	1.18407	0.240996	0	1.00218	0.520982	0	1.52767	0.489403	0	--	--	--	--	--	--	--	--	--	--	--
c104425.graph_c1	0	0.227431	32.3672	0	0	31.5094	0	0.129897	33.6351	--	--	--	--	--	--	--	--	--	--	--
c104427.graph_c0	2.90078	1.01454	0.131929	4.53994	1.09227	0.0905372	3.35538	0.604644	0.0453023	--	--	--	--	--	--	--	--	--	--	--
c104437.graph_c0	0.542007	0.776805	4.70625	0.69887	1.26827	3.37278	0.826433	0.819084	4.23446	--	--	--	--	--	--	--	--	--	--	--
c104438.graph_c0	3.16	0.146686	0	2.94511	0.259447	0	3.00084	0.167558	0.0251082	--	--	--	--	--	--	--	--	--	--	--
c104439.graph_c0	0.513078	3.33734	0.620326	0.132314	1.95094	0.580503	1.12459	2.84301	0.464748	--	--	--	--	--	--	--	--	--	--	--
c104440.graph_c0	19.5082	1.63454	2.83031	20.291	3.98155	3.09005	19.4585	1.53956	4.21149	--	--	--	--	[S]	Function unknown	Alba	--	S	Function unknown	predicted protein [Physcomitrella patens]
c104444.graph_c0	10.7104	54.2118	11.8758	10.845	36.5178	11.7971	11.5277	48.6759	11.4136	--	--	--	--	--	--	Plant invertase/pectin methylesterase inhibitor	21 kDa protein (Precursor) OS=Daucus carota (Wild carrot) PE=2 SV=1	R	General function prediction only	PREDICTED: 21 kDa protein-like [Phoenix dactylifera]
c104450.graph_c0	0.0474104	0.250887	1.50075	0.342337	0.295835	2.18854	0.469883	0	1.88956	--	--	--	--	--	--	--	--	--	--	--
c104455.graph_c0	0.586564	0.465599	2.32092	0.242023	1.09803	2.76076	0.491905	0.295473	4.25049	--	--	--	--	--	--	--	--	--	--	--
c104466.graph_c0	0.697834	0.0946876	2.36	0.553721	0.125608	1.36043	0.532017	0.270403	2.28529	--	--	--	--	--	--	--	--	--	--	--
c104467.graph_c0	0	0	5.57934	0	0.108179	7.94017	0	0.139731	7.94608	[S]	Function unknown	--	K13420|6.90946e-62|sot:102593454|LRR receptor-like serine/threonine-protein kinase FLS2-like; K13420 LRR receptor-like serine/threonine-protein kinase FLS2 [EC:2.7.11.1] (A)	--	--	Leucine Rich repeats (2 copies);; Leucine rich repeat;; Leucine Rich Repeat;; Leucine rich repeat N-terminal domain;; Leucine rich repeat;; Leucine Rich repeat;; Leucine rich repeat;; Leucine Rich repeats (2 copies);; Leucine Rich Repeat;; Leucine Rich repeat	LRR receptor-like serine/threonine-protein kinase FLS2 (Precursor) GN=FLS2 OS=Arabidopsis thaliana (Mouse-ear cress) PE=1 SV=1	T	Signal transduction mechanisms	PREDICTED: LRR receptor-like serine/threonine-protein kinase FLS2-like [Solanum tuberosum]
c104468.graph_c0	0.140303	0.0494973	1.70247	0.0289453	0.153208	1.6001	0.213929	0	1.9063	--	--	--	--	--	--	gag-polypeptide of LTR copia-type	--	R	General function prediction only	OSJNBa0042I15.19 [Oryza sativa Japonica Group]
c104477.graph_c0	5.69431	0.938495	0.910357	5.19154	0.583224	0.702831	5.15249	1.07204	1.17226	--	--	--	--	[I]	Lipid transport and metabolism	Lipase (class 3);; PGAP1-like protein;; Protein of unknown function (DUF2974)	Phospholipase A1-Igamma3, chloroplastic (Precursor) GN=At1g51440 OS=Arabidopsis thaliana (Mouse-ear cress) PE=1 SV=1	I	Lipid transport and metabolism	Alpha/beta-Hydrolases superfamily protein [Theobroma cacao]
c104480.graph_c0	0.516253	0.385271	2.61887	1.18795	0.495594	2.15666	0.575236	0.360076	2.55395	--	--	--	--	--	--	--	--	--	--	--
c104498.graph_c2	0	0	2.24267	0	0	1.72093	0	0	1.80622	--	--	--	--	--	--	--	--	--	--	--
c104506.graph_c0	2.2593	0.51661	0	1.9565	0.565651	0	2.21154	0.252909	0.0252652	--	--	--	K11380|6.44257e-56|ppp:PHYPADRAFT_5249|hypothetical protein; K11380 NuA3 HAT complex component NTO1 (A)	[R]	General function prediction only	PHD-zinc-finger like domain;; PHD-like zinc-binding domain;; PHD-finger;; PHD-finger	Histone-lysine N-methyltransferase ATX1 GN=T9H9.17 OS=Arabidopsis thaliana (Mouse-ear cress) PE=1 SV=2	R	General function prediction only	predicted protein [Physcomitrella patens]
c104509.graph_c0	6.07758	7.84741	1.45356	5.06552	5.68851	1.71631	5.7084	6.95572	1.71759	[RTKL]	--	Molecular Function: protein serine/threonine kinase activity (GO:0004674);; Molecular Function: ATP binding (GO:0005524);; Biological Process: protein phosphorylation (GO:0006468);;	K03083|1.86519e-39|ppp:PHYPADRAFT_197793|hypothetical protein; K03083 glycogen synthase kinase 3 beta [EC:2.7.11.26] (A)	[G]	Carbohydrate transport and metabolism	--	Shaggy-related protein kinase NtK-1 GN=NTK-1 OS=Nicotiana tabacum (Common tobacco) PE=2 SV=1	T	Signal transduction mechanisms	GSK3-like protein [Marsilea vestita]
c104520.graph_c0	0.128353	0.169806	4.28869	0.331001	0.100114	3.51434	0.171245	0.161641	4.59239	[F]	Nucleotide transport and metabolism	Molecular Function: nucleoside diphosphate kinase activity (GO:0004550);; Molecular Function: ATP binding (GO:0005524);; Biological Process: nucleoside diphosphate phosphorylation (GO:0006165);; Biological Process: GTP biosynthetic process (GO:0006183);; Biological Process: UTP biosynthetic process (GO:0006228);; Biological Process: CTP biosynthetic process (GO:0006241);;	K00940|6.08434e-68|atr:s00002p00214040|AMTR_s00002p00214040; hypothetical protein; K00940 nucleoside-diphosphate kinase [EC:2.7.4.6] (A)	[F]	Nucleotide transport and metabolism	Hypothetical protein FLILHELTA;; Nucleoside diphosphate kinase	Nucleoside diphosphate kinase 1 GN=NDPK1 OS=Saccharum officinarum (Sugarcane) PE=1 SV=1	F	Nucleotide transport and metabolism	Nucleoside diphosphate kinase, NDK [Glarea lozoyensis ATCC 20868]
c104539.graph_c0	1.57632	0.376532	0.14438	1.82928	0.358607	0.0891736	2.15316	0.264684	0.208227	--	--	--	--	--	--	--	--	--	--	--
c104543.graph_c0	2.19686	0.968781	0.321946	2.61476	1.12037	0.331407	1.99693	1.30526	0.484724	--	--	Cellular Component: cilium (GO:0005929);; Cellular Component: microtubule cytoskeleton (GO:0015630);; Cellular Component: cytoskeletal part (GO:0044430);;	--	--	--	Growth-arrest specific micro-tubule binding	Growth arrest-specific protein 8 homolog GN=GAS8 OS=Chlamydomonas reinhardtii (Chlamydomonas smithii) PE=1 SV=1	Z	Cytoskeleton	hypothetical protein SELMODRAFT_125064 [Selaginella moellendorffii]
c104551.graph_c0	0	0.0293407	0.73129	0.0686322	0.0778437	1.20444	0	0	1.05467	[E]	Amino acid transport and metabolism	Molecular Function: glycine hydroxymethyltransferase activity (GO:0004372);; Biological Process: glycine metabolic process (GO:0006544);; Biological Process: L-serine metabolic process (GO:0006563);; Molecular Function: methyltransferase activity (GO:0008168);; Molecular Function: pyridoxal phosphate binding (GO:0030170);; Biological Process: methylation (GO:0032259);; Biological Process: tetrahy…	K00600|0|csl:COCSUDRAFT_59654|SHMT-domain-containing protein; K00600 glycine hydroxymethyltransferase [EC:2.1.2.1] (A)	[E]	Amino acid transport and metabolism	Serine hydroxymethyltransferase;; Aminotransferase class I and II	Serine hydroxymethyltransferase 2, mitochondrial (Precursor) GN=F2P16.40 OS=Arabidopsis thaliana (Mouse-ear cress) PE=2 SV=2	E	Amino acid transport and metabolism	hypothetical protein BC1G_06851 [Botrytis cinerea B05.10]
c104553.graph_c0	1.80566	0.870919	0.520965	1.71708	1.78249	0.306441	1.35509	0.909574	0.460004	--	--	--	--	--	--	--	--	--	--	--
c104559.graph_c0	18.4866	18.8215	145.896	16.9791	39.7095	153.964	17.8775	16.1248	180.489	--	--	--	--	--	--	--	--	--	--	--
c104563.graph_c0	0	0.0295777	0.914126	0	0	0.880277	0	0	1.4581	--	--	--	--	--	--	Ferritin-like domain	--	R	General function prediction only	Protein rds1 [Taphrina deformans PYCC 5710]
c104568.graph_c0	2.52194	0.808827	0.0503982	2.9562	0.670593	0	1.79159	0.808429	0	--	--	Molecular Function: binding (GO:0005488);;	--	[R]	General function prediction only	--	Endonuclease OS=Nicotiana tabacum (Common tobacco) PE=2 SV=1	R	General function prediction only	hypothetical protein VITISV_027864 [Vitis vinifera]
c104571.graph_c0	0.278768	0.049173	5.68675	0	1.04369	4.39038	0.0850111	0.16851	3.88863	--	--	--	--	--	--	--	--	--	--	--
c104573.graph_c0	0.0821518	0.108683	1.37247	0.084742	0	0.966654	0.28184	0	2.12078	--	--	Molecular Function: nucleotide binding (GO:0000166);; Molecular Function: nucleic acid binding (GO:0003676);;	--	--	--	RNA recognition motif. (a.k.a. RRM, RBD, or RNP domain);; RNA recognition motif (a.k.a. RRM, RBD, or RNP domain);; RNA recognition motif. (a.k.a. RRM, RBD, or RNP domain);; DDHD domain	Serine/arginine-rich splicing factor RS2Z33 GN=F3G5.13 OS=Arabidopsis thaliana (Mouse-ear cress) PE=1 SV=1	R	General function prediction only	hypothetical protein OIDMADRAFT_50006 [Oidiodendron maius Zn]
c104576.graph_c0	0.259593	0.183163	1.64346	0.0535556	0.121487	1.92672	0.118746	0.0523065	1.83409	[IQR]	--	Molecular Function: oxidoreductase activity (GO:0016491);; Biological Process: oxidation-reduction process (GO:0055114);;	K00059|5.0491e-83|cre:CHLREDRAFT_132065|short-chain dehydrogenase/reductase SDR; K00059 3-oxoacyl-[acyl-carrier protein] reductase [EC:1.1.1.100] (A)	[I]	Lipid transport and metabolism	short chain dehydrogenase;; Enoyl-(Acyl carrier protein) reductase;; KR domain	3-oxoacyl-[acyl-carrier-protein] reductase, chloroplastic (Precursor) GN=At1g24360 OS=Arabidopsis thaliana (Mouse-ear cress) PE=2 SV=2	Q	Secondary metabolites biosynthesis, transport and catabolism	hypothetical protein OIDMADRAFT_196281 [Oidiodendron maius Zn]
c104593.graph_c0	0.300955	0	6.02027	0.310444	0.46948	5.92476	0.286803	0.227402	7.97371	--	--	--	--	--	--	--	--	--	--	--
c104594.graph_c0	0.870961	1.42659	7.7677	1.6685	0.582289	7.7144	1.89716	1.0655	7.26933	[J]	Translation, ribosomal structure and biogenesis	Cellular Component: ribonucleoprotein complex (GO:0030529);;	K02941|4.94924e-103|fve:101302972|60S acidic ribosomal protein P0-1-like; K02941 large subunit ribosomal protein LP0 (A)	[J]	Translation, ribosomal structure and biogenesis	Ribosomal protein L10;; 60s Acidic ribosomal protein	60S acidic ribosomal protein P0-3 GN=RPP0C OS=Arabidopsis thaliana (Mouse-ear cress) PE=1 SV=1	J	Translation, ribosomal structure and biogenesis	Ribosomal protein L10/acidic P0 domain-containing protein [Rozella allomycis CSF55]
c104605.graph_c0	0.277395	0.146793	0.569127	0.114457	1.09625	0.786714	0.0986914	0.298099	0.837552	--	--	--	--	--	--	DNA methylase	--	--	--	--
c104625.graph_c0	0.797804	0.162378	190.161	1.13948	0.622275	213.08	0.655019	1.1129	120.072	--	--	--	--	--	--	--	--	--	--	--
c104627.graph_c0	1.44271	2.90114	12.5842	1.36914	2.7007	11.7526	2.41977	3.02326	11.3954	[TZDR]	--	Molecular Function: metal ion binding (GO:0046872);;	K02183|2.01879e-33|ppp:PHYPADRAFT_116985|hypothetical protein; K02183 calmodulin (A)	[T]	Signal transduction mechanisms	EF hand;; EF-hand domain pair;; EF-hand domain pair;; EF hand;; EF-hand domain;; Secreted protein acidic and rich in cysteine Ca binding region	Calmodulin-6 GN=CAM6 OS=Arabidopsis thaliana (Mouse-ear cress) PE=1 SV=2	T	Signal transduction mechanisms	calmodulin [Puccinia graminis f. sp. tritici CRL 75-36-700-3]
c104631.graph_c0	1.78088	0.353403	0.274034	2.29628	0.520896	0.282087	1.73108	0.224273	0.282296	--	--	Molecular Function: GTPase activity (GO:0003924);; Molecular Function: calcium ion binding (GO:0005509);; Molecular Function: GTP binding (GO:0005525);; Cellular Component: endosome (GO:0005768);; Biological Process: GTP catabolic process (GO:0006184);; Biological Process: protein targeting to vacuole (GO:0006623);; Biological Process: endocytosis (GO:0006897);; Biological Process: membrane fusio…	K12483|0|sita:101785678|EH domain-containing protein 1-like; K12483 EH domain-containing protein 1 (A)	[TU]	--	Dynamin family;; 50S ribosome-binding GTPase	--	U	Intracellular trafficking, secretion, and vesicular transport	PREDICTED: EH domain-containing protein 1-like [Sesamum indicum]
c104634.graph_c0	1.12789	0.316516	0.270475	1.79806	0.519844	0.0464038	1.48525	0.309904	0.27863	--	--	--	--	--	--	--	--	S	Function unknown	PREDICTED: uncharacterized protein LOC102600789 [Solanum tuberosum]
c104656.graph_c0	1.18726	0.897539	6.74839	1.48713	1.19063	7.67589	1.55168	1.83691	8.83384	--	--	--	--	--	--	--	--	--	--	--
c104665.graph_c0	0.845584	0	0.0337962	0.812774	0.119917	0	0.937686	0	0	--	--	Biological Process: ubiquitin-dependent protein catabolic process (GO:0006511);; Biological Process: multicellular organismal development (GO:0007275);; Biological Process: reproductive process (GO:0022414);; Cellular Component: intracellular membrane-bounded organelle (GO:0043231);; Biological Process: anatomical structure development (GO:0048856);;	--	--	--	F-box-like;; F-box domain	F-box/LRR-repeat protein 17 GN=FBL17 OS=Arabidopsis thaliana (Mouse-ear cress) PE=1 SV=1	R	General function prediction only	hypothetical protein PRUPE_ppa022491mg, partial [Prunus persica]
c104667.graph_c0	62.6036	127.518	15.443	64.8697	84.3586	15.2302	66.5168	114.328	15.0362	[C]	Energy production and conversion	Molecular Function: iron-sulfur cluster binding (GO:0051536);;	K02639|1.3366e-42|cmo:103496509|ferredoxin, root R-B2-like; K02639 ferredoxin (A)	--	--	2Fe-2S iron-sulfur cluster binding domain	Ferredoxin-B OS=Alocasia macrorrhizos (Giant taro) PE=1 SV=1	R	General function prediction only	Ferredoxin-3 [Morus notabilis]
c104669.graph_c0	0.875554	6.1777	0	0.501755	4.32515	0.264163	0.222502	5.39058	0	--	--	--	--	--	--	--	--	--	--	--
c104670.graph_c0	0.193416	0.682348	2.09752	0.931065	0.955455	2.91777	0.540675	0.194861	2.56955	--	--	Cellular Component: membrane (GO:0016020);; Cellular Component: cell part (GO:0044464);;	--	[Q]	Secondary metabolites biosynthesis, transport and catabolism	--	ABC transporter G family member 24 GN=F12M16.28 OS=Arabidopsis thaliana (Mouse-ear cress) PE=2 SV=2	Q	Secondary metabolites biosynthesis, transport and catabolism	PREDICTED: ABC transporter G family member 24-like [Brachypodium distachyon]
c104677.graph_c0	0.0282134	0.0248834	1.06674	0	0.11003	0.663957	0.0215094	0.0284242	1.22668	--	--	Biological Process: metabolic process (GO:0008152);; Molecular Function: transferase activity, transferring acyl groups (GO:0016746);;	K00660|9.31733e-70|smo:SELMODRAFT_271225|hypothetical protein; K00660 chalcone synthase [EC:2.3.1.74] (A)	--	--	Chalcone and stilbene synthases, N-terminal domain;; Chalcone and stilbene synthases, C-terminal domain;; 3-Oxoacyl-[acyl-carrier-protein (ACP)] synthase III C terminal;; FAE1/Type III polyketide synthase-like protein;; 3-Oxoacyl-[acyl-carrier-protein (ACP)] synthase III	Chalcone synthase GN=CHS1 OS=Casuarina glauca (Swamp oak) PE=2 SV=1	H	Coenzyme transport and metabolism	chalcone synthase-like polyketide synthase [Huperzia serrata]
c104685.graph_c0	3.62472	0.142718	0.113828	3.77239	0.32816	0	3.1582	0.097816	0	[L]	Replication, recombination and repair	Molecular Function: hydrolase activity (GO:0016787);; Molecular Function: organic cyclic compound binding (GO:0097159);; Molecular Function: heterocyclic compound binding (GO:1901363);;	K12818|1.03244e-27|rcu:RCOM_0050440|ATP-dependent RNA helicase, putative; K12818 ATP-dependent RNA helicase DHX8/PRP22 [EC:3.6.4.13] (A)	[A]	RNA processing and modification	--	Probable pre-mRNA-splicing factor ATP-dependent RNA helicase GN=At3g26560 OS=Arabidopsis thaliana (Mouse-ear cress) PE=1 SV=2	L	Replication, recombination and repair	ATP-dependent RNA helicase, putative [Ricinus communis]
c104687.graph_c0	0.225267	5.80142	1.34691	0.278843	2.42473	2.36519	0.103044	2.45106	2.44857	--	--	--	--	--	--	--	--	--	--	--
c104689.graph_c0	3.23448	0.39938	0.398167	2.26879	0.756853	0.468419	1.92341	0.651728	0.175788	--	--	--	--	--	--	--	--	--	--	--
c104693.graph_c0	0.0962361	0.806336	5.03487	0.0992704	1.3136	3.83267	0.0733688	1.21194	5.27385	--	--	--	--	--	--	gag-polypeptide of LTR copia-type;; gag-polypeptide of LTR copia-type;; gag-polypeptide of LTR copia-type	--	R	General function prediction only	polyprotein [Phanerochaete chrysosporium RP-78]
c104702.graph_c0	2.4001	0.401081	0.177717	2.24123	1.45822	0.205807	1.77201	0.865401	0.320382	--	--	--	--	--	--	NPH3 family;; BTB/POZ domain	BTB/POZ domain-containing protein At5g48800 GN=At5g48800 OS=Arabidopsis thaliana (Mouse-ear cress) PE=2 SV=1	R	General function prediction only	hypothetical protein SELMODRAFT_443843 [Selaginella moellendorffii]
c104710.graph_c0	44.4871	5.8821	1.33278	43.3881	12.4137	2.81249	39.463	9.84959	0.823779	--	--	--	--	--	--	--	--	--	--	--
c104714.graph_c0	3.51605	2.13866	0.852866	3.71029	2.83704	0.841347	4.15952	1.58794	1.31787	--	--	--	--	--	--	--	--	--	--	--
c104718.graph_c0	0	0	4.06494	0.0384575	0.203556	2.90207	0.113693	0.0375605	2.2626	--	--	--	--	--	--	PB1 domain;; RWP-RK domain	Protein NLP7 GN=NLP7 OS=Arabidopsis thaliana (Mouse-ear cress) PE=1 SV=2	K	Transcription	PREDICTED: protein NLP9 [Solanum lycopersicum]
c104732.graph_c0	3.25446	0.789342	0.643864	3.441	1.62882	0.711879	3.18413	1.47545	0.58958	--	--	--	--	--	--	--	--	--	--	--
c104737.graph_c0	0	0	1.26419	0	0	1.44076	0	0	1.76741	--	--	--	--	--	--	Thaumatin family	Pathogenesis-related protein 1A/1B (Precursor) OS=Hordeum vulgare (Barley) PE=2 SV=1	R	General function prediction only	protein of unknown function [Taphrina deformans PYCC 5710]
c104738.graph_c0	0	0.164377	2.13041	0.144188	0.399766	1.98214	0	0	3.46078	--	--	--	--	--	--	--	--	--	--	--
c104756.graph_c0	8.6011	0.974068	0	8.63064	5.50795	0.121169	7.5269	2.29278	0.0606296	--	--	--	--	--	--	--	--	--	--	--
c104761.graph_c0	0.215399	0.886553	1.55728	0.320942	1.02672	1.49472	0.346679	0.578689	2.62313	[E]	Amino acid transport and metabolism	--	--	--	--	Flavin containing amine oxidoreductase;; NAD(P)-binding Rossmann-like domain	--	E	Amino acid transport and metabolism	hypothetical protein GALMADRAFT_74617 [Galerina marginata CBS 339.88]
c104765.graph_c0	0.12072	0.0532359	2.49449	0.0622632	0.30602	1.83023	0	0.212839	1.58556	--	--	--	--	--	--	--	--	--	--	--
c104798.graph_c0	8.99725	0.929919	0.865289	11.3111	1.15134	0.25449	8.41342	1.84122	0.12734	--	--	--	--	--	--	--	--	--	--	--
c104808.graph_c0	0.0838686	0	2.21235	0	0	2.20145	0.06394	0.0844952	2.50696	[J]	Translation, ribosomal structure and biogenesis	Molecular Function: translation elongation factor activity (GO:0003746);; Molecular Function: GTPase activity (GO:0003924);; Molecular Function: GTP binding (GO:0005525);; Cellular Component: cytoplasm (GO:0005737);; Biological Process: GTP catabolic process (GO:0006184);; Biological Process: translational elongation (GO:0006414);;	K03231|2.94939e-98|csl:COCSUDRAFT_27513|translation elongation factor; K03231 elongation factor 1-alpha (A)	[J]	Translation, ribosomal structure and biogenesis	Elongation factor Tu GTP binding domain;; Elongation factor Tu domain 2	Elongation factor 1-alpha OS=Daucus carota (Wild carrot) PE=1 SV=1	J	Translation, ribosomal structure and biogenesis	protein of unknown function [Taphrina deformans PYCC 5710]
c104810.graph_c0	0.453065	0	0.033198	0.564714	0.0441729	0.0512603	0.575681	0.171169	0	--	--	--	K18710|9.69953e-32|ppp:PHYPADRAFT_170461|hypothetical protein; K18710 histone RNA hairpin-binding protein (A)	[A]	RNA processing and modification	Histone RNA hairpin-binding protein RNA-binding domain	--	A	RNA processing and modification	predicted protein [Physcomitrella patens]
c104811.graph_c0	3.4375	14.5167	22.7065	3.82536	8.14926	22.73	4.01495	12.1979	22.118	--	--	--	--	--	--	GDP-fucose protein O-fucosyltransferase	Uncharacterized protein At1g04910 GN=At1g04910 OS=Arabidopsis thaliana (Mouse-ear cress) PE=2 SV=1	S	Function unknown	PREDICTED: uncharacterized protein At1g04910-like [Elaeis guineensis]
c104815.graph_c0	2.33634	0.437093	0	1.97182	1.60142	0	1.78118	0.570617	0	--	--	--	--	--	--	--	--	--	--	--
c104824.graph_c0	0.292914	0.0645854	2.57557	0	0.114234	2.51869	0.111656	0.147551	2.32157	--	--	Biological Process: transport (GO:0006810);; Cellular Component: integral component of membrane (GO:0016021);;	K13354|8.13163e-18|csl:COCSUDRAFT_68085|mitochondrial carrier; K13354 solute carrier family 25 (peroxisomal adenine nucleotide transporter), member 17 (A)	[C]	Energy production and conversion	Mitochondrial carrier protein	Peroxisomal nicotinamide adenine dinucleotide carrier GN=T28M21.13 OS=Arabidopsis thaliana (Mouse-ear cress) PE=1 SV=1	C	Energy production and conversion	Mitochondrial carrier [Glarea lozoyensis ATCC 20868]
c104835.graph_c0	0.728402	3.3957	18.0707	0.590361	2.06966	18.79	0.634653	2.93538	22.9041	--	--	--	--	--	--	PQQ enzyme repeat;; PQQ-like domain	--	R	General function prediction only	PREDICTED: uncharacterized protein LOC104881693, partial [Vitis vinifera]
c104838.graph_c0	2.07689	0.273711	0.671704	2.21625	0.502741	0.518581	1.69259	0.120253	0.518967	--	--	Molecular Function: catalytic activity (GO:0003824);;	--	--	--	--	--	--	--	hypothetical protein SELMODRAFT_418241 [Selaginella moellendorffii]
c104845.graph_c0	79.7276	7.12278	9.77076	79.1722	7.62528	9.45329	66.9399	6.30106	12.4854	--	--	Cellular Component: plasma membrane (GO:0005886);; Cellular Component: integral component of membrane (GO:0016021);;	--	--	--	Domain of unknown function (DUF588)	CASP-like protein 2U3 GN=PtaqContig2897 OS=Pteridium aquilinum subsp. aquilinum (Bracken fern) PE=3 SV=1	S	Function unknown	RecName: Full=CASP-like protein 2U3; Short=PaCASPL2U3 [Pteridium aquilinum subsp. aquilinum]
c104847.graph_c0	0	0.108101	1.61659	0.063216	0.191201	1.77503	0.233608	0.0617416	2.27595	[K]	Transcription	Molecular Function: DNA binding (GO:0003677);;	K03627|2.14789e-40|zma:100191971|uncharacterized LOC100191971; K03627 putative transcription factor (A)	[K]	Transcription	Multiprotein bridging factor 1;; Helix-turn-helix	Multiprotein-bridging factor 1c GN=MBF1C OS=Arabidopsis thaliana (Mouse-ear cress) PE=1 SV=1	K	Transcription	lambda repressor-like DNA-binding protein [Glarea lozoyensis ATCC 20868]
c104858.graph_c0	0.241294	0.461098	2.26313	0.290386	1.56838	1.67442	0.337257	0.810323	1.42067	--	--	--	--	[R]	General function prediction only	PPR repeat family;; PPR repeat;; Pentatricopeptide repeat domain;; PPR repeat	Pentatricopeptide repeat-containing protein At1g15510, chloroplastic (Precursor) GN=PCMP-H73 OS=Arabidopsis thaliana (Mouse-ear cress) PE=3 SV=1	R	General function prediction only	hypothetical protein SELMODRAFT_93439 [Selaginella moellendorffii]
c104863.graph_c0	1.08845	0.447992	178.632	1.09782	1.03764	177.51	1.21707	0.487371	204.897	[GEPR]	--	Molecular Function: inorganic phosphate transmembrane transporter activity (GO:0005315);; Biological Process: phosphate ion transport (GO:0006817);; Cellular Component: integral component of membrane (GO:0016021);; Biological Process: transmembrane transport (GO:0055085);;	K08176|0|smo:SELMODRAFT_438081|hypothetical protein; K08176 MFS transporter, PHS family, inorganic phosphate transporter (A)	[P]	Inorganic ion transport and metabolism	Sugar (and other) transporter;; Major Facilitator Superfamily	Probable inorganic phosphate transporter 1-4 OS=Oryza sativa subsp. japonica (Rice) PE=2 SV=1	P	Inorganic ion transport and metabolism	hypothetical protein SELMODRAFT_438081 [Selaginella moellendorffii]
c104885.graph_c0	0.0468607	0.247978	2.43105	0	0.219304	1.6966	0.0714515	0.0472108	2.12233	[I]	Lipid transport and metabolism	Molecular Function: phosphogluconate dehydrogenase (decarboxylating) activity (GO:0004616);; Biological Process: pentose-phosphate shunt (GO:0006098);; Molecular Function: coenzyme binding (GO:0050662);;	--	[R]	General function prediction only	NAD binding domain of 6-phosphogluconate dehydrogenase;; NADP oxidoreductase coenzyme F420-dependent;; NAD-binding of NADP-dependent 3-hydroxyisobutyrate dehydrogenase;; Shikimate / quinate 5-dehydrogenase	Probable 3-hydroxyisobutyrate dehydrogenase-like 1, mitochondrial (Precursor) GN=At4g29120 OS=Arabidopsis thaliana (Mouse-ear cress) PE=2 SV=1	R	General function prediction only	6-phosphogluconate dehydrogenase 2 [Sclerotinia borealis F-4157]
c104888.graph_c0	1.31946	0	0	0.859619	0.43333	0	0.741215	0.104946	0	--	--	--	--	--	--	--	--	--	--	--
c104889.graph_c0	0.243933	0.35857	5.6482	0.419374	0.190264	4.931	1.11582	0.245756	5.9658	[J]	Translation, ribosomal structure and biogenesis	Molecular Function: structural constituent of ribosome (GO:0003735);; Cellular Component: ribosome (GO:0005840);; Biological Process: translation (GO:0006412);;	K02908|3.96358e-45|smo:SELMODRAFT_269052|hypothetical protein; K02908 large subunit ribosomal protein L30e (A)	[J]	Translation, ribosomal structure and biogenesis	Ribosomal protein L7Ae/L30e/S12e/Gadd45 family	60S ribosomal protein L30 GN=RPL30 OS=Euphorbia esula (Leafy spurge) PE=3 SV=1	J	Translation, ribosomal structure and biogenesis	60S ribosomal protein L30 [Blumeria graminis f. sp. hordei DH14]
c104896.graph_c0	39.3431	87.6467	4.39548	37.6711	37.4381	3.77053	46.6149	61.0876	3.98297	--	--	--	--	--	--	--	--	--	--	--
c104914.graph_c1	17.4458	5.60213	2.257	18.2651	7.3297	2.63835	15.39	7.10058	2.0886	--	--	Molecular Function: protein serine/threonine kinase activity (GO:0004674);; Molecular Function: ATP binding (GO:0005524);; Biological Process: protein phosphorylation (GO:0006468);; Biological Process: response to stress (GO:0006950);;	--	[T]	Signal transduction mechanisms	Protein tyrosine kinase;; Protein kinase domain	Receptor-like cytosolic serine/threonine-protein kinase RBK2 GN=RBK2 OS=Arabidopsis thaliana (Mouse-ear cress) PE=1 SV=1	T	Signal transduction mechanisms	conserved hypothetical protein [Ricinus communis]
c104920.graph_c0	21.7279	8.71064	0	17.8121	11.3315	0.115347	20.7427	11.3624	0	--	--	Cellular Component: extracellular region (GO:0005576);; Biological Process: plant-type cell wall organization (GO:0009664);; Cellular Component: membrane (GO:0016020);;	--	--	--	Pollen allergen	Expansin-A6 (Precursor) OS=Oryza sativa subsp. japonica (Rice) PE=2 SV=1	R	General function prediction only	hypothetical protein 0_8763_01, partial [Pinus taeda]
c104956.graph_c0	0.793668	0.0636356	4.06031	0.669839	0	4.83269	0.825108	0.145381	4.83628	[J]	Translation, ribosomal structure and biogenesis	Molecular Function: RNA binding (GO:0003723);; Molecular Function: structural constituent of ribosome (GO:0003735);; Biological Process: translation (GO:0006412);; Cellular Component: small ribosomal subunit (GO:0015935);; Biological Process: mycelium development (GO:0043581);;	K02969|2.5227e-44|mis:MICPUN_57744|hypothetical protein; K02969 small subunit ribosomal protein S20e (A)	[J]	Translation, ribosomal structure and biogenesis	Ribosomal protein S10p/S20e	40S ribosomal protein S20-2 GN=RPS20B OS=Arabidopsis thaliana (Mouse-ear cress) PE=2 SV=1	J	Translation, ribosomal structure and biogenesis	hypothetical protein OIDMADRAFT_123756 [Oidiodendron maius Zn]
c104957.graph_c0	0.126588	0	4.34102	0	0	4.06755	0	0	2.8666	--	--	--	--	--	--	--	--	--	--	--
c104980.graph_c0	0	0.0309081	0.924426	0.0722985	0.109336	0.792991	0.0267172	0	1.01578	[R]	General function prediction only	Molecular Function: GTP binding (GO:0005525);; Cellular Component: intracellular (GO:0005622);; Biological Process: small GTPase mediated signal transduction (GO:0007264);; Biological Process: pathogenesis (GO:0009405);; Cellular Component: membrane (GO:0016020);; Biological Process: ascospore formation (GO:0030437);; Biological Process: developmental pigmentation (GO:0048066);; Biological Proces…	K04392|2.2913e-72|atr:s00002p00158490|AMTR_s00002p00158490; hypothetical protein; K04392 Ras-related C3 botulinum toxin substrate 1 (A)	[R]	General function prediction only	Ras family;; Miro-like protein;; ADP-ribosylation factor family	Rac-like GTP-binding protein 7 (Precursor) OS=Oryza sativa subsp. japonica (Rice) PE=2 SV=1	R	General function prediction only	Ras-like protein ced-10 [Magnaporthe oryzae 70-15]
c104987.graph_c0	13.8383	2.17471	3.89374	15.0013	5.69121	3.05166	11.0872	3.09252	3.64648	--	--	--	--	--	--	--	--	--	--	--
c104996.graph_c0	0.0777397	0	7.17738	0	0.0606358	5.5588	0	0	6.12627	--	--	--	--	--	--	--	--	--	--	--
c104999.graph_c0	143.5	497.003	4.92306	144.986	296.606	6.41521	170.691	466.321	6.21478	[R]	General function prediction only	--	--	[R]	General function prediction only	Alpha/beta hydrolase family;; Alpha/beta hydrolase family;; alpha/beta hydrolase fold	--	R	General function prediction only	hypothetical protein SELMODRAFT_129270 [Selaginella moellendorffii]
c105006.graph_c0	6.02903	15.3692	0.705915	5.94308	8.99993	0.812147	7.70472	13.8134	1.15496	--	--	--	--	--	--	Myb-like DNA-binding domain	Two-component response regulator ARR18 GN=ARR18 OS=Arabidopsis thaliana (Mouse-ear cress) PE=2 SV=2	K	Transcription	PREDICTED: transcription factor LUX isoform X2 [Eucalyptus grandis]
c105015.graph_c0	0.789975	0.298601	0.272886	1.10591	0.506139	0	0.602264	0.312666	0.0255558	--	--	--	--	--	--	--	--	--	--	--
c105017.graph_c0	2.27474	0.826106	0	1.38027	0.382685	0	1.87024	0.988593	0.0404014	--	--	--	--	--	--	--	--	--	--	--
c105022.graph_c0	0	0.0364244	5.01131	0.127803	0.0322125	5.12118	0.0944568	0.0416075	5.12499	--	--	--	--	--	--	--	--	--	--	--
c105041.graph_c0	2.92021	10.946	17.2404	3.11986	10.8598	16.1894	2.1468	12.8714	20.6415	--	--	--	--	--	--	--	--	--	--	--
c105042.graph_c0	0.259341	0.205858	1.277	0.133759	0.22251	1.83095	0.632694	0.313534	1.38598	--	--	--	--	--	--	--	--	--	--	--
c105045.graph_c0	4.20917	5.33652	1.2337	4.11574	4.51425	1.78586	4.57951	6.00754	1.5489	--	--	--	--	--	--	--	--	S	Function unknown	predicted protein [Physcomitrella patens]
c105049.graph_c0	0.588533	0.0247176	0.0657134	0.317999	0.22588	0.101466	0.441566	0.0658811	0.0930801	[V]	Defense mechanisms	Molecular Function: nucleotide binding (GO:0000166);; Biological Process: response to light stimulus (GO:0009416);; Biological Process: regulation of hormone levels (GO:0010817);; Molecular Function: ATPase activity (GO:0016887);; Molecular Function: transmembrane transporter activity (GO:0022857);; Cellular Component: membrane part (GO:0044425);; Biological Process: single-organism cellular proc…	K05658|0|atr:s00007p00263610|AMTR_s00007p00263610; hypothetical protein; K05658 ATP-binding cassette, subfamily B (MDR/TAP), member 1 [EC:3.6.3.44] (A)	[Q]	Secondary metabolites biosynthesis, transport and catabolism	ABC transporter transmembrane region;; ABC transporter;; ABC transporter	ABC transporter B family member 19 GN=MLD15.2 OS=Arabidopsis thaliana (Mouse-ear cress) PE=1 SV=1	Q	Secondary metabolites biosynthesis, transport and catabolism	hypothetical protein AMTR_s00007p00263610 [Amborella trichopoda]
c105052.graph_c0	6.26028	0.231128	0.256029	7.4188	1.24912	0.421683	5.2611	0.528032	0.65937	--	--	--	K08770|3.92191e-125|smo:SELMODRAFT_410981|hypothetical protein; K08770 ubiquitin C (A)	--	--	Ubiquitin family	--	O	Posttranslational modification, protein turnover, chaperones	hypothetical protein SELMODRAFT_410981 [Selaginella moellendorffii]
c105055.graph_c0	4.1611	4.40396	0	5.07271	3.95372	0	3.46074	3.73486	0	--	--	--	--	--	--	--	--	--	--	--
c105066.graph_c0	0.221614	0	1.2179	0.171451	0.302497	1.75516	0.422387	0.390722	1.15425	--	--	--	--	[R]	General function prediction only	Reverse transcriptase (RNA-dependent DNA polymerase)	--	R	General function prediction only	hypothetical protein VITISV_026773 [Vitis vinifera]
c105071.graph_c0	0.967602	1.80719	4.90464	0.704548	1.42064	5.4609	0.998042	0.630773	5.56808	--	--	Biological Process: response to stress (GO:0006950);;	K13993|5.53386e-27|ppp:PHYPADRAFT_81689|hypothetical protein; K13993 HSP20 family protein (A)	[O]	Posttranslational modification, protein turnover, chaperones	Hsp20/alpha crystallin family	Small heat shock protein, chloroplastic (Fragment) GN=HSP22 OS=Glycine max (Soybean) PE=2 SV=1	O	Posttranslational modification, protein turnover, chaperones	chloroplast-localized small heat shock protein 22 [Funaria hygrometrica]
c105086.graph_c0	0.313671	0.988032	13.3964	0.924461	0.83883	13.6684	1.19569	0.406305	16.4792	--	--	Molecular Function: transporter activity (GO:0005215);; Cellular Component: mitochondrial inner membrane (GO:0005743);; Cellular Component: ribosome (GO:0005840);; Cellular Component: integral component of membrane (GO:0016021);; Biological Process: transmembrane transport (GO:0055085);;	K05863|3.45431e-161|ppp:PHYPADRAFT_200520|hypothetical protein; K05863 solute carrier family 25 (mitochondrial adenine nucleotide translocator), member 4/5/6/31 (A)	[C]	Energy production and conversion	Mitochondrial carrier protein	ADP,ATP carrier protein 1, mitochondrial (Precursor) GN=ANT-G1 OS=Triticum aestivum (Wheat) PE=3 SV=1	C	Energy production and conversion	40S ribosomal protein S3aE [Marssonina brunnea f. sp. &apos;multigermtubi&apos; MB_m1]
c105094.graph_c0	0.104168	0.964668	1.87768	0.0537262	1.01562	1.13143	0.238248	0.892043	1.22662	--	--	--	--	--	--	--	--	--	--	--
c105098.graph_c0	0.286631	0.0421334	16.7182	0.492781	0.149045	14.4421	0.254943	0.192515	16.3568	--	--	Molecular Function: DNA binding (GO:0003677);; Molecular Function: sequence-specific DNA binding transcription factor activity (GO:0003700);; Cellular Component: nucleus (GO:0005634);; Biological Process: regulation of transcription, DNA-templated (GO:0006355);;	--	--	--	AP2 domain	Ethylene-responsive transcription factor RAP2-10 OS=Arabidopsis thaliana (Mouse-ear cress) PE=2 SV=1	K	Transcription	predicted protein [Physcomitrella patens]
c105102.graph_c0	0.420703	0.680255	1.97291	0.433968	2.07823	1.84049	0.106912	0.494487	1.65132	--	--	--	--	--	--	--	--	--	--	--
c105106.graph_c0	85.08	447.096	84887.4	66.509	488.703	88358.8	71.1603	564.489	76467.5	--	--	Biological Process: single-organism metabolic process (GO:0044710);;	--	--	--	--	--	C	Energy production and conversion	putative norsolorinic acid reductase protein [Neofusicoccum parvum UCRNP2]
c105108.graph_c0	3.54915	0.380705	3.28943	2.32526	0.261864	4.51478	2.85207	0.338238	4.25748	--	--	--	--	--	--	--	--	--	--	--
c105110.graph_c0	5.56164	0.684447	0	6.67092	1.31149	0	5.35764	1.47681	0	--	--	Cellular Component: cytoplasmic membrane-bounded vesicle (GO:0016023);;	--	--	--	Probable lipid transfer;; Protease inhibitor/seed storage/LTP family	Non-specific lipid transfer protein GPI-anchored 2 (Precursor) GN=T28A8.10 OS=Arabidopsis thaliana (Mouse-ear cress) PE=2 SV=1	R	General function prediction only	Os07g0174900 [Oryza sativa Japonica Group]
c105115.graph_c0	0.236164	0.41658	5.29526	0.182708	0.138153	4.1683	0.72019	0	5.61536	[J]	Translation, ribosomal structure and biogenesis	Molecular Function: structural constituent of ribosome (GO:0003735);; Cellular Component: ribosome (GO:0005840);; Biological Process: translation (GO:0006412);; Biological Process: mycelium development (GO:0043581);;	K02934|3.28799e-50|ppp:PHYPADRAFT_136081|hypothetical protein; K02934 large subunit ribosomal protein L6e (A)	[J]	Translation, ribosomal structure and biogenesis	Ribosomal protein L6e	60S ribosomal protein L6 GN=RPL6 OS=Mesembryanthemum crystallinum (Common ice plant) PE=2 SV=1	J	Translation, ribosomal structure and biogenesis	hypothetical protein GLAREA_12296 [Glarea lozoyensis ATCC 20868]
c105118.graph_c0	1.08775	0.168309	0.0167798	0.748029	0.788888	0.0345457	0.974767	0.32684	0.0345714	--	--	Molecular Function: DNA binding (GO:0003677);;	K09338|0|atr:s00056p00085520|AMTR_s00056p00085520; hypothetical protein; K09338 homeobox-leucine zipper protein (A)	--	--	MEKHLA domain;; START domain	Homeobox-leucine zipper protein HOX32 GN=B1394A07.10 OS=Oryza sativa subsp. japonica (Rice) PE=2 SV=1	K	Transcription	class III HD-Zip protein HDZ32, partial [Ceratopteris richardii]
c105128.graph_c0	5.86045	0.469886	0.170349	6.94452	2.87108	0.175354	4.09866	1.75663	0.175485	--	--	--	--	--	--	--	--	--	--	--
c105132.graph_c0	2.85569	0.214352	0	1.81757	1.13739	0	1.25069	0.979411	0	--	--	--	--	--	--	--	--	--	--	--
c105138.graph_c0	0.452492	0.456097	36.0359	0.3334	0.504196	35.281	0.887072	0.455873	39.1718	--	--	--	--	--	--	--	--	--	--	--
c105143.graph_c0	0.691525	0.355778	76.564	0.59444	0.359586	84.9164	0.351471	0.348346	56.8445	--	--	--	--	--	--	--	--	--	--	--
c105150.graph_c1	136.733	260.823	7.28289	132.415	138.179	6.65006	142.256	226.828	8.15052	--	--	Cellular Component: plasma membrane (GO:0005886);; Biological Process: amino acid transport (GO:0006865);; Biological Process: auxin-activated signaling pathway (GO:0009734);; Molecular Function: symporter activity (GO:0015293);; Cellular Component: integral component of membrane (GO:0016021);;	K13946|0|vvi:100267240|auxin transporter-like protein 2; K13946 auxin influx carrier (AUX1 LAX family) (A)	[E]	Amino acid transport and metabolism	Transmembrane amino acid transporter protein	Auxin transporter-like protein 4 GN=LAX4 OS=Medicago truncatula (Barrel medic) PE=2 SV=1	E	Amino acid transport and metabolism	unknown [Picea sitchensis]
c105153.graph_c0	26.4034	2.51987	0.0866282	28.0489	2.11322	0	20.2798	2.92806	0.08924	--	--	Biological Process: cell wall macromolecule catabolic process (GO:0016998);;	--	--	--	--	--	--	--	unknown [Picea sitchensis]
c105155.graph_c0	0.411768	0.167616	1.81032	1.01287	0.39529	0.888754	0.338073	0.351022	1.77883	--	--	--	--	--	--	--	--	--	--	PREDICTED: uncharacterized protein LOC100854961 [Vitis vinifera]
c105157.graph_c0	2.65298	0.529252	0.194396	3.19273	1.25635	0.228695	2.04667	0.922753	0.200257	--	--	--	--	--	--	Staygreen protein	Protein STAY-GREEN, chloroplastic (Precursor) GN=SGR OS=Pisum sativum (Garden pea) PE=2 SV=1	S	Function unknown	unknown [Picea sitchensis]
c105161.graph_c0	0	0.0421962	0.652055	0.172731	0.0932923	0.757824	0	0	0.953402	[C]	Energy production and conversion	Molecular Function: electron-transferring-flavoprotein dehydrogenase activity (GO:0004174);; Molecular Function: iron-sulfur cluster binding (GO:0051536);; Biological Process: oxidation-reduction process (GO:0055114);;	K00311|0|csl:COCSUDRAFT_37226|hypothetical protein; K00311 electron-transferring-flavoprotein dehydrogenase [EC:1.5.5.1] (A)	[C]	Energy production and conversion	Electron transfer flavoprotein-ubiquinone oxidoreductase;; FAD dependent oxidoreductase;; NAD(P)-binding Rossmann-like domain;; FAD binding domain;; Tryptophan halogenase;; Thi4 family	Electron transfer flavoprotein-ubiquinone oxidoreductase, mitochondrial (Precursor) GN=ETFQO OS=Arabidopsis thaliana (Mouse-ear cress) PE=2 SV=1	C	Energy production and conversion	putative electron transfer flavoprotein-ubiquinone oxidoreductase protein [Botrytis cinerea BcDW1]
c105164.graph_c0	74.1896	80.0456	11.8919	75.5846	63.9534	10.8743	81.7534	84.865	10.8824	[GEPR]	--	Molecular Function: transporter activity (GO:0005215);; Biological Process: transport (GO:0006810);; Cellular Component: membrane (GO:0016020);; Cellular Component: cell part (GO:0044464);;	--	[R]	General function prediction only	Sugar (and other) transporter;; Major Facilitator Superfamily	Monosaccharide-sensing protein 2 GN=MSSP2 OS=Arabidopsis thaliana (Mouse-ear cress) PE=1 SV=2	R	General function prediction only	PREDICTED: monosaccharide-sensing protein 2-like [Fragaria vesca subsp. vesca]
c105164.graph_c1	29.0853	27.3835	4.86386	25.2167	21.2943	5.41055	30.7445	35.3249	4.60643	[GEPR]	--	Cellular Component: plasma membrane (GO:0005886);; Biological Process: response to nematode (GO:0009624);; Cellular Component: plant-type vacuole membrane (GO:0009705);; Cellular Component: integral component of membrane (GO:0016021);; Molecular Function: substrate-specific transmembrane transporter activity (GO:0022891);; Biological Process: transmembrane transport (GO:0055085);;	--	[R]	General function prediction only	--	Monosaccharide-sensing protein 2 GN=MSSP2 OS=Arabidopsis thaliana (Mouse-ear cress) PE=1 SV=2	R	General function prediction only	PREDICTED: monosaccharide-sensing protein 2-like isoform X1 [Oryza brachyantha]
c105181.graph_c0	1.1374	0.364782	0.0681889	1.17326	0.544388	0.09359	1.06421	0.468775	0.117075	--	--	Molecular Function: hydrolase activity, acting on glycosyl bonds (GO:0016798);;	--	[G]	Carbohydrate transport and metabolism	Galactose binding lectin domain;; Glycosyl hydrolases family 35;; Glycosyl hydrolases family 2, sugar binding domain	Beta-galactosidase (Precursor) OS=Asparagus officinalis (Garden asparagus) PE=2 SV=1	G	Carbohydrate transport and metabolism	unknown [Picea sitchensis]
c105188.graph_c0	0.134071	0	1.13958	0.0921985	0.209146	1.49666	0.034071	0.0450241	1.05249	[TZDR]	--	Cellular Component: Golgi membrane (GO:0000139);; Molecular Function: calcium ion binding (GO:0005509);; Molecular Function: enzyme activator activity (GO:0008047);; Biological Process: regulation of signal transduction (GO:0009966);; Biological Process: positive regulation of catalytic activity (GO:0043085);;	K06268|1.358e-17|cic:CICLE_v10009236mg|hypothetical protein; K06268 serine/threonine-protein phosphatase 2B regulatory subunit (A)	[T]	Signal transduction mechanisms	EF hand;; EF-hand domain;; EF-hand domain pair;; EF hand;; EF-hand domain pair;; Cytoskeletal-regulatory complex EF hand	Calcium and calcium/calmodulin-dependent serine/threonine-protein kinase GN=CCAMK OS=Lilium longiflorum (Trumpet lily) PE=1 SV=1	T	Signal transduction mechanisms	EF-hand [Glarea lozoyensis ATCC 20868]
c105209.graph_c0	0.0808288	0.0475258	2.13217	0.0555849	0.273196	2.38991	0.0616225	0	1.4399	[Q]	Secondary metabolites biosynthesis, transport and catabolism	Molecular Function: binding (GO:0005488);;	K00517|1.0831e-95|vvi:100245465|cytochrome P450 77A2; K00517 [EC:1.14.-.-] (A)	[Q]	Secondary metabolites biosynthesis, transport and catabolism	Cytochrome P450;; Liver-expressed antimicrobial peptide 2 precursor (LEAP-2)	Cytochrome P450 77A1 (Fragment) GN=CYP77A1 OS=Solanum melongena (Eggplant) PE=2 SV=1	Q	Secondary metabolites biosynthesis, transport and catabolism	hypothetical protein VITISV_042049 [Vitis vinifera]
c105219.graph_c0	0.539376	0.345974	8.32127	0.151741	0.611935	10.1192	0.411211	0.0988011	12.3475	--	--	--	--	--	--	--	--	--	--	--
c105221.graph_c0	0.200873	0.354327	4.01823	0.466213	0.0783388	4.6363	0.803994	0.202373	6.3228	[J]	Translation, ribosomal structure and biogenesis	Molecular Function: structural constituent of ribosome (GO:0003735);; Cellular Component: ribosome (GO:0005840);; Biological Process: translation (GO:0006412);;	K02873|3.79099e-54|gsl:Gasu_35130|60S ribosomal protein L13e; K02873 large subunit ribosomal protein L13e (A)	[J]	Translation, ribosomal structure and biogenesis	Ribosomal protein L13e	60S ribosomal protein L13-3 GN=RPL13D OS=Arabidopsis thaliana (Mouse-ear cress) PE=1 SV=1	J	Translation, ribosomal structure and biogenesis	60S ribosomal protein L13 [Glarea lozoyensis ATCC 20868]
c105226.graph_c0	24.3994	4.77781	0.425987	24.3964	9.06901	0.358776	21.758	7.14379	0.43883	--	--	Cellular Component: membrane (GO:0016020);;	--	--	--	Domain of unknown function (DUF588)	CASP-like protein 2U1 GN=PtaqContig2303 OS=Pteridium aquilinum subsp. aquilinum (Bracken fern) PE=3 SV=1	S	Function unknown	RecName: Full=CASP-like protein 2U1; Short=PaCASPL2U1 [Pteridium aquilinum subsp. aquilinum]
c105227.graph_c0	34.93	1.36416	3.1167	32.375	4.27272	3.03329	28.7919	1.81798	2.45179	--	--	Biological Process: mitotic cell cycle (GO:0000278);; Biological Process: cell fate specification (GO:0001708);; Molecular Function: cyclin-dependent protein serine/threonine kinase activity (GO:0004693);; Molecular Function: protein binding (GO:0005515);; Cellular Component: nucleus (GO:0005634);; Cellular Component: cytoplasm (GO:0005737);; Biological Process: phosphatidylinositol biosynthetic …	K02219|1.98273e-43|fve:101311839|cyclin-dependent kinases regulatory subunit 1-like; K02219 cyclin-dependent kinase regulatory subunit CKS1 (A)	[D]	Cell cycle control, cell division, chromosome partitioning	Cyclin-dependent kinase regulatory subunit	Cyclin-dependent kinases regulatory subunit 2 GN=CKS2 OS=Arabidopsis thaliana (Mouse-ear cress) PE=3 SV=1	D	Cell cycle control, cell division, chromosome partitioning	PREDICTED: cyclin-dependent kinases regulatory subunit 2 [Camelina sativa]
c105244.graph_c0	21.8821	0.403874	0.0287606	21.5936	0.918444	0.0296057	16.7823	0.724969	0.177766	--	--	Molecular Function: hydrolase activity (GO:0016787);;	--	[OW]	--	Matrixin;; Putative peptidoglycan binding domain	Metalloendoproteinase 1 (Precursor) OS=Glycine max (Soybean) PE=1 SV=2	W	Extracellular structures	hypothetical protein SELMODRAFT_110370 [Selaginella moellendorffii]
c105247.graph_c0	2.81537	2.53825	0.110024	1.4198	5.07507	0.283141	1.71711	2.64731	0.850057	--	--	--	--	--	--	--	--	--	--	--
c105249.graph_c0	2.90601	1.87954	0	2.39811	4.49551	0	1.69854	2.87892	0	--	--	--	--	--	--	--	--	--	--	--
c105255.graph_c0	1.15669	0.408068	0.0169512	1.92895	0.917241	0	1.21988	0.310756	0.0349246	[RTKL]	--	Molecular Function: protein serine/threonine kinase activity (GO:0004674);; Molecular Function: ATP binding (GO:0005524);; Biological Process: protein phosphorylation (GO:0006468);;	--	[T]	Signal transduction mechanisms	Protein kinase domain;; Protein tyrosine kinase	Receptor-like cytosolic serine/threonine-protein kinase RBK1 GN=RBK1 OS=Arabidopsis thaliana (Mouse-ear cress) PE=1 SV=1	T	Signal transduction mechanisms	PREDICTED: probable receptor-like serine/threonine-protein kinase At5g57670 isoform X2 [Elaeis guineensis]
c105270.graph_c1	3.13288	3.00981	0.196765	3.69332	3.22904	0.0506368	5.07546	3.15628	0.101349	--	--	--	--	--	--	--	--	--	--	--
c105275.graph_c0	2.62783	0.2454	0.761149	2.58312	0.699298	0.615618	2.18018	0.295893	0.770096	[R]	General function prediction only	Molecular Function: nucleotide binding (GO:0000166);;	--	[UR]	--	Dynamin family	Dynamin-related protein 5A GN=DRP5A OS=Arabidopsis thaliana (Mouse-ear cress) PE=2 SV=1	U	Intracellular trafficking, secretion, and vesicular transport	unnamed protein product [Coffea canephora]
c105277.graph_c0	16.157	7.51047	1.98349	16.5792	7.34579	1.42924	14.7685	8.49395	1.68571	--	--	Molecular Function: G-protein coupled receptor activity (GO:0004930);; Molecular Function: extracellular ligand-gated ion channel activity (GO:0005230);; Biological Process: transport (GO:0006810);; Biological Process: cell surface receptor signaling pathway (GO:0007166);; Cellular Component: membrane (GO:0016020);; Cellular Component: cell part (GO:0044464);;	K05387|4.09301e-114|smo:SELMODRAFT_166047|hypothetical protein; K05387 glutamate receptor, ionotropic, plant (A)	[PET]	--	Ligand-gated ion channel;; Bacterial extracellular solute-binding proteins, family 3	Glutamate receptor 3.1 (Precursor) GN=OSJNBa0013K16.8 OS=Oryza sativa subsp. japonica (Rice) PE=1 SV=1	P	Inorganic ion transport and metabolism	hypothetical protein SELMODRAFT_166047 [Selaginella moellendorffii]
c105288.graph_c0	32.7211	12.0492	2.42217	33.7528	11.0044	1.95424	31.9559	13.6888	2.02313	--	--	Biological Process: response to toxic substance (GO:0009636);; Biological Process: response to salt stress (GO:0009651);; Biological Process: cellular response to stress (GO:0033554);; Molecular Function: UDP-glucosyltransferase activity (GO:0035251);; Biological Process: xenobiotic catabolic process (GO:0042178);; Biological Process: regulation of cellular process (GO:0050794);; Biological Proce…	K08237|1.07051e-36|aly:ARALYDRAFT_490463|UDP-glucoronosyl/UDP-glucosyl transferase family protein; K08237 hydroquinone glucosyltransferase [EC:2.4.1.218] (A)	[GC]	--	UDP-glucoronosyl and UDP-glucosyl transferase	UDP-glycosyltransferase 72B1 GN=UGT72B1 OS=Arabidopsis thaliana (Mouse-ear cress) PE=1 SV=1	G	Carbohydrate transport and metabolism	unknown [Picea sitchensis]
c105293.graph_c0	4.22654	6.65001	16.1043	3.4717	5.75894	17.4276	3.85874	3.33816	21.3635	[RTKL]	--	Molecular Function: protein serine/threonine kinase activity (GO:0004674);; Molecular Function: ATP binding (GO:0005524);; Biological Process: protein phosphorylation (GO:0006468);;	K14498|4.01844e-173|ppp:PHYPADRAFT_194508|hypothetical protein; K14498 serine/threonine-protein kinase SRK2 [EC:2.7.11.1] (A)	[T]	Signal transduction mechanisms	Protein kinase domain;; Protein tyrosine kinase	Serine/threonine-protein kinase SAPK7 OS=Oryza sativa subsp. japonica (Rice) PE=2 SV=2	T	Signal transduction mechanisms	PREDICTED: serine/threonine-protein kinase SAPK3-like [Eucalyptus grandis]
c105296.graph_c0	3.50451	0.319746	0	5.11087	1.13109	0.0546902	4.92897	1.58272	0	--	--	--	--	--	--	--	--	--	--	--
c105299.graph_c1	0	0	0.9644	0	0	0.860373	0.0278725	0	0.827897	--	--	Molecular Function: aspartic-type endopeptidase activity (GO:0004190);; Biological Process: proteolysis (GO:0006508);;	K08245|7.54833e-22|cvr:CHLNCDRAFT_59800|hypothetical protein; K08245 phytepsin [EC:3.4.23.40] (A)	[O]	Posttranslational modification, protein turnover, chaperones	Eukaryotic aspartyl protease;; Aspartyl protease	Cardosin-B light chain {ECO:0000303|PubMed:8654427} (Precursor) OS=Cynara cardunculus (Cardoon) PE=1 SV=1	O	Posttranslational modification, protein turnover, chaperones	aspartyl protease [Sclerotinia borealis F-4157]
c105300.graph_c0	2.33228	5.51878	0	3.22731	1.10923	0.0514881	2.55871	2.69356	0	--	--	--	--	--	--	Alginate lyase	Citrate-binding protein (Precursor) GN=CBP OS=Hevea brasiliensis (Para rubber tree) PE=1 SV=1	R	General function prediction only	hypothetical protein SELMODRAFT_5312, partial [Selaginella moellendorffii]
c105303.graph_c0	7.85464	4.88641	33.7927	10.0555	8.06839	31.3578	9.54377	6.28827	40.9734	--	--	Biological Process: polysaccharide metabolic process (GO:0005976);; Biological Process: plant-type cell wall organization (GO:0009664);; Cellular Component: membrane (GO:0016020);; Cellular Component: intracellular part (GO:0044424);;	--	[I]	Lipid transport and metabolism	CRAL/TRIO domain;; CRAL/TRIO, N-terminal domain	Patellin-3 GN=PATL3 OS=Arabidopsis thaliana (Mouse-ear cress) PE=1 SV=2	I	Lipid transport and metabolism	unknown [Picea sitchensis]
c105309.graph_c0	14.522	4.72747	0.843241	14.8386	8.04106	0.651014	12.9514	6.76315	0.837641	[C]	Energy production and conversion	--	--	[C]	Energy production and conversion	Glycerophosphoryl diester phosphodiesterase family	Glycerophosphodiester phosphodiesterase GDPDL7 {ECO:0000305} (Precursor) OS=Arabidopsis thaliana (Mouse-ear cress) PE=2 SV=1	C	Energy production and conversion	PREDICTED: probable glycerophosphoryl diester phosphodiesterase 2 isoform X1 [Phoenix dactylifera]
c105317.graph_c0	0.187981	0.276323	3.25071	0.517089	0	3.2328	0.573255	0.126257	3.85955	--	--	Molecular Function: structural constituent of ribosome (GO:0003735);; Cellular Component: ribosome (GO:0005840);; Biological Process: translation (GO:0006412);;	K02993|1.06555e-62|cre:CHLREDRAFT_179706|RPS7; ribosomal protein S7, component of cytosolic 80S ribosome and 40S small subunit; K02993 small subunit ribosomal protein S7e (A)	[J]	Translation, ribosomal structure and biogenesis	Ribosomal protein S7e	40S ribosomal protein S7 GN=RPS7 OS=Avicennia marina (Grey mangrove) PE=2 SV=1	J	Translation, ribosomal structure and biogenesis	40S ribosomal protein S7 [Glarea lozoyensis ATCC 20868]
c105332.graph_c0	0.514288	0.408229	2.12539	0.371353	0.722047	2.51369	0.196042	0.310878	3.12116	--	--	--	--	--	--	PAR1 protein	--	R	General function prediction only	unknown [Picea sitchensis]
c105339.graph_c0	0	0.231712	2.42559	0.135502	0.102459	3.0319	0.100147	0	2.14176	[S]	Function unknown	--	--	[R]	General function prediction only	Proteolipid membrane potential modulator	Low temperature-induced protein lt101.2 GN=LT101.2 OS=Hordeum vulgare (Barley) PE=2 SV=1	S	Function unknown	hypothetical protein BAUCODRAFT_149638 [Baudoinia compniacensis UAMH 10762]
c105343.graph_c0	4.26236	2.56929	0.026963	5.53548	6.76874	0.0832659	5.02628	4.07795	0.0555519	--	--	--	--	--	--	Plant protein of unknown function (DUF868)	--	S	Function unknown	hypothetical protein SELMODRAFT_158336 [Selaginella moellendorffii]
c105345.graph_c0	19.2633	11.3563	96.7253	18.6157	37.5627	95.7133	16.0773	20.2754	72.4583	--	--	Cellular Component: integral component of membrane (GO:0016021);;	--	--	--	Tim17/Tim22/Tim23/Pmp24 family	Outer envelope pore protein 16-2, chloroplastic OS=Arabidopsis thaliana (Mouse-ear cress) PE=1 SV=1	R	General function prediction only	predicted protein [Physcomitrella patens]
c105348.graph_c0	0.457583	0.5381	9.20934	0.314674	1.74488	10.6304	0.348854	0.665892	9.76332	--	--	--	--	--	--	--	--	--	--	--
c105363.graph_c0	0.106527	0.0268438	0.46834	0.0313958	0.178048	0.440779	0.05801	0	0.523815	--	--	--	--	[GO]	--	WSC domain	--	R	General function prediction only	hypothetical protein TREMEDRAFT_38501 [Tremella mesenterica DSM 1558]
c105369.graph_c1	0.271067	0	2.93961	0.745636	0.422856	2.37172	0.275542	0.0910307	2.70087	[J]	Translation, ribosomal structure and biogenesis	Cellular Component: ribosome (GO:0005840);;	K02937|2.54146e-40|smo:SELMODRAFT_103994|hypothetical protein; K02937 large subunit ribosomal protein L7e (A)	[J]	Translation, ribosomal structure and biogenesis	Ribosomal L30 N-terminal domain;; Ribosomal protein L30p/L7e	60S ribosomal protein L7-2 GN=RPL7B OS=Arabidopsis thaliana (Mouse-ear cress) PE=2 SV=1	J	Translation, ribosomal structure and biogenesis	hypothetical protein OIDMADRAFT_38518 [Oidiodendron maius Zn]
c105378.graph_c0	3.24682	1.31249	0	3.53526	1.72349	0.163266	2.54408	1.7264	0.040847	--	--	--	--	--	--	--	--	--	--	--
c105396.graph_c0	74.6259	6.17387	0.219826	79.6222	8.43369	0.282857	63.7551	4.0929	0.113227	--	--	--	--	--	--	--	--	--	--	--
c105410.graph_c0	3.92967	0.815496	0.101627	3.33824	1.08179	0.418454	3.17215	0.523989	0.261729	--	--	--	--	--	--	--	--	--	--	--
c105413.graph_c0	0.131713	0.348501	6.65932	0	0.256836	6.1993	0.100416	0.199046	5.18982	--	--	--	--	--	--	--	--	--	--	--
c105417.graph_c0	0.561596	3.78238	0	0.473976	1.51322	0	0.54492	4.4749	0	--	--	--	--	--	--	--	--	--	--	--
c105418.graph_c0	2.59116	0	0	1.56885	0.395426	0	1.33129	0.170251	0	--	--	--	--	[O]	Posttranslational modification, protein turnover, chaperones	Ring finger domain;; RING-H2 zinc finger;; Zinc finger, C3HC4 type (RING finger);; zinc-RING finger domain;; Zinc finger, C3HC4 type (RING finger);; Anaphase-promoting complex subunit 11 RING-H2 finger	RING-H2 finger protein ATL45 GN=F15J1.50 OS=Arabidopsis thaliana (Mouse-ear cress) PE=2 SV=1	O	Posttranslational modification, protein turnover, chaperones	predicted protein [Physcomitrella patens]
c105419.graph_c0	105.314	134.254	8.59566	99.0593	89.5761	6.91501	99.642	118.102	8.63159	--	--	--	--	--	--	--	--	--	--	--
c105423.graph_c0	4.6286	1.22469	0.438296	5.87635	3.58246	0.322268	4.83169	2.94139	0.354758	[Z]	Cytoskeleton	Molecular Function: binding (GO:0005488);; Cellular Component: intracellular organelle part (GO:0044446);;	K10393|1.30736e-90|ppp:PHYPADRAFT_129925|hypothetical protein; K10393 kinesin family member 2/24 (A)	[Z]	Cytoskeleton	Kinesin motor domain	Kinesin-13A GN=KINESIN-13A OS=Arabidopsis thaliana (Mouse-ear cress) PE=1 SV=1	Z	Cytoskeleton	unknown [Picea sitchensis]
c105426.graph_c0	2.2866	1.76774	0.124111	2.73725	1.49727	0	2.13066	2.70185	0.153423	--	--	Molecular Function: hydrolase activity, acting on ester bonds (GO:0016788);;	--	--	--	GDSL-like Lipase/Acylhydrolase	GDSL esterase/lipase At4g28780 (Precursor) GN=At4g28780 OS=Arabidopsis thaliana (Mouse-ear cress) PE=2 SV=1	R	General function prediction only	hypothetical protein SELMODRAFT_232422 [Selaginella moellendorffii]
c105431.graph_c0	0.26237	0	3.80654	0.676605	0.358128	3.85903	0.650085	0.396495	4.7531	[J]	Translation, ribosomal structure and biogenesis	Molecular Function: structural constituent of ribosome (GO:0003735);; Cellular Component: ribosome (GO:0005840);; Biological Process: translation (GO:0006412);;	K02868|6.28255e-90|brp:103861011|60S ribosomal protein L11-2; K02868 large subunit ribosomal protein L11e (A)	[J]	Translation, ribosomal structure and biogenesis	ribosomal L5P family C-terminus;; Ribosomal protein L5	60S ribosomal protein L11-2 GN=RPL11D OS=Arabidopsis thaliana (Mouse-ear cress) PE=2 SV=2	J	Translation, ribosomal structure and biogenesis	60S ribosomal protein L11 [Sclerotinia sclerotiorum 1980 UF-70]
c105432.graph_c0	0.04092	0.0541354	1.07942	0.126631	0.207461	0.592607	0.140385	0.0618386	0.593048	--	--	--	--	[S]	Function unknown	--	Protein TORNADO 1 GN=MTE17.26 OS=Arabidopsis thaliana (Mouse-ear cress) PE=2 SV=1	S	Function unknown	PREDICTED: protein TORNADO 1-like [Fragaria vesca subsp. vesca]
c105433.graph_c0	1.27713	4.03624	0.093581	0.768482	3.15445	0	1.78505	5.14669	0.0964024	--	--	--	--	--	--	--	--	--	--	--
c105437.graph_c0	0.445664	0.349389	2.13351	0.510795	1.19733	2.50994	0.151007	0.399105	3.09491	--	--	--	--	--	--	--	--	--	--	--
c105443.graph_c0	0.124876	0.14685	1.09803	0.128814	0.227271	2.03453	0.0952036	0.293555	1.58359	[R]	General function prediction only	--	--	[T]	Signal transduction mechanisms	Ankyrin repeats (3 copies);; Ankyrin repeat;; Ankyrin repeats (many copies);; Ankyrin repeat;; Ankyrin repeats (many copies);; LNR domain	Protein S-acyltransferase 24 GN=F5O24.240 OS=Arabidopsis thaliana (Mouse-ear cress) PE=2 SV=1	T	Signal transduction mechanisms	hypothetical protein AOL_s00007g429 [Arthrobotrys oligospora ATCC 24927]
c105456.graph_c0	1.09235	10.2192	0	1.28777	8.76364	0	1.30867	11.5161	0.141351	--	--	--	--	--	--	--	--	--	--	--
c105457.graph_c0	1.96064	0.393005	0.861986	2.4821	0.973169	0.564655	1.97036	0.0897856	0.242175	--	--	--	--	--	--	--	--	--	--	--
c105465.graph_c0	81.7415	69.4783	24.0001	80.265	116.591	24.77	79.0282	93.1321	25.9373	[G]	Carbohydrate transport and metabolism	Molecular Function: triose-phosphate isomerase activity (GO:0004807);; Cellular Component: mitochondrion (GO:0005739);; Cellular Component: cytosol (GO:0005829);; Biological Process: glycolytic process (GO:0006096);; Biological Process: glycine catabolic process (GO:0006546);; Biological Process: tryptophan catabolic process (GO:0006569);; Biological Process: triglyceride mobilization (GO:0006642…	K01803|7.48652e-149|vvi:100260576|triosephosphate isomerase, chloroplastic; K01803 triosephosphate isomerase (TIM) [EC:5.3.1.1] (A)	[G]	Carbohydrate transport and metabolism	Triosephosphate isomerase	Triosephosphate isomerase, chloroplastic (Precursor) GN=TPIP1 OS=Spinacia oleracea (Spinach) PE=1 SV=1	G	Carbohydrate transport and metabolism	PREDICTED: triosephosphate isomerase, chloroplastic isoform X1 [Nelumbo nucifera]
c105481.graph_c0	28.7568	24.2631	2.95973	28.5918	59.5428	3.57329	25.7571	41.6153	4.17822	--	--	--	--	--	--	--	--	--	--	--
c105488.graph_c0	0.256429	0.102801	1.08639	0.240468	0.181828	1.11831	0.177725	0.234859	0.823519	--	--	--	--	[R]	General function prediction only	--	EIN3-binding F-box protein 2 GN=EBF2 OS=Arabidopsis thaliana (Mouse-ear cress) PE=1 SV=1	R	General function prediction only	predicted protein [Physcomitrella patens]
c105489.graph_c0	0.0980615	0.0432437	61.0471	0.252883	0.11473	66.125	0.0747604	0.0987941	41.5254	--	--	--	--	--	--	--	--	--	--	--
c105497.graph_c0	0.311512	1.13823	0.215215	0.527905	1.35372	0.302098	0.576765	1.50194	0.322478	--	--	--	--	--	--	--	--	--	--	--
c105505.graph_c0	0.413981	1.82559	0	0.504676	1.37966	0.0340642	0.659916	2.31286	0	--	--	--	--	--	--	--	--	--	--	--
c105515.graph_c0	1.0037	4.68652	11.0058	1.33986	4.51301	14.0012	1.84549	2.97411	19.9479	--	--	--	--	--	--	ABA/WDS induced protein	Abscisic stress-ripening protein 3 GN=ASR3 OS=Solanum lycopersicum (Tomato) PE=4 SV=2	S	Function unknown	hypothetical protein M569_02155 [Genlisea aurea]
c105518.graph_c1	1.8251	9.98954	0.0472	2.43637	6.07104	0	3.64227	8.49065	0	--	--	--	--	--	--	--	--	--	--	--
c105531.graph_c0	2.1433	1.12463	83.3035	2.04296	3.78787	75.4621	1.96495	0.956657	96.0383	[GEPR]	--	Molecular Function: sugar:proton symporter activity (GO:0005351);; Molecular Function: monosaccharide transmembrane transporter activity (GO:0015145);; Cellular Component: membrane (GO:0016020);; Biological Process: single-organism transport (GO:0044765);; Biological Process: organic substance transport (GO:0071702);;	--	[R]	General function prediction only	Sugar (and other) transporter;; Major Facilitator Superfamily	Sugar transport protein 7 GN=STP7 OS=Arabidopsis thaliana (Mouse-ear cress) PE=2 SV=1	R	General function prediction only	unknown [Picea sitchensis]
c105563.graph_c0	0.0654699	0.23097	0.921074	0.303903	0.153197	0.948139	0.124783	0.395754	0.859891	--	--	--	--	[T]	Signal transduction mechanisms	SH3 domain;; Variant SH3 domain;; Variant SH3 domain;; SH2 domain	--	T	Signal transduction mechanisms	hypothetical protein MVEG_07634 [Mortierella verticillata NRRL 6337]
c105564.graph_c0	0.295066	0.334594	2.85394	0.34785	0.887709	2.82334	0.257089	0.806876	3.58907	--	--	--	--	--	--	--	--	S	Function unknown	hypothetical protein glysoja_011509 [Glycine soja]
c105567.graph_c0	23.9837	4.24132	2.56918	21.098	8.40388	2.42428	19.445	5.76475	1.37846	--	--	--	--	--	--	--	--	--	--	hypothetical protein SELMODRAFT_429567 [Selaginella moellendorffii]
c105573.graph_c0	1.98426	0.083336	0.166166	2.09555	0.331648	0.128286	1.15258	0.190389	0	--	--	Cellular Component: nucleosome (GO:0000786);; Molecular Function: DNA binding (GO:0003677);; Cellular Component: nucleus (GO:0005634);; Biological Process: nucleosome assembly (GO:0006334);; Molecular Function: protein heterodimerization activity (GO:0046982);;	K11251|7.9139e-40|ppp:PHYPADRAFT_135118|HTA1504; histone H2A; K11251 histone H2A (A)	[B]	Chromatin structure and dynamics	Core histone H2A/H2B/H3/H4	Histone H2A-IV OS=Volvox carteri (Green alga) PE=3 SV=1	B	Chromatin structure and dynamics	histone H2A [Physcomitrella patens]
c105574.graph_c0	1.22488	2.72077	0	1.82505	1.55692	0	1.69472	2.37665	0	--	--	--	--	--	--	--	--	--	--	--
c105589.graph_c0	3.24848	0.589867	42.6355	2.56246	1.34141	49.423	1.71176	1.10696	36.0455	--	--	--	--	--	--	--	--	--	--	--
c105592.graph_c0	12.4415	0.495957	0.123613	14.2839	1.37065	0.0636225	9.21725	1.41632	0.254679	--	--	Biological Process: regulation of DNA replication (GO:0006275);; Biological Process: chromatin silencing (GO:0006342);; Biological Process: regulation of G2/M transition of mitotic cell cycle (GO:0010389);; Biological Process: histone H3-K9 methylation (GO:0051567);;	--	--	--	--	--	S	Function unknown	PREDICTED: uncharacterized protein LOC101249938 [Solanum lycopersicum]
c105599.graph_c0	0.137689	0.263115	1.08962	0.378747	0.0715968	0.934697	0.209943	0.300555	1.2264	--	--	Cellular Component: mitochondrion (GO:0005739);; Biological Process: transport (GO:0006810);; Cellular Component: membrane (GO:0016020);;	K05863|1.07598e-129|gsl:Gasu_45710|mitochondrial carrier, adenine nucleotidetranslocator; K05863 solute carrier family 25 (mitochondrial adenine nucleotide translocator), member 4/5/6/31 (A)	[C]	Energy production and conversion	Mitochondrial carrier protein	ADP,ATP carrier protein OS=Parachlorella kessleri (Green alga) PE=3 SV=1	C	Energy production and conversion	mitochondrial carrier, adenine nucleotidetranslocator [Galdieria sulphuraria]
c105601.graph_c0	237.195	78.067	1.24861	238.109	138.736	1.23769	216.439	122.822	1.81028	[S]	Function unknown	Cellular Component: extracellular region (GO:0005576);;	--	[S]	Function unknown	Cysteine-rich secretory protein family	Pathogenesis-related protein PRMS (Precursor) GN=PRMS OS=Zea mays (Maize) PE=2 SV=1	S	Function unknown	predicted protein [Physcomitrella patens]
c105602.graph_c0	0	0	1.77827	0.041723	0.315486	1.90374	0.09251	0	1.31896	--	--	--	--	--	--	--	--	--	--	--
c105606.graph_c0	6.49356	3.61998	59.8445	4.67617	9.7475	61.5475	3.31595	6.72722	38.0658	[J]	Translation, ribosomal structure and biogenesis	Molecular Function: structural constituent of ribosome (GO:0003735);; Cellular Component: ribosome (GO:0005840);; Biological Process: translation (GO:0006412);; Molecular Function: metal ion binding (GO:0046872);;	K02978|6.14319e-32|ppp:PHYPADRAFT_59405|hypothetical protein; K02978 small subunit ribosomal protein S27e (A)	[J]	Translation, ribosomal structure and biogenesis	Ribosomal protein S27	40S ribosomal protein S27-2 OS=Arabidopsis thaliana (Mouse-ear cress) PE=2 SV=2	J	Translation, ribosomal structure and biogenesis	unknown [Picea sitchensis]
c105616.graph_c0	4.08107	3.45395	1407.15	4.97515	5.01591	1461.66	4.68272	2.8241	1401.89	--	--	--	K03129|1.25624e-20|osa:4330186|Os02g0654400; K03129 transcription initiation factor TFIID subunit 4 (A)	[K]	Transcription	Transcription initiation factor TFIID component TAF4 family	Transcription initiation factor TFIID subunit 4b GN=TAF4B OS=Arabidopsis thaliana (Mouse-ear cress) PE=1 SV=1	K	Transcription	transcription initiation factor [Medicago truncatula]
c105617.graph_c0	0	0.0481873	0.768656	0.084538	0.127846	1.13741	0.124961	0	0.643363	[I]	Lipid transport and metabolism	Cellular Component: membrane (GO:0016020);; Biological Process: single-organism metabolic process (GO:0044710);;	K14423|4.19948e-07|pmum:103331830|methylsterol monooxygenase 1-1-like; K14423 4,4-dimethyl-9beta,19-cyclopropylsterol-4alpha-methyl oxidase [EC:1.14.13.72] (A)	--	--	Fatty acid hydroxylase superfamily	--	S	Function unknown	hypothetical protein DOTSEDRAFT_46004 [Dothistroma septosporum NZE10]
c105627.graph_c0	2.11674	4.00051	0	3.11926	2.83034	0.068426	3.86152	4.64593	0	--	--	--	--	--	--	--	--	--	--	--
c105629.graph_c0	18.3311	52.3571	69.6988	17.709	79.1415	67.4779	17.523	66.6496	71.8857	[CHR]	--	Cellular Component: mitochondrion (GO:0005739);; Molecular Function: formate dehydrogenase (NAD+) activity (GO:0008863);; Cellular Component: chloroplast (GO:0009507);; Cellular Component: thylakoid (GO:0009579);; Biological Process: response to wounding (GO:0009611);; Molecular Function: oxidoreductase activity, acting on the CH-OH group of donors, NAD or NADP as acceptor (GO:0016616);; Molecula…	K00122|0|pda:103705850|formate dehydrogenase, mitochondrial; K00122 formate dehydrogenase [EC:1.2.1.2] (A)	[C]	Energy production and conversion	D-isomer specific 2-hydroxyacid dehydrogenase, NAD binding domain;; D-isomer specific 2-hydroxyacid dehydrogenase, catalytic domain;; NAD binding domain of 6-phosphogluconate dehydrogenase	Formate dehydrogenase, mitochondrial (Precursor) GN=FDH1 OS=Solanum tuberosum (Potato) PE=1 SV=2	C	Energy production and conversion	PREDICTED: formate dehydrogenase, mitochondrial [Phoenix dactylifera]
c105634.graph_c0	41.9661	43.6724	2.6215	42.4202	40.9225	3.34384	41.1108	46.2628	3.14085	--	--	--	--	[T]	Signal transduction mechanisms	Eukaryotic cytochrome b561;; DOMON domain	Cytochrome b561 and DOMON domain-containing protein At3g07570 (Precursor) GN=At3g07570 OS=Arabidopsis thaliana (Mouse-ear cress) PE=2 SV=1	T	Signal transduction mechanisms	PREDICTED: cytochrome b561 and DOMON domain-containing protein At3g61750 isoform X1 [Elaeis guineensis]
c105639.graph_c0	1.4205	0.102973	5.73187	1.02369	1.35081	3.82199	1.08297	0.254856	4.33598	--	--	--	--	--	--	--	--	R	General function prediction only	hypothetical protein FPSE_01344 [Fusarium pseudograminearum CS3096]
c105647.graph_c3	0.288481	0.0508864	3.24684	0.535638	0.495024	2.87224	0.307906	0.116255	3.76282	--	--	--	--	--	--	--	--	--	--	--
c105650.graph_c0	0.32724	0.230893	3.45288	0.540093	0.0510485	3.08043	0.498965	0.131874	2.7863	[J]	Translation, ribosomal structure and biogenesis	Molecular Function: structural constituent of ribosome (GO:0003735);; Cellular Component: ribosome (GO:0005840);; Biological Process: translation (GO:0006412);;	K02957|1.22175e-66|ppp:PHYPADRAFT_200381|hypothetical protein; K02957 small subunit ribosomal protein S15Ae (A)	[J]	Translation, ribosomal structure and biogenesis	Ribosomal protein S8	40S ribosomal protein S15a GN=RPS15A OS=Daucus carota (Wild carrot) PE=2 SV=3	J	Translation, ribosomal structure and biogenesis	Protein component of the small (40S) ribosomal subunit [Blumeria graminis f. sp. tritici 96224]
c105651.graph_c0	6.71658	0.0967156	0	5.62752	0.277979	0	3.84568	0.220955	0	--	--	--	--	--	--	Hemopexin	--	S	Function unknown	hypothetical protein M413DRAFT_27869 [Hebeloma cylindrosporum h7]
c105658.graph_c0	0.0296992	0	1.0968	0	0.0694948	0.913976	0.0679265	0.0299211	0.80705	[J]	Translation, ribosomal structure and biogenesis	Molecular Function: translation elongation factor activity (GO:0003746);; Molecular Function: GTPase activity (GO:0003924);; Molecular Function: GTP binding (GO:0005525);; Cellular Component: intracellular (GO:0005622);; Biological Process: GTP catabolic process (GO:0006184);; Biological Process: translational elongation (GO:0006414);;	K02358|0|pxb:103942852|elongation factor Tu, mitochondrial-like; K02358 elongation factor Tu (A)	[J]	Translation, ribosomal structure and biogenesis	Elongation factor Tu GTP binding domain;; Elongation factor Tu C-terminal domain;; Elongation factor Tu domain 2;; 50S ribosome-binding GTPase	Elongation factor Tu, mitochondrial (Precursor) GN=TUFA OS=Arabidopsis thaliana (Mouse-ear cress) PE=1 SV=1	J	Translation, ribosomal structure and biogenesis	translation elongation factor Tu [Marssonina brunnea f. sp. &apos;multigermtubi&apos; MB_m1]
c105661.graph_c0	49.2525	9.57892	0.277611	44.813	14.7262	0.514384	44.5296	13.5502	0.686356	--	--	--	--	--	--	Dirigent-like protein	Dirigent protein 19 (Precursor) GN=DIR19 OS=Arabidopsis thaliana (Mouse-ear cress) PE=2 SV=1	R	General function prediction only	PREDICTED: LOW QUALITY PROTEIN: dirigent protein 23-like [Elaeis guineensis]
c105666.graph_c0	177.216	111.608	6.55741	180.01	169.239	5.89745	170.895	186.567	9.24384	--	--	--	--	--	--	Probable lipid transfer;; Protease inhibitor/seed storage/LTP family	--	--	--	--
c105668.graph_c0	7.05124	0.819268	0.0742527	7.49133	1.8772	0.229304	5.72983	1.74408	0.382457	--	--	--	--	--	--	--	--	--	--	hypothetical protein SELMODRAFT_430302 [Selaginella moellendorffii]
c105669.graph_c0	13.2791	12.3246	92.4252	14.6932	18.246	95.8049	13.5964	14.7783	106.471	[Q]	Secondary metabolites biosynthesis, transport and catabolism	--	K00517|1.17273e-85|sly:101267893|cytochrome P450 77A2; K00517 [EC:1.14.-.-] (A)	[Q]	Secondary metabolites biosynthesis, transport and catabolism	Cytochrome P450	Cytochrome P450 77A1 (Fragment) GN=CYP77A1 OS=Solanum melongena (Eggplant) PE=2 SV=1	Q	Secondary metabolites biosynthesis, transport and catabolism	PREDICTED: cytochrome P450 77A2 [Solanum lycopersicum]
c105670.graph_c1	2.33634	1.42656	0.0790125	2.22462	2.5232	0.162668	2.32924	2.62539	0.162789	--	--	--	--	--	--	--	--	--	--	--
c105675.graph_c0	0.159296	0.0936628	1.63412	0.328637	0.331329	1.82632	0.445296	0.213981	3.0301	[S]	Function unknown	--	--	--	--	PQQ enzyme repeat;; PQQ-like domain;; PQQ-like domain	--	R	General function prediction only	PREDICTED: uncharacterized protein LOC103487015 [Cucumis melo]
c105677.graph_c0	0	0.0168966	0.640122	0	0.0298856	0.62425	0.0730279	0	0.572655	[F]	Nucleotide transport and metabolism	Biological Process: formation of translation preinitiation complex (GO:0001731);; Molecular Function: translation initiation factor activity (GO:0003743);; Cellular Component: eukaryotic translation initiation factor 3 complex (GO:0005852);; Biological Process: regulation of translational initiation (GO:0006446);; Cellular Component: eukaryotic 43S preinitiation complex (GO:0016282);; Cellular Co…	K13800|9.71205e-61|mis:MICPUN_88986|kinase; K13800 UMP-CMP kinase [EC:2.7.4.- 2.7.4.14] (A)	[F]	Nucleotide transport and metabolism	PCI domain;; Adenylate kinase;; AAA domain;; Thymidylate kinase;; AAA domain	UMP-CMP kinase 3 {ECO:0000255|HAMAP-Rule:MF_03172} GN=T7I7.5 OS=Arabidopsis thaliana (Mouse-ear cress) PE=1 SV=1	J	Translation, ribosomal structure and biogenesis	hypothetical protein SS1G_12891 [Sclerotinia sclerotiorum 1980]
c105680.graph_c1	0.358517	1.96045	1.13487	0.0739643	1.95747	0.778811	0.437324	1.95046	0.584543	--	--	--	--	--	--	--	--	--	--	--
c105684.graph_c0	0.144729	0.0255293	1.09443	0.0597169	0.0225773	1.36238	0.0662033	0	0.786576	--	--	--	--	--	--	CFEM domain	--	S	Function unknown	hypothetical protein OIDMADRAFT_134155, partial [Oidiodendron maius Zn]
c105685.graph_c0	0.652634	0.0338591	1.78908	0.633611	0.479101	1.45942	0.585361	0.0773541	1.04322	--	--	--	--	--	--	--	--	--	--	--
c105695.graph_c2	1.44355	1.31707	7.48448	1.6431	2.01893	9.05606	1.66978	1.85552	6.22222	--	--	Molecular Function: DNA binding (GO:0003677);; Molecular Function: sequence-specific DNA binding transcription factor activity (GO:0003700);; Cellular Component: nucleus (GO:0005634);; Biological Process: regulation of transcription, DNA-templated (GO:0006355);; Biological Process: membrane fusion (GO:0006944);; Molecular Function: transcription factor binding (GO:0008134);; Biological Process: m…	--	[K]	Transcription	SRF-type transcription factor (DNA-binding and dimerisation domain)	Agamous-like MADS-box protein AGL16 GN=AGL16 OS=Arabidopsis thaliana (Mouse-ear cress) PE=1 SV=1	K	Transcription	transcription factor, partial [Ceratopteris richardii]
c105696.graph_c0	3.88509	9.39849	0.292811	4.9236	12.4676	0.100472	6.34698	12.0778	0.703825	--	--	--	--	--	--	--	--	--	--	--
c105698.graph_c0	0.334212	13.2644	18.2934	0.689499	17.4004	27.3011	0.95549	15.4886	21.4938	--	--	--	--	--	--	--	--	--	--	--
c105712.graph_c1	0.773442	0.281759	0	0.589699	0.459012	0	0.461472	0.287973	0	--	--	--	--	[R]	General function prediction only	zinc-binding in reverse transcriptase;; Reverse transcriptase (RNA-dependent DNA polymerase);; Reverse transcriptase (RNA-dependent DNA polymerase)	Putative ribonuclease H protein At1g65750 GN=At1g65750 OS=Arabidopsis thaliana (Mouse-ear cress) PE=3 SV=1	R	General function prediction only	hypothetical protein VITISV_005745 [Vitis vinifera]
c105721.graph_c0	1.22505	0.270114	0	1.01094	0.406095	0	0.747164	0.215985	0	--	--	--	--	--	--	--	--	--	--	--
c105723.graph_c0	0	0.365307	5.26431	0.116524	0.64613	5.28267	0.0861202	0.227612	5.90053	--	--	--	--	--	--	--	--	S	Function unknown	predicted protein [Physcomitrella patens]
c105729.graph_c0	66.3764	21.1755	0.779489	68.393	238.667	1.50449	42.8883	62.7044	0.736075	--	--	--	--	--	--	--	--	--	--	--
c105733.graph_c0	0.0374385	0.0165098	0.51025	0.173785	0.0438022	0.423583	0	0	0.525634	--	--	Molecular Function: actin binding (GO:0003779);; Cellular Component: intracellular (GO:0005622);;	--	[Z]	Cytoskeleton	Variant SH3 domain;; SH3 domain;; Variant SH3 domain;; Cofilin/tropomyosin-type actin-binding protein	--	Z	Cytoskeleton	Actin depolymerizing protein [Glarea lozoyensis ATCC 20868]
c105741.graph_c0	0.426719	2.17748	32.1341	0.455894	1.67606	27.6021	0.44151	1.75034	25.055	--	--	--	--	--	--	NLI interacting factor-like phosphatase	--	--	--	--
c105744.graph_c0	14.0952	15.2556	68.0139	14.0215	16.1605	67.6257	15.341	12.2712	71.1167	--	--	Biological Process: response to stimulus (GO:0050896);;	--	[E]	Amino acid transport and metabolism	Serine hydrolase (FSH1)	Rhodanese-like domain-containing protein 6 GN=STR6 OS=Arabidopsis thaliana (Mouse-ear cress) PE=2 SV=1	E	Amino acid transport and metabolism	PREDICTED: UPF0483 protein AGAP003155 [Sesamum indicum]
c105749.graph_c0	2.3465	0.47035	0.187569	1.92538	0.790328	0.14481	1.74827	0.644735	0.048306	--	--	--	--	--	--	--	--	--	--	hypothetical protein SELMODRAFT_424940 [Selaginella moellendorffii]
c105754.graph_c0	0.532468	0.570254	2.34098	0.353093	1.42394	2.71959	0.579921	0.728034	3.89294	--	--	--	--	--	--	Interferon-inducible GTPase (IIGP);; 50S ribosome-binding GTPase	--	R	General function prediction only	hypothetical protein RO3G_14116 [Lichtheimia corymbifera JMRC:FSU:9682]
c105759.graph_c0	11.0992	3.14896	57.6694	11.209	7.14371	60.9096	8.69853	3.51885	75.4378	--	--	Molecular Function: binding (GO:0005488);; Molecular Function: oxidoreductase activity (GO:0016491);;	K07408|1.88522e-46|pop:POPTR_0007s06270g|POPTRDRAFT_562670; hypothetical protein; K07408 cytochrome P450, family 1, subfamily A, polypeptide 1 [EC:1.14.14.1] (A)	[Q]	Secondary metabolites biosynthesis, transport and catabolism	Cytochrome P450	Cytochrome P450 CYP736A12 OS=Panax ginseng (Korean ginseng) PE=2 SV=1	Q	Secondary metabolites biosynthesis, transport and catabolism	hypothetical protein POPTR_0007s06270g [Populus trichocarpa]
c105761.graph_c0	1.63124	0.126202	0.327129	1.68267	0.334827	0.0518064	1.0909	0.115328	0.259225	[R]	General function prediction only	--	--	[S]	Function unknown	WD domain, G-beta repeat	Protein DAMAGED DNA-BINDING 2 GN=DDB2 OS=Arabidopsis thaliana (Mouse-ear cress) PE=1 SV=1	R	General function prediction only	hypothetical protein AALP_AA2G258700 [Arabis alpina]
c105767.graph_c0	0.280361	0	3.40196	0.23136	0.218677	3.9587	0.683975	0	4.57113	[J]	Translation, ribosomal structure and biogenesis	Molecular Function: structural constituent of ribosome (GO:0003735);; Cellular Component: ribosome (GO:0005840);; Biological Process: translation (GO:0006412);; Molecular Function: metal ion binding (GO:0046872);;	K02978|9.54466e-38|gsl:Gasu_53510|40S ribosomal protein S27e; K02978 small subunit ribosomal protein S27e (A)	[J]	Translation, ribosomal structure and biogenesis	Ribosomal protein S27	40S ribosomal protein S27-2 OS=Arabidopsis thaliana (Mouse-ear cress) PE=2 SV=2	J	Translation, ribosomal structure and biogenesis	40S ribosomal protein S27 [Blumeria graminis f. sp. hordei DH14]
c105769.graph_c0	0	0	1.12088	0	0	1.15382	0	0	1.61117	--	--	--	--	--	--	--	--	--	--	--
c105771.graph_c0	6.6095	11.6588	70.8298	7.67013	8.94124	77.6784	10.2354	6.86697	78.1104	--	--	--	--	--	--	--	--	--	--	--
c105781.graph_c0	1.04152	0.426489	0.0981217	1.03599	0.870398	0.20201	0.879114	0.524652	0.20216	--	--	--	--	--	--	--	--	--	--	--
c105784.graph_c0	1.2008	0.368372	8.81409	0.861677	4.19437	8.4115	0.597045	1.15717	3.16848	--	--	--	--	--	--	--	--	--	--	--
c105787.graph_c0	2.40848	0.291558	10.2566	1.94856	1.80491	10.5152	2.52025	0.428201	6.54483	--	--	--	--	--	--	--	--	--	--	--
c105790.graph_c0	2.69825	0.555281	0	1.66999	0.841837	0	2.22852	1.13267	0	--	--	--	--	--	--	--	--	--	--	--
c105798.graph_c0	0.144743	0.382978	1.69695	0.049769	0.112898	2.00884	0.147133	0.0486082	1.26739	--	--	--	--	--	--	--	--	--	--	--
c105823.graph_c0	6.98864	10.3149	3.76228	8.38597	8.89965	1.29094	8.59007	10.3457	3.61733	--	--	--	--	--	--	--	--	--	--	--
c105825.graph_c0	0.700902	0.0772718	3.00445	0.18075	0.273346	5.07525	0.267178	0	3.17439	--	--	Molecular Function: cytochrome-c oxidase activity (GO:0004129);; Cellular Component: mitochondrial respiratory chain complex IV (GO:0005751);;	--	[C]	Energy production and conversion	Cytochrome c oxidase subunit VIa	--	C	Energy production and conversion	cytochrome c oxidase subunit VIa [Marssonina brunnea f. sp. &apos;multigermtubi&apos; MB_m1]
c105826.graph_c0	0.229685	0	1.31274	0.118464	0.492666	1.29934	0.218885	0.231401	1.92446	--	--	--	--	--	--	--	--	--	--	--
c105829.graph_c0	7.03515	0.107909	0.376536	7.50938	0.429442	0.166114	6.48281	0.184897	0.387889	[B]	Chromatin structure and dynamics	--	--	[R]	General function prediction only	HMG (high mobility group) box;; HMG-box domain	HMG1/2-like protein OS=Ipomoea nil (Japanese morning glory) PE=2 SV=1	R	General function prediction only	unknown [Picea sitchensis]
c105845.graph_c0	0.138012	0.334736	3.73159	0.284726	0.242206	2.96681	0.263044	0.208564	3.87535	--	--	Molecular Function: transcription coactivator activity (GO:0003713);; Molecular Function: translation elongation factor activity (GO:0003746);; Molecular Function: 3',5'-cyclic-AMP phosphodiesterase activity (GO:0004115);; Molecular Function: calcium ion binding (GO:0005509);; Molecular Function: phospholipid binding (GO:0005543);; Cellular Component: ribosome (GO:0005840);; Cellular Component: e…	K03233|9.09553e-49|crb:CARUB_v10009284mg|hypothetical protein; K03233 elongation factor 1-gamma (A)	[J]	Translation, ribosomal structure and biogenesis	Elongation factor 1 gamma, conserved domain;; Glutathione S-transferase, C-terminal domain;; Glutathione S-transferase, N-terminal domain;; Glutathione S-transferase, C-terminal domain;; Glutathione S-transferase, N-terminal domain;; Glutathione S-transferase, C-terminal domain	Probable elongation factor 1-gamma 1 GN=At1g09640 OS=Arabidopsis thaliana (Mouse-ear cress) PE=2 SV=1	J	Translation, ribosomal structure and biogenesis	40S ribosomal protein S3aE [Marssonina brunnea f. sp. &apos;multigermtubi&apos; MB_m1]
c105849.graph_c0	0.921581	0.365763	4.05169	0.808042	3.73786	5.33856	0.386429	0.55708	2.25388	--	--	--	--	--	--	--	--	--	--	--
c105855.graph_c0	0.175676	0.0516471	3.47559	0.0302025	0.0685124	3.07419	0.0669662	0	3.18256	--	--	--	--	--	--	--	--	S	Function unknown	predicted protein [Physcomitrella patens]
c105857.graph_c0	0.156395	0.0985256	0.844747	0.0921863	0.191692	0.950459	0.255499	0.0900362	0.991642	[E]	Amino acid transport and metabolism	Molecular Function: transmembrane signaling receptor activity (GO:0004888);; Molecular Function: ion channel activity (GO:0005216);; Biological Process: transport (GO:0006810);; Biological Process: single-organism cellular process (GO:0044763);; Biological Process: response to stimulus (GO:0050896);; Biological Process: biological regulation (GO:0065007);;	K05387|1.50693e-138|ppp:PHYPADRAFT_196025|hypothetical protein; K05387 glutamate receptor, ionotropic, plant (A)	[PET]	--	Receptor family ligand binding region;; Periplasmic binding protein	Glutamate receptor 3.5 (Precursor) GN=T32F6.9 OS=Arabidopsis thaliana (Mouse-ear cress) PE=2 SV=2	T	Signal transduction mechanisms	predicted protein [Physcomitrella patens]
c105859.graph_c0	0.542884	0.61846	0.0596692	0.303334	0.582232	0.0614225	0.413885	0.957144	0.0409788	--	--	--	--	--	--	--	--	--	--	--
c105862.graph_c0	5.46257	3.13719	23.4255	5.69096	7.28994	22.192	5.39595	3.63845	24.9702	[RTKL]	--	Molecular Function: transferase activity, transferring phosphorus-containing groups (GO:0016772);;	--	[T]	Signal transduction mechanisms	Protein kinase domain;; Protein tyrosine kinase;; Protein tyrosine kinase;; Protein kinase domain	Serine/threonine-protein kinase HT1 GN=HT1 OS=Arabidopsis thaliana (Mouse-ear cress) PE=1 SV=1	T	Signal transduction mechanisms	hypothetical protein AMTR_s00058p00184590 [Amborella trichopoda]
c105863.graph_c0	0.146632	0.10346	1.9082	0.0907532	0.0457483	1.1414	0.11179	0.0590911	1.00943	[Q]	Secondary metabolites biosynthesis, transport and catabolism	Molecular Function: monooxygenase activity (GO:0004497);; Molecular Function: beta-N-acetylhexosaminidase activity (GO:0004563);; Molecular Function: iron ion binding (GO:0005506);; Biological Process: carbohydrate metabolic process (GO:0005975);; Molecular Function: electron carrier activity (GO:0009055);; Molecular Function: oxidoreductase activity, acting on paired donors, with incorporation o…	--	[QI]	--	Cytochrome P450	Cytochrome P450 704C1 GN=CYP704C1 OS=Pinus taeda (Loblolly pine) PE=2 SV=1	Q	Secondary metabolites biosynthesis, transport and catabolism	cytochrome P450 [Marssonina brunnea f. sp. &apos;multigermtubi&apos; MB_m1]
c105870.graph_c0	0.114902	0.025335	0.93455	0.0888935	0.0896218	0.754008	0.0875992	0	0.936707	[O]	Posttranslational modification, protein turnover, chaperones	Molecular Function: ATP binding (GO:0005524);; Cellular Component: cytoplasm (GO:0005737);; Biological Process: proteolysis (GO:0006508);; Molecular Function: peptidase activity (GO:0008233);; Molecular Function: nucleoside-triphosphatase activity (GO:0017111);; Biological Process: protein catabolic process (GO:0030163);;	K03062|0|ccp:CHC_T00008263001|26S proteasome ATP-dependent regulatory subunit; K03062 26S proteasome regulatory subunit T2 (A)	[O]	Posttranslational modification, protein turnover, chaperones	ATPase family associated with various cellular activities (AAA);; AAA domain;; AAA domain (Cdc48 subfamily);; Protein of unknown function (DUF815);; AAA domain (dynein-related subfamily);; Holliday junction DNA helicase ruvB N-terminus	26S proteasome regulatory subunit 4 homolog B GN=RPT2B OS=Arabidopsis thaliana (Mouse-ear cress) PE=1 SV=1	O	Posttranslational modification, protein turnover, chaperones	hypothetical protein OIDMADRAFT_189444 [Oidiodendron maius Zn]
c105871.graph_c0	3.75788	0.139258	0	4.49528	0.46799	0.028583	4.11685	0.0636296	0	--	--	--	K10639|4.32964e-97|atr:s00021p00251280|AMTR_s00021p00251280; hypothetical protein; K10639 E3 ubiquitin-protein ligase CCNP1IP1 [EC:6.3.2.19] (A)	--	--	zinc-RING finger domain;; Zinc finger, C3HC4 type (RING finger);; Ring finger domain;; Zinc finger, C3HC4 type (RING finger);; Zinc finger, C3HC4 type (RING finger)	E3 ubiquitin-protein ligase CCNB1IP1 homolog GN=HEI10 OS=Arabidopsis thaliana (Mouse-ear cress) PE=2 SV=1	O	Posttranslational modification, protein turnover, chaperones	hypothetical protein AMTR_s00021p00251280 [Amborella trichopoda]
c105874.graph_c0	16.0196	25.2901	2.20782	16.2139	25.9693	1.72725	17.573	25.1449	1.865	[G]	Carbohydrate transport and metabolism	Molecular Function: hydrolase activity (GO:0016787);;	--	--	--	Glycosyl hydrolases family 16	Probable xyloglucan endotransglucosylase/hydrolase protein 32 (Precursor) GN=XTH32 OS=Arabidopsis thaliana (Mouse-ear cress) PE=2 SV=1	S	Function unknown	hypothetical protein CICLE_v10022200mg [Citrus clementina]
c105875.graph_c0	0.276412	1.58462	0.36457	0.427691	2.47937	0.87566	0.526829	2.01896	0.876312	--	--	--	--	--	--	--	--	--	--	--
c105877.graph_c1	4.6528	11.171	3.40931	4.7995	9.17359	3.27552	5.76422	10.4168	2.28287	--	--	Molecular Function: ligase activity (GO:0016874);;	--	--	--	--	--	S	Function unknown	RNA ligase isoform [Medicago truncatula]
c105878.graph_c1	29.5281	15.3989	107.207	31.3899	14.111	110.541	28.2041	15.5902	73.3336	[IQR]	--	Biological Process: metabolic process (GO:0008152);;	--	[R]	General function prediction only	short chain dehydrogenase;; KR domain;; Enoyl-(Acyl carrier protein) reductase;; short chain dehydrogenase;; Enoyl-(Acyl carrier protein) reductase;; KR domain	Short-chain dehydrogenase reductase 2a GN=T18N14.60 OS=Arabidopsis thaliana (Mouse-ear cress) PE=3 SV=1	Q	Secondary metabolites biosynthesis, transport and catabolism	11-beta-hydroxysteroid dehydrogenase-like protein [Pinus taeda]
c105879.graph_c0	0	0	0.666394	0.0128159	0.00969068	0.551029	0.0378879	0	0.618963	--	--	Molecular Function: DNA binding (GO:0003677);; Molecular Function: sequence-specific DNA binding transcription factor activity (GO:0003700);; Biological Process: regulation of transcription, DNA-templated (GO:0006355);;	--	--	--	--	--	K	Transcription	hypothetical protein SBOR_2212 [Sclerotinia borealis F-4157]
c105886.graph_c0	1.68365	3.30735	27.3878	2.13145	1.55199	35.3966	2.8589	0.616811	39.0276	--	--	--	--	--	--	--	--	--	--	--
c105888.graph_c0	1.96252	5.67732	0	2.18635	7.28632	0	2.69315	6.08974	0.0711064	--	--	--	--	--	--	--	--	--	--	--
c105897.graph_c0	1.32348	0	0.415615	1.3652	0.44241	0.299479	1.00899	0.0476201	0.0856292	--	--	--	--	--	--	--	--	--	--	--
c105899.graph_c0	9.00831	14.3295	141.339	10.8272	11.4492	155.32	11.0682	12.6815	105.858	--	--	--	--	--	--	--	--	--	--	--
c105908.graph_c0	11.5086	39.3546	0.532603	9.99705	30.2368	0	10.929	33.3599	0.182887	--	--	--	--	--	--	--	--	--	--	--
c105912.graph_c0	2.67131	0.235602	0	3.49035	0.555622	0	1.96868	0.269127	0	--	--	--	--	--	--	F-box domain	--	--	--	--
c105913.graph_c0	0.651058	0.114843	5.8392	0.940221	1.06641	6.48221	0.297813	0.787107	4.83579	--	--	--	--	--	--	--	--	--	--	--
c105920.graph_c0	100.433	42.2798	22.0157	96.4029	67.321	25.6164	87.8929	49.2596	27.0624	--	--	Biological Process: pentose-phosphate shunt (GO:0006098);; Biological Process: rRNA processing (GO:0006364);; Cellular Component: chloroplast (GO:0009507);; Cellular Component: photosystem I (GO:0009522);; Biological Process: plastid organization (GO:0009657);; Biological Process: photosynthesis, light harvesting in photosystem I (GO:0009768);; Biological Process: photosystem II assembly (GO:0010…	K14332|1.01024e-49|ppp:PHYPADRAFT_108312|PsaO subunit of photosystem I; K14332 photosystem I subunit PsaO (A)	--	--	--	Photosystem I subunit O (Precursor) GN=PSAO OS=Arabidopsis thaliana (Mouse-ear cress) PE=1 SV=1	S	Function unknown	PsaO subunit of photosystem I [Physcomitrella patens]
c105925.graph_c0	1.60647	1.48433	10.5605	0.868016	8.41315	13.3635	0.874818	2.54331	8.4537	--	--	--	--	--	--	--	--	--	--	--
c105930.graph_c0	0.285491	0.377693	7.27988	0.736232	1.67009	6.58937	0.979442	0.719061	5.81848	--	--	--	--	--	--	--	--	--	--	--
c105943.graph_c0	93.8932	27.9287	0	84.9817	28.4522	0.353126	86.7518	29.4135	0.471184	[E]	Amino acid transport and metabolism	--	K13366|3.39755e-107|atr:s00058p00159400|AMTR_s00058p00159400; hypothetical protein; K13366 polyamine oxidase [EC:1.5.3.14 1.5.3.16 1.5.3.-] (A)	[Q]	Secondary metabolites biosynthesis, transport and catabolism	Flavin containing amine oxidoreductase	Polyamine oxidase (Precursor) GN=PAO OS=Zea mays (Maize) PE=1 SV=1	Q	Secondary metabolites biosynthesis, transport and catabolism	hypothetical protein AMTR_s00058p00159400 [Amborella trichopoda]
c105947.graph_c0	0.0981753	0.108235	0.906411	0.101271	0.172294	0.977475	0.0748472	0.197818	0.778116	--	--	--	--	--	--	Cotton fibre expressed protein	--	--	--	PREDICTED: uncharacterized protein LOC101300989 [Fragaria vesca subsp. vesca]
c105951.graph_c0	2.48968	2.89206	0.427153	2.31763	2.84183	0.439704	3.14805	2.93653	0.605043	--	--	--	--	--	--	--	--	--	--	--
c105953.graph_c1	39.1871	26.2127	6.72684	39.6278	37.5627	5.18092	35.4143	34.8221	7.47805	[R]	General function prediction only	Molecular Function: lyase activity (GO:0016829);;	K06966|9.37917e-87|vvi:100266322|cytokinin riboside 5'-monophosphate phosphoribohydrolase LOG8; K06966 (A)	--	--	Possible lysine decarboxylase	Cytokinin riboside 5&apos;-monophosphate phosphoribohydrolase LOG3 GN=LOG3 OS=Arabidopsis thaliana (Mouse-ear cress) PE=1 SV=1	S	Function unknown	PREDICTED: cytokinin riboside 5&apos;-monophosphate phosphoribohydrolase LOG8 [Elaeis guineensis]
c105958.graph_c0	6.34491	2.13314	0.0552379	5.05453	2.59697	0	6.17827	2.62654	0.0569034	--	--	--	--	--	--	--	--	--	--	--
c105966.graph_c1	81.9105	36.2769	0.22161	79.8135	30.5487	0.456244	81.8538	37.8334	0.730533	--	--	--	--	--	--	--	--	--	--	--
c105967.graph_c0	0.8909	0.140312	11.1349	0.656421	0.272992	8.43819	0.509405	0.352611	8.58857	[R]	General function prediction only	Molecular Function: dioxygenase activity (GO:0051213);;	--	[QR]	--	2OG-Fe(II) oxygenase superfamily;; non-haem dioxygenase in morphine synthesis N-terminal	Gibberellin 2-beta-dioxygenase 8 GN=GA2OX8 OS=Arabidopsis thaliana (Mouse-ear cress) PE=1 SV=2	R	General function prediction only	2-oxoacid dioxygenase [Selaginella moellendorffii]
c105969.graph_c0	0.121044	0.0711714	2.41248	0.16648	0.0944124	1.49733	0.0307606	0	1.97355	[U]	Intracellular trafficking, secretion, and vesicular transport	Biological Process: intracellular transport (GO:0046907);;	K15306|1.01363e-48|ccp:CHC_T00006060001|hypothetical protein; K15306 Ran-binding protein 1 (A)	[U]	Intracellular trafficking, secretion, and vesicular transport	RanBP1 domain	Ran-binding protein 1 homolog a GN=F10K1.15 OS=Arabidopsis thaliana (Mouse-ear cress) PE=1 SV=1	U	Intracellular trafficking, secretion, and vesicular transport	hypothetical protein BC1G_08895 [Botrytis cinerea B05.10]
c105973.graph_c0	14.6254	15.5597	3.31565	14.9754	12.1534	2.92549	15.7601	16.3492	4.11094	--	--	--	--	[R]	General function prediction only	Ankyrin repeat;; Ankyrin repeats (3 copies);; Ankyrin repeats (many copies);; Ankyrin repeat;; Zinc finger C-x8-C-x5-C-x3-H type (and similar);; Ankyrin repeats (many copies)	Zinc finger CCCH domain-containing protein 30 GN=At2g41900 OS=Arabidopsis thaliana (Mouse-ear cress) PE=1 SV=2	R	General function prediction only	unknown [Picea sitchensis]
c105979.graph_c0	0.494588	0.872424	3.91399	0.408146	0.848696	5.01386	0.754131	0.697596	2.7776	--	--	--	--	--	--	--	--	--	--	--
c105990.graph_c0	9.15722	11.3916	3.2524	9.48719	10.4174	2.73266	8.99339	11.099	2.98824	--	--	Biological Process: cellular process (GO:0009987);;	--	--	--	F-box domain;; F-box-like	F-box/kelch-repeat protein At3g61590 GN=At3g61590 OS=Arabidopsis thaliana (Mouse-ear cress) PE=1 SV=1	R	General function prediction only	predicted protein [Physcomitrella patens]
c106009.graph_c0	3.72856	0	0	4.21242	2.30811	0	3.06819	1.13289	0.0536086	--	--	--	--	--	--	--	--	--	--	--
c106012.graph_c0	6.49143	0.843254	0.176988	6.64419	2.11949	0.0910943	4.2584	1.16603	0.136743	--	--	--	--	--	--	Plastocyanin-like domain	Cucumber peeling cupredoxin OS=Cucumis sativus (Cucumber) PE=1 SV=3	R	General function prediction only	hypothetical protein PRUPE_ppa012366mg [Prunus persica]
c106013.graph_c0	0.295116	0.976065	13.6234	0.456632	1.26603	14.3576	0.506231	0.891964	14.3683	--	--	--	--	--	--	Starch binding domain	--	R	General function prediction only	hypothetical protein M569_14794, partial [Genlisea aurea]
c106018.graph_c0	1.13821	0.115831	1.50123	1.89662	0.0682915	0.832109	0.96788	0.088209	2.22061	--	--	--	--	[G]	Carbohydrate transport and metabolism	Protein of unknown function, DUF604;; Fringe-like	--	G	Carbohydrate transport and metabolism	unnamed protein product [Vitis vinifera]
c106025.graph_c0	21.201	5.78016	0.188938	20.244	10.6984	0.12966	16.682	9.02001	0.129756	--	--	Cellular Component: cell wall (GO:0005618);; Molecular Function: pectinesterase activity (GO:0030599);; Biological Process: cell wall modification (GO:0042545);; Molecular Function: aspartyl esterase activity (GO:0045330);;	K01051|1.24209e-140|smo:SELMODRAFT_165098|hypothetical protein; K01051 pectinesterase [EC:3.1.1.11] (A)	--	--	Pectinesterase	Probable pectinesterase 68 (Precursor) GN=MNJ7.9 OS=Arabidopsis thaliana (Mouse-ear cress) PE=2 SV=1	R	General function prediction only	hypothetical protein SELMODRAFT_165098 [Selaginella moellendorffii]
c106037.graph_c0	0.477887	0.210741	2.31112	0.164318	0.186373	1.65811	0.182167	0.160486	1.87578	--	--	--	--	--	--	--	--	--	--	hypothetical protein GLAREA_07517 [Glarea lozoyensis ATCC 20868]
c106043.graph_c0	0.13393	0.433116	9.02856	0.092102	0.522318	10.5465	0.170177	0.269862	11.2418	--	--	--	--	--	--	--	--	--	--	--
c106049.graph_c0	1.0944	0.113557	0.141515	0.863285	0.70298	0.174808	0.687116	0.227002	0.087469	--	--	--	--	[R]	General function prediction only	Reverse transcriptase (RNA-dependent DNA polymerase)	--	R	General function prediction only	PREDICTED: uncharacterized protein LOC104728296 [Camelina sativa]
c106051.graph_c0	15.2477	2.9282	0	14.0795	9.20746	0.222599	14.9994	4.95536	0	--	--	--	--	--	--	--	--	--	--	--
c106056.graph_c0	2.13587	0.49142	9.17253	1.78812	2.12469	9.38602	1.98234	1.15388	9.86966	[L]	Replication, recombination and repair	Molecular Function: DNA photolyase activity (GO:0003913);; Molecular Function: protein kinase activity (GO:0004672);; Molecular Function: ATP binding (GO:0005524);; Cellular Component: nucleus (GO:0005634);; Cellular Component: cytoplasm (GO:0005737);; Biological Process: DNA repair (GO:0006281);; Biological Process: response to water deprivation (GO:0009414);; Biological Process: detection of li…	K12118|2.30829e-93|ppp:PHYPADRAFT_111603|CRY1a; cryptochrome 1a; K12118 cryptochrome 1 (A)	[LT]	--	DNA photolyase	Cryptochrome-1 OS=Arabidopsis thaliana (Mouse-ear cress) PE=1 SV=2	T	Signal transduction mechanisms	blue-light photoreceptor cryptochrome 4, partial [Asplenium yunnanense]
c106056.graph_c1	2.2363	0.717219	8.69967	2.58643	2.22	9.87537	1.65325	0.68273	7.91845	[L]	Replication, recombination and repair	Molecular Function: DNA photolyase activity (GO:0003913);; Biological Process: DNA repair (GO:0006281);;	K12118|1.89597e-137|smo:SELMODRAFT_75166|CRY1-1; hypothetical protein; K12118 cryptochrome 1 (A)	[LT]	--	FAD binding domain of DNA photolyase	Cryptochrome-2 GN=F19P19.14 OS=Arabidopsis thaliana (Mouse-ear cress) PE=1 SV=2	T	Signal transduction mechanisms	blue-light photoreceptor [Adiantum capillus-veneris]
c106071.graph_c0	0.512186	0.301155	6.26752	0.220139	0.765703	5.96878	0.423022	0.301007	4.63939	--	--	--	--	--	--	--	--	--	--	--
c106074.graph_c0	2.8908	2.67708	0	2.48495	2.78089	0	3.82009	3.44634	0	--	--	--	--	--	--	--	--	--	--	--
c106076.graph_c0	0.18977	0.669486	3.50413	0.430657	0.680881	4.74075	0.405097	0.382375	4.7099	--	--	--	--	--	--	C2 domain	--	R	General function prediction only	hypothetical protein SELMODRAFT_441151 [Selaginella moellendorffii]
c106077.graph_c0	0.258772	0.319521	2.86695	0.587248	0.121103	4.35653	0.197283	0.104282	4.12537	[O]	Posttranslational modification, protein turnover, chaperones	Molecular Function: antioxidant activity (GO:0016209);; Molecular Function: peroxiredoxin activity (GO:0051920);; Biological Process: oxidation-reduction process (GO:0055114);;	--	[O]	Posttranslational modification, protein turnover, chaperones	AhpC/TSA family;; Redoxin;; C-terminal domain of 1-Cys peroxiredoxin	1-Cys peroxiredoxin OS=Medicago truncatula (Barrel medic) PE=2 SV=1	O	Posttranslational modification, protein turnover, chaperones	conserved hypothetical protein [Botrytis cinerea B05.10]
c106088.graph_c1	1295.34	5557.65	19.7357	1196.8	3223.44	29.2994	1834.19	4824	31.058	--	--	Biological Process: multicellular organismal development (GO:0007275);;	--	[R]	General function prediction only	Phosphatidylethanolamine-binding protein	CEN-like protein 2 GN=CET2 OS=Nicotiana tabacum (Common tobacco) PE=2 SV=1	R	General function prediction only	hypothetical protein SELMODRAFT_165348 [Selaginella moellendorffii]
c106101.graph_c0	6.99533	2.57774	0.210649	7.75955	3.51293	0.260206	5.99062	3.57207	0.347199	--	--	Cellular Component: chloroplast thylakoid membrane (GO:0009535);; Cellular Component: photosystem I reaction center (GO:0009538);; Cellular Component: chloroplast envelope (GO:0009941);; Cellular Component: plastoglobule (GO:0010287);; Biological Process: photosynthesis (GO:0015979);; Biological Process: cysteine biosynthetic process (GO:0019344);;	K02694|5.89233e-94|ppp:PHYPADRAFT_130189|hypothetical protein; K02694 photosystem I subunit III (A)	--	--	Photosystem I reaction centre subunit III	Photosystem I reaction center subunit III, chloroplastic (Precursor) GN=PSAF OS=Arabidopsis thaliana (Mouse-ear cress) PE=1 SV=1	G	Carbohydrate transport and metabolism	predicted protein [Physcomitrella patens]
c106115.graph_c0	2.52869	4.30665	12.6124	3.01317	5.44094	13.8117	2.82527	4.30453	13.6245	--	--	--	--	--	--	--	--	S	Function unknown	unknown [Picea sitchensis]
c106133.graph_c1	9.45196	0.658133	0.109356	10.648	0.77604	0.225138	8.43862	0.877079	0	--	--	--	--	--	--	--	--	--	--	--
c106146.graph_c0	0.713236	2.45	0.0990226	1.16167	1.14191	0.13591	0.973042	1.62622	0.204016	[Z]	Cytoskeleton	Molecular Function: microtubule motor activity (GO:0003777);; Molecular Function: ATP binding (GO:0005524);; Cellular Component: kinesin complex (GO:0005871);; Cellular Component: microtubule (GO:0005874);; Biological Process: microtubule-based movement (GO:0007018);; Molecular Function: microtubule binding (GO:0008017);; Molecular Function: zinc ion binding (GO:0008270);;	K11498|2.00982e-74|csv:101223685|kinesin-related protein 11-like; K11498 centromeric protein E (A)	[Z]	Cytoskeleton	Kinesin motor domain	Kinesin-like protein NACK1 GN=NACK1 OS=Nicotiana tabacum (Common tobacco) PE=1 SV=1	Z	Cytoskeleton	PREDICTED: kinesin-related protein 11-like [Cucumis sativus]
c106151.graph_c0	0.696227	0.131583	4.63513	0.564283	0.310312	4.09614	0.265396	0.400816	2.79285	--	--	--	--	--	--	--	--	--	--	--
c106154.graph_c0	1.01106	8.44794	0	0.658699	4.44114	0	1.01423	7.77365	0.144604	--	--	--	--	--	--	--	--	--	--	--
c106166.graph_c0	3.25094	1.77967	0.377852	3.60399	2.14222	0.490421	3.2334	1.99526	0.406168	[R]	General function prediction only	--	--	[R]	General function prediction only	DHHC palmitoyltransferase	Probable protein S-acyltransferase 22 GN=PAT22 OS=Arabidopsis thaliana (Mouse-ear cress) PE=2 SV=2	R	General function prediction only	PREDICTED: probable protein S-acyltransferase 22 [Nicotiana tomentosiformis]
c106180.graph_c0	2.04975	5.87542	219.147	2.01827	50.6521	240.808	0.887895	14.1739	158.239	--	--	--	--	--	--	Fasciclin domain	--	R	General function prediction only	hypothetical protein SELMODRAFT_430281 [Selaginella moellendorffii]
c106181.graph_c0	95.4779	2.45865	0.0612796	98.021	4.94664	0.12616	84.0813	4.14254	0.157818	--	--	--	--	--	--	Cupin;; Cupin domain	Germin-like protein 4-1 (Precursor) OS=Oryza sativa subsp. japonica (Rice) PE=2 SV=2	R	General function prediction only	unknown [Picea sitchensis]
c106189.graph_c0	0.0233301	0	0.635932	0	0.0545913	0.675735	0.0889322	0.0470087	0.549444	--	--	Biological Process: protein transport (GO:0015031);; Cellular Component: integral component of membrane (GO:0016021);;	--	[R]	General function prediction only	--	--	U	Intracellular trafficking, secretion, and vesicular transport	hypothetical protein SBOR_5277 [Sclerotinia borealis F-4157]
c106192.graph_c0	3.21725	0.89606	0	5.93871	1.65093	0.0766324	3.48553	1.36475	0	--	--	--	K00430|1.01354e-43|pda:103703530|peroxidase 44-like; K00430 peroxidase [EC:1.11.1.7] (A)	--	--	Peroxidase	Cationic peroxidase 2 (Precursor) GN=PNC2 OS=Arachis hypogaea (Peanut) PE=2 SV=1	G	Carbohydrate transport and metabolism	peroxidase [Pinus pinaster]
c106203.graph_c0	0.176232	0.0621728	0.836783	0	0.0549835	0.893274	0.0268713	0	1.0855	[IQR]	--	Biological Process: metabolic process (GO:0008152);;	K04708|2.53828e-12|cre:CHLREDRAFT_55666|hypothetical protein; K04708 3-dehydrosphinganine reductase [EC:1.1.1.102] (A)	[Q]	Secondary metabolites biosynthesis, transport and catabolism	short chain dehydrogenase;; Enoyl-(Acyl carrier protein) reductase;; KR domain	Tropinone reductase 1 GN=TR1 OS=Datura stramonium (Jimsonweed) PE=1 SV=1	Q	Secondary metabolites biosynthesis, transport and catabolism	short-chain dehydrogenase/oxidoreductase [Blumeria graminis f. sp. hordei DH14]
c106212.graph_c0	0.0565168	0.0249231	2.3605	0.0291494	0.0220411	3.22277	0.0646312	0	2.76443	[E]	Amino acid transport and metabolism	Biological Process: alcohol metabolic process (GO:0006066);; Molecular Function: choline dehydrogenase activity (GO:0008812);; Molecular Function: flavin adenine dinucleotide binding (GO:0050660);; Biological Process: oxidation-reduction process (GO:0055114);;	--	[R]	General function prediction only	GMC oxidoreductase;; GMC oxidoreductase	--	R	General function prediction only	GMC oxidoreductase [Bipolaris oryzae ATCC 44560]
c106216.graph_c0	0.086799	0.0956927	0.782297	0.0447679	0.0169255	0.766002	0.033087	0.0218619	0.727261	[U]	Intracellular trafficking, secretion, and vesicular transport	Cellular Component: nucleus (GO:0005634);; Cellular Component: cytoplasm (GO:0005737);; Biological Process: protein import into nucleus (GO:0006606);; Molecular Function: protein transporter activity (GO:0008565);;	--	[U]	Intracellular trafficking, secretion, and vesicular transport	Armadillo/beta-catenin-like repeat;; HEAT repeats;; Importin beta binding domain;; HEAT-like repeat;; HEAT repeat;; Armadillo-like	Importin subunit alpha-1 {ECO:0000305} OS=Arabidopsis thaliana (Mouse-ear cress) PE=1 SV=2	U	Intracellular trafficking, secretion, and vesicular transport	hypothetical protein OIDMADRAFT_115625 [Oidiodendron maius Zn]
c106229.graph_c0	5.02796	4.07689	5064.59	4.099	4.80728	5673.05	4.57514	4.82041	3481.79	--	--	--	--	--	--	Small hydrophilic plant seed protein	Protein SLE1 {ECO:0000303|Ref.1} OS=Glycine max (Soybean) PE=2 SV=1	S	Function unknown	PREDICTED: carrot ABA-induced in somatic embryos 3 [Beta vulgaris subsp. vulgaris]
c106230.graph_c0	0	0.0469707	4.35501	0	0	3.27788	0	0	2.74968	--	--	--	--	--	--	--	--	--	--	--
c106235.graph_c0	7.08454	6.24836	0	10.471	7.17534	0	6.52973	8.41583	0.191558	--	--	--	--	--	--	--	--	--	--	--
c106238.graph_c0	1.31639	39.6506	3.22695	1.85168	26.4781	3.71894	2.88914	32.8743	4.98637	--	--	--	--	[K]	Transcription	Ubiquitin family	--	O	Posttranslational modification, protein turnover, chaperones	predicted protein [Hordeum vulgare subsp. vulgare]
c106241.graph_c0	14.5636	9.69948	2.56552	15.28	11.9624	2.82148	14.3541	14.5719	2.66546	[G]	Carbohydrate transport and metabolism	Molecular Function: catalytic activity (GO:0003824);; Molecular Function: protein binding (GO:0005515);;	--	--	--	Cellulase (glycosyl hydrolase family 5)	--	R	General function prediction only	unknown [Picea sitchensis]
c106245.graph_c0	0	0.170363	2.88738	0	0	1.63181	0	0.0648683	2.15792	--	--	--	--	--	--	--	--	--	--	--
c106249.graph_c0	0.427666	0.226313	1.95543	0.308805	0.233501	2.05159	0.163023	0.301603	1.3171	--	--	--	--	--	--	--	--	--	--	--
c106262.graph_c1	1.95501	3.33728	9.14964	1.56128	3.49246	6.84981	1.49046	3.62155	7.42615	[MG]	--	Molecular Function: alcohol dehydrogenase (NAD) activity (GO:0004022);; Molecular Function: binding (GO:0005488);; Biological Process: lignin biosynthetic process (GO:0009809);; Molecular Function: cinnamyl-alcohol dehydrogenase activity (GO:0045551);;	--	[V]	Defense mechanisms	--	Tetraketide alpha-pyrone reductase 2 GN=T26J14.11 OS=Arabidopsis thaliana (Mouse-ear cress) PE=1 SV=1	V	Defense mechanisms	unknown [Glycine max]
c106266.graph_c0	1.91432	0.53721	0.765112	2.15419	0.54296	0.945113	2.71987	0.262994	0.945816	--	--	--	--	--	--	--	--	--	--	--
c106269.graph_c0	20.9582	24.0795	0.141214	21.122	45.7218	0.145363	19.7738	43.1195	0.363679	--	--	--	--	--	--	Probable lipid transfer	--	--	--	--
c106281.graph_c0	1.31053	1.80602	0	1.09838	1.2458	0.0370688	1.59236	1.81545	0	--	--	--	--	--	--	--	--	--	--	--
c106285.graph_c0	4.46716	16.2044	4950.35	4.31072	51.5342	5710.59	5.21839	26.4951	3452.66	--	--	--	--	--	--	Late embryogenesis abundant protein	--	--	--	--
c106295.graph_c0	5.54075	1.97709	0	4.7556	1.55053	0	5.22378	1.57664	0	--	--	--	--	--	--	Dirigent-like protein	Dirigent protein 23 (Precursor) GN=DIR23 OS=Arabidopsis thaliana (Mouse-ear cress) PE=2 SV=1	R	General function prediction only	hypothetical protein MIMGU_mgv1a026952mg [Erythranthe guttata]
c106302.graph_c0	2.19276	0.241744	0.48202	2.09226	1.96687	0.32252	1.818	0.497058	0.32276	--	--	--	--	--	--	BTB/POZ domain;; SPRY domain	--	--	--	hypothetical protein RirG_170830 [Rhizophagus irregularis DAOM 197198w]
c106307.graph_c0	0.385817	4.02664	0.848116	0.397982	4.91522	0.989442	0.686328	4.92353	1.22316	--	--	--	--	--	--	--	--	--	--	--
c106316.graph_c0	3.3047	1.7864	27.1833	3.51886	1.91243	28.8505	4.30744	1.2888	21.2436	--	--	--	--	--	--	--	--	--	--	--
c106318.graph_c0	11.859	4.13506	60.9889	17.2114	14.4125	57.1644	10.4078	6.66842	39.845	--	--	--	--	--	--	--	--	--	--	--
c106322.graph_c0	0.296917	0.733241	108.973	0.367534	1.38954	114.433	0.498001	0.837578	66.6453	--	--	Molecular Function: peptidase inhibitor activity (GO:0030414);;	--	--	--	Cystatin domain	Cysteine proteinase inhibitor A OS=Helianthus annuus (Common sunflower) PE=1 SV=1	R	General function prediction only	unknown [Picea sitchensis]
c106328.graph_c0	0	0	0.526108	0.0212826	0.0160927	0.63494	0.0157296	0	0.784922	[IQ]	--	--	--	--	--	Phosphopantetheine attachment site	--	I	Lipid transport and metabolism	hypothetical protein DOTSEDRAFT_75005 [Dothistroma septosporum NZE10]
c106344.graph_c0	3.97473	0.4382	0	3.20317	4.941	0	2.65148	2.50277	0	--	--	--	--	--	--	--	--	--	--	--
c106344.graph_c1	2.78466	3.1577	17.9559	3.14603	4.65428	17.7634	2.12298	3.07266	17.7766	--	--	--	--	--	--	--	--	--	--	--
c106346.graph_c0	2.23284	5.24088	43.0347	1.74601	3.20227	40.2573	2.71816	3.7734	48.2142	--	--	--	--	[QI]	--	Cytochrome P450	Cytochrome P450 72A14 GN=CYP72A14 OS=Arabidopsis thaliana (Mouse-ear cress) PE=2 SV=1	Q	Secondary metabolites biosynthesis, transport and catabolism	PREDICTED: cytochrome P450 734A6-like [Elaeis guineensis]
c106348.graph_c0	0.558023	0.795028	2.56656	0.354226	1.54011	3.06935	0.687229	1.08114	2.76058	--	--	--	--	--	--	--	--	--	--	--
c106362.graph_c0	0.64218	0.566384	1.88221	0.220809	0.834818	1.93752	0.122397	0.862638	2.03591	--	--	--	--	--	--	--	--	--	--	--
c106363.graph_c0	0	0.0268772	0.96464	0.0628696	0.095077	0.799904	0.0232328	0	1.07653	[E]	Amino acid transport and metabolism	Molecular Function: argininosuccinate synthase activity (GO:0004055);; Molecular Function: ATP binding (GO:0005524);; Cellular Component: cytosol (GO:0005829);; Biological Process: arginine biosynthetic process (GO:0006526);;	K01940|3.3057e-147|gsl:Gasu_30780|argininosuccinate synthase (EC:6.3.4.5); K01940 argininosuccinate synthase [EC:6.3.4.5] (A)	[E]	Amino acid transport and metabolism	Arginosuccinate synthase	Argininosuccinate synthase, chloroplastic (Precursor) GN=At4g24830 OS=Arabidopsis thaliana (Mouse-ear cress) PE=2 SV=3	E	Amino acid transport and metabolism	similar to argininosuccinate synthase [Botrytis cinerea T4]
c106366.graph_c0	3.9821	0.922369	0.813464	4.43959	3.13735	0.764552	3.74119	2.22881	0.692253	--	--	Molecular Function: motor activity (GO:0003774);; Cellular Component: cytoplasm (GO:0005737);; Cellular Component: cilium (GO:0005929);; Biological Process: cell projection organization (GO:0030030);; Cellular Component: dynein complex (GO:0030286);;	K10410|1.14995e-107|smo:SELMODRAFT_450318|IDA4; flagellar inner arm dynein light chain p28; K10410 dynein light intermediate chain, axonemal (A)	[Z]	Cytoskeleton	Axonemal dynein light chain	28 kDa inner dynein arm light chain, axonemal GN=IDA4 OS=Chlamydomonas reinhardtii (Chlamydomonas smithii) PE=1 SV=1	Z	Cytoskeleton	flagellar inner arm dynein light chain p28 [Selaginella moellendorffii]
c106378.graph_c0	0	0	3.32592	0	0	2.28243	0.0915462	0	1.95782	--	--	--	--	--	--	--	--	--	--	--
c106381.graph_c0	771.372	600.046	2.60822	823.784	446.617	3.75233	798.53	681.073	4.4673	--	--	Biological Process: cellular component organization (GO:0016043);; Biological Process: multicellular organismal process (GO:0032501);; Biological Process: anatomical structure development (GO:0048856);; Biological Process: cellular developmental process (GO:0048869);;	--	--	--	Right handed beta helix region	Polygalacturonase QRT3 (Precursor) GN=QRT3 OS=Arabidopsis thaliana (Mouse-ear cress) PE=2 SV=1	R	General function prediction only	PREDICTED: polygalacturonase QRT3 isoform X3 [Nelumbo nucifera]
c106388.graph_c0	17.3655	6.99151	0.060401	18.0123	9.93361	0.111917	18.3505	8.94141	0.087111	--	--	--	--	--	--	--	--	--	--	--
c106390.graph_c0	33.4889	15.6125	0.224497	38.583	43.7117	0.192578	32.7333	31.2955	0.308354	--	--	--	K18801|3.76913e-78|smo:SELMODRAFT_57632|hypothetical protein; K18801 glucuronoxylan 4-O-methyltransferase [EC:2.1.1.112] (A)	--	--	Polysaccharide biosynthesis	Glucuronoxylan 4-O-methyltransferase 3 GN=GXM3 OS=Arabidopsis thaliana (Mouse-ear cress) PE=1 SV=1	S	Function unknown	hypothetical protein SELMODRAFT_57632, partial [Selaginella moellendorffii]
c106393.graph_c0	2.49692	3.6098	23.3359	1.40731	35.6584	25.4894	1.37374	9.82888	17.9305	--	--	--	--	--	--	--	Molybdate transporter 1 GN=F3N11.13 OS=Arabidopsis thaliana (Mouse-ear cress) PE=1 SV=1	P	Inorganic ion transport and metabolism	hypothetical protein CICLE_v10010241mg [Citrus clementina]
c106398.graph_c0	0	0	2.90837	0	0	1.9246	0	0	1.99737	--	--	--	--	--	--	--	--	--	--	--
c106403.graph_c0	0.111003	0	3.85535	0.0572512	0	6.53066	0	0	3.06667	--	--	--	--	--	--	--	--	--	--	predicted protein [Physcomitrella patens]
c106405.graph_c0	0.17423	0.860527	6.12796	0.215668	1.14153	6.59188	0.531319	0.842551	7.95402	--	--	Cellular Component: mitochondrial outer membrane (GO:0005741);; Biological Process: negative regulation of protein kinase activity (GO:0006469);; Biological Process: protein targeting to mitochondrion (GO:0006626);; Biological Process: endocytosis (GO:0006897);; Biological Process: response to heat (GO:0009408);; Cellular Component: eisosome (GO:0032126);;	--	--	--	Eisosome component PIL1	--	S	Function unknown	meiotic expression up-regulated protein 14 [Marssonina brunnea f. sp. &apos;multigermtubi&apos; MB_m1]
c106408.graph_c1	10.1719	8.69173	0.441398	12.3459	10.242	0.191313	10.595	11.5256	0.861548	[R]	General function prediction only	--	K04124|5.65158e-72|smo:SELMODRAFT_450789|GA3ox-1; hypothetical protein; K04124 gibberellin 3-beta-dioxygenase [EC:1.14.11.15] (A)	[QR]	--	non-haem dioxygenase in morphine synthesis N-terminal;; 2OG-Fe(II) oxygenase superfamily	Gibberellin 3-beta-dioxygenase 1 GN=T16N11.6 OS=Arabidopsis thaliana (Mouse-ear cress) PE=1 SV=2	Q	Secondary metabolites biosynthesis, transport and catabolism	GA3ox2 [Pinus tabuliformis]
c106410.graph_c0	5.69723	1.45757	1.2237	5.69741	4.07061	0.90538	4.21084	2.05931	1.96968	--	--	Molecular Function: sucrose alpha-glucosidase activity (GO:0004575);; Cellular Component: nucleus (GO:0005634);; Cellular Component: cytosol (GO:0005829);; Cellular Component: plasma membrane (GO:0005886);; Biological Process: carbohydrate metabolic process (GO:0005975);; Biological Process: cellular amino acid metabolic process (GO:0006520);; Molecular Function: glycopeptide alpha-N-acetylgalact…	--	--	--	Alkaline and neutral invertase	Cytosolic invertase 1 {ECO:0000303|PubMed:18317796} OS=Oryza sativa subsp. japonica (Rice) PE=1 SV=1	S	Function unknown	PREDICTED: alkaline/neutral invertase CINV2-like [Eucalyptus grandis]
c106415.graph_c0	3.67598	11.1158	1.31929	4.64312	11.7029	0.611126	5.43343	11.8661	0.611581	--	--	--	--	--	--	--	--	--	--	--
c106416.graph_c0	9.22098	4.12429	48.1357	9.64732	8.56915	46.9494	8.01783	4.16247	55.6599	--	--	--	--	--	--	Cellulose synthase	Cellulose synthase-like protein B4 GN=CSLB4 OS=Arabidopsis thaliana (Mouse-ear cress) PE=3 SV=1	S	Function unknown	PREDICTED: cellulose synthase-like protein H1 isoform X1 [Nicotiana sylvestris]
c106418.graph_c0	0.292077	0.0429339	1.66934	0.150643	0.0759386	1.58621	0.111337	0.0980864	1.85195	[P]	Inorganic ion transport and metabolism	Molecular Function: monooxygenase activity (GO:0004497);;	--	[Q]	Secondary metabolites biosynthesis, transport and catabolism	Pyridine nucleotide-disulphide oxidoreductase;; Flavin-binding monooxygenase-like;; L-lysine 6-monooxygenase (NADPH-requiring);; NAD(P)-binding Rossmann-like domain	--	S	Function unknown	monooxygenase [Marssonina brunnea f. sp. &apos;multigermtubi&apos; MB_m1]
c106422.graph_c0	0.0405655	0	1.17707	0.083689	0	0.954642	0.0927792	0.0408685	1.10233	[P]	Inorganic ion transport and metabolism	Molecular Function: potassium ion transmembrane transporter activity (GO:0015079);; Cellular Component: membrane (GO:0016020);; Biological Process: potassium ion transmembrane transport (GO:0071805);;	K03549|1.66299e-133|pper:PRUPE_ppa015062mg|hypothetical protein; K03549 KUP system potassium uptake protein (A)	--	--	K+ potassium transporter	Potassium transporter 5 GN=T9E8.160 OS=Arabidopsis thaliana (Mouse-ear cress) PE=1 SV=1	P	Inorganic ion transport and metabolism	hypothetical protein OIDMADRAFT_185659 [Oidiodendron maius Zn]
c106430.graph_c0	0.482688	0.473019	28.012	0.276615	0.250993	21.9419	0.204441	0.216131	31.4313	--	--	--	--	--	--	--	--	--	--	--
c106432.graph_c0	0	0	16.9809	0	0.0865695	16.626	0.0423079	0.111818	11.2598	--	--	--	--	--	--	--	--	--	--	--
c106434.graph_c1	5.19672	0.674022	0.739173	3.31094	3.99375	0.138344	1.80615	3.00274	0.0692236	--	--	--	--	--	--	--	--	--	--	unnamed protein product [Albugo candida]
c106440.graph_c0	0.0598513	0.118771	0.631522	0.0617384	0.0233416	0.433386	0.0912592	0.0452239	0.501475	[R]	General function prediction only	--	K09667|0|csv:101217983|probable UDP-N-acetylglucosamine--peptide N-acetylglucosaminyltransferase SEC-like; K09667 protein O-GlcNAc transferase [EC:2.4.1.255] (A)	[GOT]	--	Glycosyl transferase family 41;; Tetratricopeptide repeat;; TPR repeat;; Tetratricopeptide repeat;; Tetratricopeptide repeat;; Tetratricopeptide repeat;; Tetratricopeptide repeat;; Tetratricopeptide repeat;; Tetratricopeptide repeat;; Tetratricopeptide repeat;; Tetratricopeptide repeat;; Tetratricopeptide repeat;; NMDA receptor-regulated protein 1;; Tetratricopeptide repeat;; Tetratricopeptide re…	Probable UDP-N-acetylglucosamine--peptide N-acetylglucosaminyltransferase SEC GN=SEC OS=Arabidopsis thaliana (Mouse-ear cress) PE=2 SV=1	T	Signal transduction mechanisms	UDP-N-acetylglucosamine--peptide N-acetylglucosaminyltransferase, family GT41 [Ectocarpus siliculosus]
c106446.graph_c0	0.0187478	0.148815	0.741818	0.116034	0.0584922	0.780585	0.0571721	0.113327	0.407565	[P]	Inorganic ion transport and metabolism	Molecular Function: peroxidase activity (GO:0004601);; Molecular Function: binding (GO:0005488);; Biological Process: response to oxidative stress (GO:0006979);; Biological Process: metabolic process (GO:0008152);;	K03781|1.19488e-166|ppp:PHYPADRAFT_197372|hypothetical protein; K03781 catalase [EC:1.11.1.6] (A)	[P]	Inorganic ion transport and metabolism	Catalase;; Catalase-related immune-responsive	Catalase OS=Avicennia marina (Grey mangrove) PE=2 SV=1	P	Inorganic ion transport and metabolism	catalase [Nannochloropsis gaditana]
c106447.graph_c0	0	0.0480803	0.766948	0	0.0212603	0.616784	0	0.0274609	0.9629	[O]	Posttranslational modification, protein turnover, chaperones	--	K09510|9.79129e-38|cit:102620180|dnaJ homolog subfamily B member 1-like; K09510 DnaJ homolog subfamily B member 4 (A)	[O]	Posttranslational modification, protein turnover, chaperones	DnaJ domain;; DnaJ C terminal domain	DnaJ protein homolog 1 (Precursor; Fragment) GN=DNAJ1 OS=Allium porrum (Leek) PE=2 SV=1	O	Posttranslational modification, protein turnover, chaperones	psi protein [Marssonina brunnea f. sp. &apos;multigermtubi&apos; MB_m1]
c106456.graph_c0	3.38075	1.49086	0.148633	2.61551	1.58216	0.306002	2.64186	2.12875	0	--	--	--	--	--	--	--	--	--	--	--
c106458.graph_c0	2.38599	4.91021	0.777032	2.00544	4.06672	0.479919	1.28007	2.75994	0.880506	--	--	Biological Process: metabolic process (GO:0008152);; Cellular Component: plastid (GO:0009536);;	--	[I]	Lipid transport and metabolism	Patatin-like phospholipase	Patatin-like protein 1 GN=PLP1 OS=Oryza sativa subsp. indica (Rice) PE=3 SV=1	R	General function prediction only	hypothetical protein EUGRSUZ_I00969 [Eucalyptus grandis]
c106463.graph_c0	0.736513	0.149904	2.09228	0.759735	0.0883799	2.71784	0.691083	0.171234	2.258	--	--	Cellular Component: membrane (GO:0016020);;	--	--	--	Plastocyanin-like domain	Stellacyanin OS=Toxicodendron vernicifluum (Japanese lacquer tree) PE=1 SV=1	S	Function unknown	PREDICTED: mavicyanin [Nelumbo nucifera]
c106468.graph_c0	0	0.125609	2.12887	0.0734544	0.27771	3.41604	0.0542886	0	4.2571	--	--	Molecular Function: catalytic activity (GO:0003824);;	--	--	--	Peptidase inhibitor I9	--	S	Function unknown	hypothetical protein GLAREA_09415 [Glarea lozoyensis ATCC 20868]
c106477.graph_c0	0.418883	1.96089	0	0.764467	1.45768	0.0874946	1.25283	1.78544	0	--	--	--	--	--	--	--	--	--	--	--
c106481.graph_c0	0	0.0301265	6.45753	0	0.0799286	7.26563	0.0260416	0.10324	4.54827	--	--	Biological Process: pollen development (GO:0009555);; Biological Process: single-organism cellular process (GO:0044763);;	--	--	--	Protein of unknown function DUF260	LOB domain-containing protein 25 GN=MGF10.6 OS=Arabidopsis thaliana (Mouse-ear cress) PE=2 SV=3	S	Function unknown	predicted protein [Physcomitrella patens]
c106482.graph_c1	0.0848843	2.1711	0	0.700485	2.05246	0	0.776572	2.309	0	--	--	--	--	--	--	--	--	--	--	--
c106489.graph_c0	5.73869	5.03748	1.71373	7.8463	3.50487	1.73959	6.19115	4.03619	1.52021	[P]	Inorganic ion transport and metabolism	Molecular Function: inward rectifier potassium channel activity (GO:0005242);; Cellular Component: plasma membrane (GO:0005886);; Biological Process: iron ion transport (GO:0006826);; Biological Process: cell adhesion (GO:0007155);; Biological Process: response to water deprivation (GO:0009414);; Biological Process: response to salt stress (GO:0009651);; Biological Process: meristem initiation (G…	K03549|0|sot:102587299|potassium transporter 4-like; K03549 KUP system potassium uptake protein (A)	--	--	K+ potassium transporter;; K+ potassium transporter;; K+ potassium transporter	Potassium transporter 1 OS=Arabidopsis thaliana (Mouse-ear cress) PE=1 SV=2	P	Inorganic ion transport and metabolism	Potassium transporter 7 [Aegilops tauschii]
c106508.graph_c0	0.400935	6.83652	1.82145	0.482506	4.79509	1.57256	0.916998	4.44324	1.02898	--	--	--	--	--	--	--	--	--	--	--
c106516.graph_c0	0.0781882	0.0689597	0.859379	0.0806535	0.21345	0.920016	0.0298047	0	1.48729	--	--	--	--	--	--	--	--	S	Function unknown	hypothetical protein GLAREA_10303 [Glarea lozoyensis ATCC 20868]
c106518.graph_c0	0.985831	0.12724	0.169138	1.43856	0.187545	0.108818	0.861568	0.121121	0	--	--	Cellular Component: membrane (GO:0016020);; Cellular Component: intracellular membrane-bounded organelle (GO:0043231);; Cellular Component: cytoplasmic part (GO:0044444);;	--	[L]	Replication, recombination and repair	--	--	L	Replication, recombination and repair	PREDICTED: uncharacterized protein LOC104909061 [Beta vulgaris subsp. vulgaris]
c106527.graph_c0	1.98475	0.700198	0.48865	2.21112	8.42155	0.0718584	1.75525	1.67965	0.0719119	--	--	Cellular Component: chloroplast inner membrane (GO:0009706);; Molecular Function: hydrogen ion transmembrane transporter activity (GO:0015078);; Biological Process: proton transport (GO:0015992);; Cellular Component: integral component of membrane (GO:0016021);;	--	--	--	--	Chloroplast envelope membrane protein OS=Adiantum capillus-veneris (Maidenhair fern) PE=2 SV=2	--	--	chloroplast envelope membrane protein (chloroplast) [Cystopteris protrusa]
c106528.graph_c0	0.120057	0	0.950083	0	0	0.833112	0	0	0.869981	[Q]	Secondary metabolites biosynthesis, transport and catabolism	Molecular Function: ferric iron binding (GO:0008199);; Biological Process: catechol-containing compound metabolic process (GO:0009712);; Molecular Function: catechol 1,2-dioxygenase activity (GO:0018576);; Biological Process: oxidation-reduction process (GO:0055114);;	--	--	--	Dioxygenase;; Catechol dioxygenase N terminus	--	E	Amino acid transport and metabolism	hypothetical protein A1O9_09476 [Exophiala aquamarina CBS 119918]
c106546.graph_c0	2.78702	0.460888	0	1.73691	0.724611	0	1.23945	0.17549	0	--	--	--	--	--	--	--	--	R	General function prediction only	hypothetical protein RirG_057260 [Rhizophagus irregularis DAOM 197198w]
c106553.graph_c0	1.50464	0.0260206	0.0259416	2.09988	0.276141	0	1.41702	0	0	--	--	--	K18810|3.51206e-75|smo:SELMODRAFT_420671|CYCD2-1; hypothetical protein; K18810 cyclin D1/2/4, plant (A)	[D]	Cell cycle control, cell division, chromosome partitioning	Cyclin, N-terminal domain;; Cyclin, C-terminal domain	Cyclin-D1-1 GN=F20P5.7 OS=Arabidopsis thaliana (Mouse-ear cress) PE=1 SV=3	D	Cell cycle control, cell division, chromosome partitioning	hypothetical protein SELMODRAFT_420671 [Selaginella moellendorffii]
c106555.graph_c0	8.85093	9.11982	53.9915	10.4468	16.0309	53.4982	11.1598	10.0746	53.962	--	--	Molecular Function: DNA binding (GO:0003677);; Molecular Function: sequence-specific DNA binding transcription factor activity (GO:0003700);; Cellular Component: nucleus (GO:0005634);; Biological Process: regulation of transcription, DNA-templated (GO:0006355);; Biological Process: ethylene-activated signaling pathway (GO:0009873);;	--	--	--	AP2 domain	Ethylene-responsive transcription factor 7 GN=MQC12.5 OS=Arabidopsis thaliana (Mouse-ear cress) PE=1 SV=1	K	Transcription	PREDICTED: ethylene-responsive transcription factor 12-like [Fragaria vesca subsp. vesca]
c106558.graph_c0	7.36916	9.69207	213.942	9.80195	16.3864	229.941	8.92	8.20572	155.633	[T]	Signal transduction mechanisms	Cellular Component: membrane (GO:0016020);;	--	[T]	Signal transduction mechanisms	TspO/MBR family	Translocator protein homolog GN=TSPO OS=Arabidopsis thaliana (Mouse-ear cress) PE=1 SV=1	T	Signal transduction mechanisms	mitochondrial tryptophan rich sensory protein 1 [Physcomitrella patens]
c106562.graph_c0	0	0.357622	8.82426	0.209132	1.10694	5.96395	0	0.102127	8.81485	--	--	--	--	--	--	--	--	--	--	hypothetical protein OIDMADRAFT_122980 [Oidiodendron maius Zn]
c106566.graph_c0	9.93867	1.86715	0.156307	10.5021	7.92849	0.190155	9.21569	4.16798	0.32204	--	--	Molecular Function: kinase activity (GO:0016301);;	--	--	--	Leucine rich repeat;; Leucine Rich repeats (2 copies);; Leucine Rich Repeat;; Protein kinase domain;; Protein tyrosine kinase;; Leucine rich repeat;; Leucine Rich repeat;; Leucine rich repeat N-terminal domain	Leucine-rich repeat receptor-like serine/threonine-protein kinase BAM1 (Precursor) GN=BAM1 OS=Arabidopsis thaliana (Mouse-ear cress) PE=1 SV=1	T	Signal transduction mechanisms	hypothetical protein AMTR_s00033p00083200 [Amborella trichopoda]
c106579.graph_c0	2.48351	1.26555	0.291164	2.04945	0.90398	0.499533	1.89339	1.33443	0.149971	--	--	--	--	--	--	--	--	--	--	--
c106583.graph_c0	0.09304	0	10.6898	0.0319912	0.556369	10.1898	0.0472881	0.156225	6.6578	--	--	Biological Process: response to stimulus (GO:0050896);;	K14432|1.52162e-55|pda:103712514|bZIP transcription factor TRAB1; K14432 ABA responsive element binding factor (A)	--	--	bZIP transcription factor;; Basic region leucine zipper	ABSCISIC ACID-INSENSITIVE 5-like protein 4 GN=F14J22.7 OS=Arabidopsis thaliana (Mouse-ear cress) PE=1 SV=1	K	Transcription	PREDICTED: bZIP transcription factor TRAB1 isoform X2 [Phoenix dactylifera]
c106585.graph_c0	0	0.0999359	7.17353	0	0.0883799	6.76896	0	0	5.74763	--	--	--	--	--	--	--	--	--	--	--
c106587.graph_c0	0.0545954	0.0321011	0.384043	0.0187723	0.0141945	0.510632	0.0277484	0.0183344	0.593433	[U]	Intracellular trafficking, secretion, and vesicular transport	Molecular Function: structural molecule activity (GO:0005198);; Biological Process: intracellular protein transport (GO:0006886);; Biological Process: vesicle-mediated transport (GO:0016192);; Cellular Component: COPI vesicle coat (GO:0030126);;	K17301|0|vvi:100242255|coatomer subunit beta-1-like; K17301 coatomer, subunit beta (A)	[U]	Intracellular trafficking, secretion, and vesicular transport	Coatomer beta C-terminal region;; Coatomer beta subunit appendage platform;; Adaptin N terminal region	Coatomer subunit beta-2 GN=At4g31490 OS=Arabidopsis thaliana (Mouse-ear cress) PE=2 SV=2	U	Intracellular trafficking, secretion, and vesicular transport	hypothetical protein OIDMADRAFT_161428 [Oidiodendron maius Zn]
c106588.graph_c0	2.98113	0.453974	19.9519	2.98663	3.83078	18.694	2.17465	1.53411	12.8605	[P]	Inorganic ion transport and metabolism	Biological Process: cation transport (GO:0006812);; Molecular Function: solute:proton antiporter activity (GO:0015299);; Cellular Component: membrane (GO:0016020);;	--	[P]	Inorganic ion transport and metabolism	Sodium/hydrogen exchanger family	Sodium/hydrogen exchanger 2 GN=NHX2 OS=Arabidopsis thaliana (Mouse-ear cress) PE=2 SV=2	P	Inorganic ion transport and metabolism	unknown [Picea sitchensis]
c106591.graph_c0	0	0.0169962	0.74556	0.0596348	0.090185	0.558158	0.0587665	0.0388293	0.593485	--	--	--	--	[R]	General function prediction only	Endonuclease/Exonuclease/phosphatase family;; Endonuclease-reverse transcriptase;; Domain of unknown function (DUF4283)	--	R	General function prediction only	hypothetical protein VITISV_037805 [Vitis vinifera]
c106592.graph_c0	18.8042	3.44412	0.0880425	20.3473	7.70056	0.217511	16.962	6.33507	0.126976	--	--	Molecular Function: structural constituent of cell wall (GO:0005199);; Cellular Component: extracellular region (GO:0005576);; Cellular Component: plant-type cell wall (GO:0009505);; Cellular Component: plasmodesma (GO:0009506);;	--	--	--	Leucine Rich repeats (2 copies);; Leucine Rich Repeat;; Leucine rich repeat N-terminal domain;; Leucine Rich repeat	Leucine-rich repeat extensin-like protein 4 (Precursor) GN=LRX4 OS=Arabidopsis thaliana (Mouse-ear cress) PE=2 SV=1	R	General function prediction only	hypothetical protein SELMODRAFT_423462 [Selaginella moellendorffii]
c106603.graph_c1	2.00513	0.386853	0	2.19763	0.58649	0.226863	1.62422	0.126257	0.056758	--	--	--	--	--	--	--	--	--	--	--
c106610.graph_c0	1.35036	0.760903	0.329823	2.43764	1.14103	0.203709	1.63003	0.415693	0.441697	--	--	--	--	--	--	--	--	--	--	--
c106613.graph_c0	18.465	17.4252	6.41382	19.6061	15.1827	5.2441	20.56	20.3247	4.83269	--	--	--	--	--	--	--	--	S	Function unknown	predicted protein [Physcomitrella patens]
c106614.graph_c0	4.43064	1.28565	0.792658	6.03443	2.6779	0.677064	4.47455	1.58453	0.868677	--	--	--	--	--	--	Helix-loop-helix DNA-binding domain	Transcription factor bHLH95 GN=F14J22.2 OS=Arabidopsis thaliana (Mouse-ear cress) PE=2 SV=2	K	Transcription	hypothetical protein SELMODRAFT_449119 [Selaginella moellendorffii]
c106618.graph_c0	1.02409	5.17296	1.4735	2.59293	4.50218	0.758399	1.20661	4.22075	0.505976	--	--	--	--	--	--	--	--	--	--	--
c106627.graph_c1	9.50553	6.82858	2.08954	11.8612	6.99563	1.31831	9.35078	9.1904	1.52761	--	--	--	K00430|6.23996e-102|smo:SELMODRAFT_106106|hypothetical protein; K00430 peroxidase [EC:1.11.1.7] (A)	--	--	Peroxidase	Peroxidase 46 (Precursor) GN=F28M20.50 OS=Arabidopsis thaliana (Mouse-ear cress) PE=3 SV=1	G	Carbohydrate transport and metabolism	hypothetical protein SELMODRAFT_106106 [Selaginella moellendorffii]
c106630.graph_c0	550.076	1334.04	1.8398	456.451	717.13	4.57139	634.663	1089.04	5.4244	--	--	--	--	--	--	--	--	--	--	--
c106644.graph_c0	0.77855	1.17713	14.5716	0.573641	1.82177	13.1877	0.296777	1.45668	16.5725	--	--	Molecular Function: binding (GO:0005488);; Biological Process: phloem or xylem histogenesis (GO:0010087);;	--	--	--	MYB-CC type transfactor, LHEQLE motif;; Myb-like DNA-binding domain	Myb family transcription factor APL GN=APL OS=Arabidopsis thaliana (Mouse-ear cress) PE=2 SV=2	K	Transcription	MYB-related protein [Aegilops tauschii]
c106660.graph_c0	0.534748	0.29477	6.46525	0.275804	0.312821	6.53422	1.07017	0.0673429	8.2344	[J]	Translation, ribosomal structure and biogenesis	Molecular Function: structural constituent of ribosome (GO:0003735);; Biological Process: translation (GO:0006412);; Cellular Component: small ribosomal subunit (GO:0015935);; Molecular Function: rRNA binding (GO:0019843);;	K02997|1.7977e-86|cre:CHLREDRAFT_195593|RPS9; ribosomal protein S9, component of cytosolic 80S ribosome and 40S small subunit; K02997 small subunit ribosomal protein S9e (A)	[J]	Translation, ribosomal structure and biogenesis	Ribosomal protein S4/S9 N-terminal domain;; S4 domain	40S ribosomal protein S9-1 GN=RPS9B OS=Arabidopsis thaliana (Mouse-ear cress) PE=1 SV=1	J	Translation, ribosomal structure and biogenesis	40S ribosomal protein S9 [Sclerotinia borealis F-4157]
c106661.graph_c0	35.6278	8.52506	9.08215	34.8074	9.98886	8.55941	31.1526	10.828	7.30146	--	--	--	--	--	--	--	--	--	--	--
c106663.graph_c0	0.268104	0.31528	4.40052	0.368744	0.278823	4.28716	0.272531	0	5.26175	--	--	Molecular Function: structural constituent of ribosome (GO:0003735);; Cellular Component: ribosome (GO:0005840);; Biological Process: translation (GO:0006412);;	K02891|2.95268e-26|gsl:Gasu_16560|60S ribosomal protein L22 isoform 1; K02891 large subunit ribosomal protein L22e (A)	[J]	Translation, ribosomal structure and biogenesis	Ribosomal L22e protein family	--	J	Translation, ribosomal structure and biogenesis	hypothetical protein V491_02808 [Pseudogymnoascus pannorum VKM F-3775]
c106664.graph_c1	16.4118	2.02443	0	17.1068	2.64075	0.207759	17.0181	2.60156	0.103957	--	--	--	--	--	--	--	--	--	--	--
c106671.graph_c0	2.65299	2.35645	13.8641	2.659	3.80103	13.6584	3.0554	2.55907	15.5263	[GEPR]	--	Molecular Function: high-affinity hydrogen:glucose symporter activity (GO:0005358);; Cellular Component: plasma membrane (GO:0005886);; Cellular Component: plasmodesma (GO:0009506);; Biological Process: monosaccharide transport (GO:0015749);; Cellular Component: integral component of membrane (GO:0016021);; Biological Process: carbohydrate transmembrane transport (GO:0034219);; Biological Process…	--	[R]	General function prediction only	Sugar (and other) transporter;; Major Facilitator Superfamily;; Sugar (and other) transporter;; PPR repeat	Sugar transport protein 13 GN=F9D12.17 OS=Arabidopsis thaliana (Mouse-ear cress) PE=1 SV=2	R	General function prediction only	unknown [Picea sitchensis]
c106672.graph_c0	76.5248	0.661104	0.0599178	73.6658	3.02959	0.0616784	64.0039	0.823828	0.246897	--	--	--	--	--	--	CVNH domain	--	--	--	Cyanovirin-N [Coniophora puteana RWD-64-598 SS2]
c106672.graph_c1	48.297	1.61657	1.28933	48.0236	2.21594	1.16131	40.0347	2.12359	0.913137	--	--	--	--	--	--	--	--	--	--	--
c106682.graph_c0	0.13024	0.0328193	1.27607	0.191923	0.145121	1.19568	0.0141846	0.112468	1.28083	--	--	--	--	--	--	--	--	--	--	--
c106684.graph_c0	0.803467	0.809868	8.17501	0.8288	0.537165	7.79187	0.525042	0.115638	9.14927	[C]	Energy production and conversion	Molecular Function: oxidoreductase activity, acting on the aldehyde or oxo group of donors, NAD or NADP as acceptor (GO:0016620);; Biological Process: mitotic spindle organization in nucleus (GO:0030472);; Cellular Component: DASH complex (GO:0042729);; Biological Process: oxidation-reduction process (GO:0055114);; Cellular Component: mitotic spindle (GO:0072686);;	K00128|8.42726e-31|cre:CHLREDRAFT_135609|aldehyde dehydrogenase; K00128 aldehyde dehydrogenase (NAD+) [EC:1.2.1.3] (A)	[C]	Energy production and conversion	Aldehyde dehydrogenase family	Aldehyde dehydrogenase family 2 member B4, mitochondrial (Precursor) GN=T17F15.130 OS=Arabidopsis thaliana (Mouse-ear cress) PE=2 SV=1	C	Energy production and conversion	hypothetical protein SS1G_13380 [Sclerotinia sclerotiorum 1980]
c106695.graph_c0	1.34079	0.306585	0.0873296	1.33184	0.426066	0.0449478	1.17363	0.70042	0	--	--	--	--	--	--	BED zinc finger	--	--	--	--
c106706.graph_c0	2.35543	0.884009	0.0440662	1.34409	1.13359	0	1.94857	0.40392	0.0907896	--	--	--	--	--	--	--	--	--	--	--
c106707.graph_c0	0.392034	2.93899	3.56203	1.01099	2.80299	2.72046	0.846828	2.69892	3.72861	--	--	--	--	--	--	--	--	--	--	--
c106708.graph_c0	1.93243	2.43479	12.3797	1.85098	3.33753	12.4936	1.89418	4.0328	8.75202	--	--	--	--	--	--	--	--	--	--	--
c106709.graph_c0	2.04146	0.528149	6.46215	1.97948	1.46492	5.98683	1.9299	1.06949	4.27773	[G]	Carbohydrate transport and metabolism	Biological Process: polysaccharide catabolic process (GO:0000272);; Molecular Function: hydrolase activity, hydrolyzing O-glycosyl compounds (GO:0004553);; Molecular Function: binding (GO:0005488);; Biological Process: starch metabolic process (GO:0005982);; Biological Process: nucleobase-containing compound metabolic process (GO:0006139);; Biological Process: phosphate-containing compound metabo…	--	[G]	Carbohydrate transport and metabolism	Domain of unknown function (DUF3372);; Bacterial pullanase-associated domain;; Carbohydrate-binding module 48 (Isoamylase N-terminal domain);; Alpha amylase, catalytic domain	Pullulanase 1, chloroplastic (Precursor) GN=T19N18.90 OS=Arabidopsis thaliana (Mouse-ear cress) PE=2 SV=2	G	Carbohydrate transport and metabolism	predicted protein [Physcomitrella patens]
c106713.graph_c0	55.8529	5.7103	0.110902	60.9532	6.75519	0.133187	48.9437	7.24291	0.190409	--	--	--	--	--	--	Plant protein of unknown function	UPF0481 protein At3g47200 GN=At3g47200 OS=Arabidopsis thaliana (Mouse-ear cress) PE=2 SV=1	S	Function unknown	conserved hypothetical protein [Ricinus communis]
c106714.graph_c1	20.669	1.04708	1.71131	21.2404	2.65655	1.72636	17.0782	1.47058	1.67476	[RTKL]	--	Molecular Function: protein kinase activity (GO:0004672);; Biological Process: protein phosphorylation (GO:0006468);; Biological Process: signal transduction (GO:0007165);;	--	[T]	Signal transduction mechanisms	Protein kinase domain;; Protein tyrosine kinase;; Ankyrin repeats (3 copies);; Ankyrin repeat;; Ankyrin repeats (many copies);; Ankyrin repeat;; Ankyrin repeats (many copies)	Serine/threonine-protein kinase HT1 GN=HT1 OS=Arabidopsis thaliana (Mouse-ear cress) PE=1 SV=1	T	Signal transduction mechanisms	unknown [Picea sitchensis]
c106718.graph_c0	0.917067	8.9645	74.8917	0.472991	9.71614	81.3464	0.320447	12.0109	97.7437	--	--	--	--	--	--	--	--	--	--	--
c106722.graph_c0	123.633	60.0366	0.476168	112.113	51.1936	1.02934	119.027	61.978	0.441472	--	--	--	--	--	--	--	--	--	--	--
c106729.graph_c0	0.311136	0.0914711	3.00938	0.106982	0.242682	2.34682	0.632547	0.313461	2.25463	--	--	--	--	--	--	--	--	--	--	--
c106731.graph_c0	0.421444	0.557552	6.63943	0.217366	0.958767	7.27956	0.562278	0.636889	10.4662	[IQR]	--	--	K08081|8.81649e-18|mus:103999636|tropinone reductase homolog At1g07440-like; K08081 Tropinone reductase 1 [EC:1.1.1.206] (A)	[R]	General function prediction only	Enoyl-(Acyl carrier protein) reductase;; short chain dehydrogenase	Tropinone reductase 2 GN=TR2 OS=Datura stramonium (Jimsonweed) PE=1 SV=1	Q	Secondary metabolites biosynthesis, transport and catabolism	hypothetical protein V494_04851 [Pseudogymnoascus pannorum VKM F-4513 (FW-928)]
c106732.graph_c0	0.132943	2.52092	1.34431	0.377122	3.05897	0.992731	0.608123	3.21448	1.59557	--	--	--	K14488|2.51554e-12|pmum:103334972|auxin-induced protein 15A-like; K14488 SAUR family protein (A)	--	--	Auxin responsive protein	Auxin-induced protein 15A OS=Glycine max (Soybean) PE=2 SV=1	S	Function unknown	PREDICTED: auxin-induced protein X15-like [Beta vulgaris subsp. vulgaris]
c106739.graph_c0	0.695556	1.04288	8.56236	1.21973	2.82112	7.68073	1.21964	1.61173	6.99341	--	--	--	K00517|1.8979e-07|brp:103855577|cytochrome P450 77A4; K00517 [EC:1.14.-.-] (A)	[Q]	Secondary metabolites biosynthesis, transport and catabolism	--	Cytochrome P450 77A1 (Fragment) GN=CYP77A1 OS=Solanum melongena (Eggplant) PE=2 SV=1	Q	Secondary metabolites biosynthesis, transport and catabolism	PREDICTED: cytochrome P450 77A1-like [Nicotiana tomentosiformis]
c106740.graph_c0	1.31445	0.756067	0.301508	1.29694	1.76075	0.206912	1.54674	1.52578	0.207066	--	--	Biological Process: single-organism cellular process (GO:0044763);;	K12259|3.14065e-110|smo:SELMODRAFT_121066|hypothetical protein; K12259 spermine oxidase [EC:1.5.3.16 1.5.3.-] (A)	[H]	Coenzyme transport and metabolism	Flavin containing amine oxidoreductase	Probable polyamine oxidase 5 GN=PAO5 OS=Arabidopsis thaliana (Mouse-ear cress) PE=2 SV=1	H	Coenzyme transport and metabolism	hypothetical protein SELMODRAFT_121066 [Selaginella moellendorffii]
c106749.graph_c0	25.6726	7.40372	0.0716625	23.6236	5.59407	0	20.3801	5.50131	0.0738231	--	--	--	--	--	--	--	--	--	--	--
c106754.graph_c0	0.630811	5.19267	5.48505	0.3615	6.66965	7.04192	0.854969	6.6377	4.50764	--	--	--	--	--	--	--	--	S	Function unknown	early light-induced protein 9 [Physcomitrella patens]
c106755.graph_c0	0.764223	0.572919	13.6411	1.45839	0.894124	14.1111	1.0196	0.731436	11.9065	--	--	--	--	--	--	VQ motif	--	--	--	unknown [Lotus japonicus]
c106757.graph_c0	0.541535	0.0382095	0.133327	0.670332	0.236538	0.0784256	0.445886	0.0436465	0.039242	--	--	--	--	--	--	--	--	--	--	--
c106759.graph_c0	2.79221	8.16974	49.8243	2.90311	21.5023	50.6866	2.77073	13.5742	55.8831	--	--	Biological Process: metabolic process (GO:0008152);; Molecular Function: transferase activity, transferring acyl groups (GO:0016746);;	K00660|1.50385e-127|smo:SELMODRAFT_270496|hypothetical protein; K00660 chalcone synthase [EC:2.3.1.74] (A)	--	--	Chalcone and stilbene synthases, N-terminal domain;; Chalcone and stilbene synthases, C-terminal domain;; FAE1/Type III polyketide synthase-like protein;; 3-Oxoacyl-[acyl-carrier-protein (ACP)] synthase III C terminal;; 3-Oxoacyl-[acyl-carrier-protein (ACP)] synthase III	Chalcone synthase GN=CHS OS=Pueraria montana var. lobata (Kudzu vine) PE=2 SV=1	H	Coenzyme transport and metabolism	putative stilbene synthase [Arachis hypogaea]
c106760.graph_c0	0.688091	0.313226	3.29841	0.663994	1.36772	2.71224	0.524589	0.693232	2.75447	--	--	--	--	[R]	General function prediction only	--	Pentatricopeptide repeat-containing protein At3g53360, mitochondrial (Precursor) GN=PCMP-E86 OS=Arabidopsis thaliana (Mouse-ear cress) PE=2 SV=1	R	General function prediction only	PREDICTED: pentatricopeptide repeat-containing protein At4g30700-like [Beta vulgaris subsp. vulgaris]
c106768.graph_c0	0.0696919	0	1.34815	0.143779	0.135897	1.73471	0.425055	0	1.29411	--	--	--	--	--	--	Peroxidase, family 2	--	R	General function prediction only	hypothetical protein MYCFIDRAFT_33612 [Pseudocercospora fijiensis CIRAD86]
c106771.graph_c0	0.877527	0.902945	11.5355	1.20693	2.04197	11.6361	0.981217	1.04616	9.24695	--	--	--	K14508|6.11239e-109|rcu:RCOM_1160850|Regulatory protein NPR1, putative; K14508 regulatory protein NPR1 (A)	[R]	General function prediction only	NPR1/NIM1 like defence protein C terminal;; Ankyrin repeat;; Ankyrin repeats (3 copies);; BTB/POZ domain;; Ankyrin repeats (many copies);; Ankyrin repeats (many copies);; Ankyrin repeat	Regulatory protein NPR3 GN=NPR3 OS=Arabidopsis thaliana (Mouse-ear cress) PE=1 SV=1	R	General function prediction only	unnamed protein product [Coffea canephora]
c106780.graph_c0	6.93822	25.0017	5.53423	7.46371	15.9645	4.84456	9.37011	21.4195	5.43174	--	--	Molecular Function: zinc ion binding (GO:0008270);;	K10144|1.85953e-44|eus:EUTSA_v10014246mg|hypothetical protein; K10144 RING finger and CHY zinc finger domain-containing protein 1 [EC:6.3.2.19] (A)	[R]	General function prediction only	CHY zinc finger	--	O	Posttranslational modification, protein turnover, chaperones	unknown [Picea sitchensis]
c106783.graph_c0	0.0252512	0.0445417	0.821519	0.0260474	0.0196956	0.73138	0.0962555	0.0254399	0.823415	--	--	Molecular Function: protein kinase binding (GO:0019901);;	--	[D]	Cell cycle control, cell division, chromosome partitioning	Cdc37 Hsp90 binding domain;; Cdc37 C terminal domain;; Clathrin light chain	--	D	Cell cycle control, cell division, chromosome partitioning	hypothetical protein BC1G_10364 [Botrytis cinerea B05.10]
c106785.graph_c0	3.31332	0.850111	0.847529	4.22564	1.55061	0.545271	3.07715	0.971078	1.03679	--	--	--	--	--	--	--	--	--	--	--
c106786.graph_c0	5.19015	0.214573	0.855686	4.85187	1.17019	0.697323	3.92597	0.612765	0.954942	--	--	Biological Process: primary metabolic process (GO:0044238);; Biological Process: cellular macromolecule metabolic process (GO:0044260);; Biological Process: single-organism cellular process (GO:0044763);; Biological Process: regulation of cellular process (GO:0050794);; Biological Process: regulation of macromolecule metabolic process (GO:0060255);;	--	--	--	--	--	S	Function unknown	unknown [Picea sitchensis]
c106794.graph_c0	2.84379	1.21273	0.274782	3.12686	1.51124	0.45257	3.95491	1.70013	0.396294	--	--	--	--	--	--	Protein of unknown function DUF260	LOB domain-containing protein 38 GN=F3A4.20 OS=Arabidopsis thaliana (Mouse-ear cress) PE=2 SV=1	S	Function unknown	PREDICTED: LOB domain-containing protein 38-like [Nelumbo nucifera]
c106805.graph_c0	1.03626	0.316369	0	1.56229	0.155437	0	1.09389	0.20077	0	--	--	--	--	--	--	--	--	--	--	--
c106807.graph_c0	0.848438	0.567674	56.5693	1.08644	0.935604	57.2517	1.47211	0.530551	41.394	[I]	Lipid transport and metabolism	Molecular Function: phospholipase D activity (GO:0004630);; Molecular Function: calcium ion binding (GO:0005509);; Molecular Function: phosphatidylinositol-4,5-bisphosphate binding (GO:0005546);; Cellular Component: nucleus (GO:0005634);; Cellular Component: mitochondrion (GO:0005739);; Cellular Component: plasma membrane (GO:0005886);; Biological Process: membrane lipid metabolic process (GO:000…	K01115|0|smo:SELMODRAFT_441825|hypothetical protein; K01115 phospholipase D1/2 [EC:3.1.4.4] (A)	[I]	Lipid transport and metabolism	Phospholipase D C terminal;; Phospholipase D Active site motif;; PLD-like domain	Phospholipase D alpha 1 (Precursor) GN=PLD1 OS=Oryza sativa subsp. japonica (Rice) PE=1 SV=2	I	Lipid transport and metabolism	hypothetical protein SELMODRAFT_441825 [Selaginella moellendorffii]
c106815.graph_c0	0.480716	0.18549	2.66823	0.805794	0.421821	2.31153	0.984942	0.211885	3.72841	--	--	--	--	--	--	--	Zinc finger protein 1 GN=ZFP1 OS=Arabidopsis thaliana (Mouse-ear cress) PE=2 SV=1	R	General function prediction only	unknown [Picea sitchensis]
c106837.graph_c0	0.189119	0.833987	6.65163	0.975409	1.18008	5.47767	0.648814	0.47633	7.28044	[B]	Chromatin structure and dynamics	Cellular Component: nucleosome (GO:0000786);; Molecular Function: DNA binding (GO:0003677);; Cellular Component: nucleus (GO:0005634);; Biological Process: nucleosome assembly (GO:0006334);; Biological Process: mycelium development (GO:0043581);; Molecular Function: protein heterodimerization activity (GO:0046982);;	K11254|7.5405e-44|pda:103722501|histone H4-like; K11254 histone H4 (A)	[B]	Chromatin structure and dynamics	Core histone H2A/H2B/H3/H4;; TATA box binding protein associated factor (TAF);; Histone-like transcription factor (CBF/NF-Y) and archaeal histone	Histone H4 OS=Olisthodiscus luteus (Marine phytoflagellate) PE=1 SV=2	B	Chromatin structure and dynamics	histone H4 [Nectria haematococca mpVI 77-13-4]
c106838.graph_c0	0.0219718	0.038757	0.637549	0.0906584	0.0171377	0.576733	0	0.022136	0.616967	--	--	Molecular Function: G-protein coupled receptor binding (GO:0001664);; Molecular Function: GTPase activity (GO:0003924);; Molecular Function: signal transducer activity (GO:0004871);; Molecular Function: GTP binding (GO:0005525);; Cellular Component: heterotrimeric G-protein complex (GO:0005834);; Biological Process: GTP catabolic process (GO:0006184);; Biological Process: adenylate cyclase-activa…	K04640|3.10984e-62|mdm:103455774|guanine nucleotide-binding protein alpha-1 subunit-like; K04640 guanine nucleotide-binding protein subunit alpha, other (A)	[DT]	--	G-protein alpha subunit;; ADP-ribosylation factor family	Guanine nucleotide-binding protein alpha-2 subunit GN=GPA2 OS=Pisum sativum (Garden pea) PE=2 SV=1	T	Signal transduction mechanisms	guanine nucleotide-binding protein alpha subunit [Sclerotinia sclerotiorum 1980]
c106839.graph_c0	0.0255441	0	1.37011	0.105398	0.0398481	1.59533	0.116846	0.180145	1.61966	[Q]	Secondary metabolites biosynthesis, transport and catabolism	Molecular Function: binding (GO:0005488);; Molecular Function: oxidoreductase activity (GO:0016491);;	--	[Q]	Secondary metabolites biosynthesis, transport and catabolism	Cytochrome P450	Cytochrome P450 76C2 GN=F17K2.10 OS=Arabidopsis thaliana (Mouse-ear cress) PE=2 SV=1	Q	Secondary metabolites biosynthesis, transport and catabolism	Cytochrome P450 superfamily protein isoform 2 [Theobroma cacao]
c106849.graph_c0	98.4628	240.087	46.9654	99.4574	145.42	51.9075	115.649	228.289	51.055	--	--	Cellular Component: plasma membrane (GO:0005886);; Molecular Function: organic anion transmembrane transporter activity (GO:0008514);; Biological Process: pollen exine formation (GO:0010584);; Biological Process: organic anion transport (GO:0015711);; Cellular Component: integral component of membrane (GO:0016021);;	--	[GE]	--	Triose-phosphate Transporter family;; EamA-like transporter family;; UAA transporter family	Probable sugar phosphate/phosphate translocator At5g25400 GN=At5g25400 OS=Arabidopsis thaliana (Mouse-ear cress) PE=2 SV=1	G	Carbohydrate transport and metabolism	PREDICTED: probable sugar phosphate/phosphate translocator At5g25400 [Vitis vinifera]
c106850.graph_c0	14.4317	12.9839	389.303	17.3977	13.11	400.375	23.9933	6.59825	405.293	--	--	--	--	--	--	--	--	--	--	--
c106856.graph_c0	0.633072	0.372234	5.75211	0.489775	0.452638	4.91836	0.442423	0.159451	5.78218	[Q]	Secondary metabolites biosynthesis, transport and catabolism	Molecular Function: hydrolase activity (GO:0016787);;	--	[R]	General function prediction only	Dienelactone hydrolase family;; Alpha/beta hydrolase family	--	R	General function prediction only	dienelactone hydrolase [Marssonina brunnea f. sp. &apos;multigermtubi&apos; MB_m1]
c106857.graph_c0	44.3365	3.11184	0.117071	41.2709	9.29452	0.120511	30.3502	7.37756	0.120601	[S]	Function unknown	Cellular Component: extracellular region (GO:0005576);;	--	[S]	Function unknown	Cysteine-rich secretory protein family	Pathogenesis-related protein PR-1 (Precursor) GN=PR-1 OS=Medicago truncatula (Barrel medic) PE=2 SV=1	S	Function unknown	hypothetical protein SELMODRAFT_451245 [Selaginella moellendorffii]
c106857.graph_c1	4.39371	0.645854	0	3.88478	0.693565	0.0473438	4.34662	0.895847	0	--	--	--	--	--	--	--	--	--	--	--
c106869.graph_c0	1.87295	8.07988	18.2588	2.52	66.6602	20.3431	1.48999	19.6898	17.0759	--	--	Cellular Component: lipid particle (GO:0005811);; Cellular Component: membrane (GO:0016020);;	--	--	--	Oleosin	Oleosin 16 kDa GN=OLE16 OS=Bromus secalinus (Rye brome) PE=2 SV=1	S	Function unknown	hypothetical protein 2_3802_02, partial [Pinus taeda]
c106871.graph_c0	3.82359	1.97315	11.6241	3.94414	1.74499	8.32074	3.44222	2.2949	12.0851	--	--	Biological Process: reproduction (GO:0000003);; Cellular Component: 1,3-beta-D-glucan synthase complex (GO:0000148);; Molecular Function: 1,3-beta-D-glucan synthase activity (GO:0003843);; Biological Process: (1->3)-beta-D-glucan biosynthetic process (GO:0006075);; Biological Process: amino acid transport (GO:0006865);; Biological Process: pollen development (GO:0009555);; Biological Process: res…	K11000|6.44514e-92|smo:SELMODRAFT_439692|Gsl1; glucan synthase like 1; K11000 callose synthase [EC:2.4.1.-] (A)	[M]	Cell wall/membrane/envelope biogenesis	1,3-beta-glucan synthase subunit FKS1, domain-1	Callose synthase 12 OS=Arabidopsis thaliana (Mouse-ear cress) PE=2 SV=1	M	Cell wall/membrane/envelope biogenesis	glucan synthase like 1 [Selaginella moellendorffii]
c106871.graph_c1	6.40862	2.12982	15.7414	6.29931	2.95209	12.8202	5.94796	3.11129	16.1529	--	--	Biological Process: anion transport (GO:0006820);; Biological Process: defense response (GO:0006952);; Biological Process: multicellular organismal development (GO:0007275);; Biological Process: cellular component organization (GO:0016043);; Molecular Function: transferase activity (GO:0016740);; Biological Process: anatomical structure development (GO:0048856);; Biological Process: regulation of…	K11000|0|smo:SELMODRAFT_439692|Gsl1; glucan synthase like 1; K11000 callose synthase [EC:2.4.1.-] (A)	[M]	Cell wall/membrane/envelope biogenesis	1,3-beta-glucan synthase component	Callose synthase 12 OS=Arabidopsis thaliana (Mouse-ear cress) PE=2 SV=1	M	Cell wall/membrane/envelope biogenesis	glucan synthase like 1 [Selaginella moellendorffii]
c106872.graph_c0	3.01192	0.398463	29.5292	1.55344	4.42442	31.4419	1.41601	0.910326	19.0974	--	--	--	--	--	--	--	--	--	--	--
c106878.graph_c1	0.277457	0	4.56565	0	0.030916	4.23341	0.120873	0	3.08766	--	--	--	--	--	--	--	--	--	--	--
c106886.graph_c0	0.135743	0.0798141	8.51418	0.256708	0.847019	7.72001	0.17248	0.387478	5.92239	[R]	General function prediction only	--	--	--	--	Peptidase C26;; Glutamine amidotransferase class-I	--	R	General function prediction only	hypothetical protein SELMODRAFT_232221 [Selaginella moellendorffii]
c106903.graph_c0	0.522504	0.41475	3.39981	0.48508	0.570563	2.1755	0.199174	0.105282	2.88704	--	--	--	--	--	--	--	--	--	--	--
c106905.graph_c0	0.421143	0.278577	1.85154	0.217211	0.246364	2.71597	0.160536	0.212145	3.33788	--	--	--	--	--	--	--	--	S	Function unknown	hypothetical protein AMTR_s00011p00234270 [Amborella trichopoda]
c106911.graph_c0	5.52015	4.49767	3916.92	5.17901	6.23292	3823.48	5.11028	5.79974	2531.63	--	--	--	--	--	--	Cupin;; Cupin	Glutelin type-B 4 basic chain (Precursor) OS=Oryza sativa subsp. japonica (Rice) PE=1 SV=1	--	--	hypothetical protein SELMODRAFT_270393 [Selaginella moellendorffii]
c106920.graph_c0	0.0536602	2.98158	0	0.110704	1.25562	0	0.0818192	2.2165	0	--	--	--	--	--	--	--	--	--	--	--
c106932.graph_c0	0.232077	0.175445	0.728799	0.205195	0.181017	0.690197	0.25276	0.0668032	0.870896	--	--	--	--	--	--	--	--	--	--	--
c106947.graph_c0	206.434	2.84988	0.161433	231.199	8.90711	0.232648	170.903	5.06808	0.532162	--	--	Cellular Component: extracellular region (GO:0005576);; Cellular Component: plant-type cell wall (GO:0009505);; Biological Process: glucuronoxylan metabolic process (GO:0010413);; Cellular Component: cytoplasmic membrane-bounded vesicle (GO:0016023);; Biological Process: xylan biosynthetic process (GO:0045492);;	--	--	--	Cupin;; Cupin domain	Germin-like protein 1-3 (Precursor) OS=Oryza sativa subsp. japonica (Rice) PE=2 SV=1	R	General function prediction only	predicted protein [Physcomitrella patens]
c106956.graph_c0	0.430882	1.08941	23.389	0.711148	1.27711	23.2442	0.832193	0.897143	18.9943	--	--	Cellular Component: cytoplasmic membrane-bounded vesicle (GO:0016023);;	--	--	--	Core-2/I-Branching enzyme	--	S	Function unknown	hypothetical protein PRUPE_ppa007557mg [Prunus persica]
c106968.graph_c0	50.9188	6.65744	0.920771	47.8884	6.94262	1.06631	42.1128	5.67061	0.988055	--	--	--	--	--	--	Cupin;; Cupin domain	Glutelin type-A 2 basic chain (Precursor) GN=OSJNBa0050N08.16 OS=Oryza sativa subsp. japonica (Rice) PE=1 SV=1	S	Function unknown	unknown [Picea sitchensis]
c106979.graph_c0	62.0681	214.473	2.12925	58.2405	128.933	2.88397	79.5786	181.496	3.57878	--	--	Cellular Component: cytoplasmic membrane-bounded vesicle (GO:0016023);; Cellular Component: anchored component of membrane (GO:0031225);;	--	--	--	--	Uncharacterized GPI-anchored protein At4g28100 (Precursor) GN=At4g28100 OS=Arabidopsis thaliana (Mouse-ear cress) PE=1 SV=1	R	General function prediction only	PREDICTED: uncharacterized GPI-anchored protein At4g28100-like [Camelina sativa]
c106988.graph_c0	8.51383	2.06668	2.06041	7.25142	10.0524	1.13117	5.35938	4.80022	1.41502	--	--	--	--	--	--	--	--	--	--	--
c106991.graph_c0	8.83958	0.664797	0	10.1079	1.97756	0	7.00035	1.24265	0	--	--	--	--	--	--	--	--	--	--	--
c106995.graph_c0	0.0753524	0.099688	2.78279	0.155457	0.617125	2.31893	0.172342	0.0379577	2.66193	--	--	--	K02575|2.36531e-37|smo:SELMODRAFT_443813|NRT2.1-2; hypothetical protein; K02575 MFS transporter, NNP family, nitrate/nitrite transporter (A)	--	--	--	High affinity nitrate transporter 2.4 GN=NRT2.4 OS=Arabidopsis thaliana (Mouse-ear cress) PE=2 SV=1	G	Carbohydrate transport and metabolism	hypothetical protein SELMODRAFT_443813 [Selaginella moellendorffii]
c106996.graph_c0	1.19219	0.323531	0	1.27708	1.75248	0	1.43327	0.970115	0	--	--	--	--	--	--	--	--	--	--	--
c106997.graph_c0	0.0616758	0.0543963	0.867697	0	0	1.00484	0.188082	0.0310683	0.977658	[Z]	Cytoskeleton	Molecular Function: actin binding (GO:0003779);; Molecular Function: ATP binding (GO:0005524);; Cellular Component: cytoplasm (GO:0005737);; Cellular Component: Arp2/3 protein complex (GO:0005885);; Biological Process: Arp2/3 complex-mediated actin nucleation (GO:0034314);;	K18584|1.34247e-163|atr:s00049p00144890|AMTR_s00049p00144890; hypothetical protein; K18584 actin-related protein 3 (A)	[Z]	Cytoskeleton	Actin	Actin-related protein 3 GN=F3F19.20 OS=Arabidopsis thaliana (Mouse-ear cress) PE=1 SV=1	Z	Cytoskeleton	actin-2 [Sclerotinia borealis F-4157]
c106998.graph_c0	0.0745074	0.19714	1.4413	0.153713	0.290573	1.55109	0.0284016	0.863237	2.32837	--	--	--	--	--	--	Phosphate-induced protein 1 conserved region	Protein EXORDIUM-like 2 (Precursor) GN=EXL2 OS=Arabidopsis thaliana (Mouse-ear cress) PE=2 SV=1	R	General function prediction only	phosphate-responsive 1 family protein [Medicago truncatula]
c106999.graph_c0	0	0	0.660858	0.0310111	0.0234488	0.843543	0.0916786	0	0.871403	[MJ]	--	Biological Process: biosynthetic process (GO:0009058);; Molecular Function: nucleotidyltransferase activity (GO:0016779);;	K00966|1.57037e-141|sly:101257102|mannose-1-phosphate guanylyltransferase 1-like; K00966 mannose-1-phosphate guanylyltransferase [EC:2.7.7.13] (A)	[M]	Cell wall/membrane/envelope biogenesis	Nucleotidyl transferase;; Bacterial transferase hexapeptide (six repeats);; MobA-like NTP transferase domain;; Hexapeptide repeat of succinyl-transferase	Probable mannose-1-phosphate guanylyltransferase 3 OS=Oryza sativa subsp. japonica (Rice) PE=2 SV=1	M	Cell wall/membrane/envelope biogenesis	similar to mannose-1-phosphate guanyltransferase [Botrytis cinerea T4]
c107000.graph_c0	149.406	2.06111	0.243796	145.945	11.3383	0.322663	124.111	4.7088	0.681685	--	--	--	K11296|1.16373e-27|mdm:103451439|high mobility group B protein 7-like; K11296 high mobility group protein B3 (A)	[R]	General function prediction only	HMG (high mobility group) box;; HMG-box domain	DNA-binding protein MNB1B GN=MNB1B OS=Zea mays (Maize) PE=1 SV=1	R	General function prediction only	PREDICTED: high mobility group B protein 7-like [Malus domestica]
c107004.graph_c0	0.100061	0.0588338	0.733189	0.0344052	0.104061	1.20757	0.0254282	0	1.05741	[S]	Function unknown	--	--	[S]	Function unknown	Saccharopine dehydrogenase	Probable mitochondrial saccharopine dehydrogenase-like oxidoreductase At5g39410 GN=At5g39410 OS=Arabidopsis thaliana (Mouse-ear cress) PE=1 SV=2	S	Function unknown	saccharopine dehydrogenase [Marssonina brunnea f. sp. &apos;multigermtubi&apos; MB_m1]
c107011.graph_c0	2.04897	0.816924	0	1.91091	1.59817	0.0254053	1.49791	1.10284	0.0508484	--	--	--	--	--	--	Transferase family	Uncharacterized acetyltransferase At3g50280 GN=At3g50280 OS=Arabidopsis thaliana (Mouse-ear cress) PE=3 SV=1	S	Function unknown	PREDICTED: uncharacterized acetyltransferase At3g50280-like [Camelina sativa]
c107013.graph_c0	0.0363161	0	0.830245	0.0374612	0.0849782	0.887512	0.110747	0	0.888173	--	--	Molecular Function: hydrogen ion transmembrane transporter activity (GO:0015078);; Biological Process: ATP hydrolysis coupled proton transport (GO:0015991);; Cellular Component: proton-transporting V-type ATPase, V1 domain (GO:0033180);;	K02148|3.845e-54|ppp:PHYPADRAFT_139628|hypothetical protein; K02148 V-type H+-transporting ATPase subunit C (A)	[C]	Energy production and conversion	V-ATPase subunit C	V-type proton ATPase subunit C GN=F13K23.9 OS=Arabidopsis thaliana (Mouse-ear cress) PE=1 SV=1	C	Energy production and conversion	Vacuolar ATP synthase subunit C [Glarea lozoyensis ATCC 20868]
c107016.graph_c0	0.499218	0.342452	2.43866	0.514958	0.865294	1.6066	0.380595	0.335298	3.01462	--	--	Biological Process: lipid metabolic process (GO:0006629);;	K15718|1.1252e-72|sot:102598541|LOX1, LOX1.1, LOX1.7, LOX1.8, StLOX1, lox, lox1-St-2, plox1, plox2; probable linoleate 9S-lipoxygenase 8-like (EC:1.13.11.58); K15718 linoleate 9S-lipoxygenase [EC:1.13.11.58] (A)	--	--	Lipoxygenase	Linoleate 9S-lipoxygenase 1 GN=LOX1.1 OS=Solanum tuberosum (Potato) PE=2 SV=1	S	Function unknown	lipoxygenase [Solanum tuberosum]
c107029.graph_c0	0.0689945	0.0608511	1.11222	0.14234	0.340826	0.624489	0.157801	0.11585	0.562459	--	--	--	--	--	--	--	--	--	--	--
c107030.graph_c0	3.18404	0.170196	0	3.63278	3.53711	0	2.39068	1.26369	0.174795	--	--	--	--	--	--	--	--	--	--	--
c107031.graph_c0	2.32027	1.017	23.7033	2.74156	2.29238	21.4469	2.26209	1.75674	16.8136	--	--	--	--	--	--	--	--	S	Function unknown	predicted protein [Physcomitrella patens]
c107032.graph_c0	1.48631	2.30715	0	1.71715	1.39116	0	2.71953	1.6771	0	--	--	--	--	--	--	--	--	--	--	--
c107060.graph_c0	30.4841	22.7064	4.03724	33.2551	18.7505	3.68092	29.4163	27.2094	4.41148	--	--	Cellular Component: cytoplasmic membrane-bounded vesicle (GO:0016023);; Molecular Function: hydrolase activity (GO:0016787);;	--	--	--	Glycosyl hydrolases family 17;; X8 domain	Glucan endo-1,3-beta-glucosidase 8 (Precursor) GN=At1g64760 OS=Arabidopsis thaliana (Mouse-ear cress) PE=1 SV=2	R	General function prediction only	PREDICTED: glucan endo-1,3-beta-glucosidase 8-like [Nelumbo nucifera]
c107066.graph_c0	1.12216	1.23714	6.49579	0.868152	11.0137	7.44844	1.37832	4.27092	5.90107	--	--	--	--	--	--	--	--	--	--	--
c107069.graph_c0	1.32496	0.0523243	0	1.16275	0.0616985	0	0.904592	0.139463	0	--	--	--	--	--	--	--	--	--	--	--
c107071.graph_c0	91.2304	41.8741	6.55127	97.4591	43.2143	7.24597	79.7044	47.3535	6.46161	--	--	--	--	--	--	--	--	--	--	--
c107071.graph_c1	1.99212	3.36339	0.150142	3.64017	8.12429	0.051518	2.73377	5.44759	0.103113	--	--	--	--	--	--	--	--	--	--	--
c107073.graph_c0	0.170243	0.337836	1.57178	0.0878052	0.39836	2.69661	0.0324475	0.128636	2.58296	--	--	Biological Process: transport (GO:0006810);; Cellular Component: integral component of membrane (GO:0016021);;	K15111|8.70253e-31|gsl:Gasu_27310|mitochondrial carrier (BOU / S-adenosylmethionine carrier); K15111 solute carrier family 25 (mitochondrial S-adenosylmethionine transporter), member 26 (A)	[C]	Energy production and conversion	Mitochondrial carrier protein	Probable S-adenosylmethionine carrier 2, chloroplastic (Precursor) GN=SAMC2 OS=Arabidopsis thaliana (Mouse-ear cress) PE=2 SV=1	C	Energy production and conversion	hypothetical protein OIDMADRAFT_151550 [Oidiodendron maius Zn]
c107076.graph_c0	2.82869	10.5815	0.028589	3.15265	6.54292	0.0882872	3.272	9.10633	0.117804	--	--	--	--	--	--	BURP domain	BURP domain-containing protein 16 (Precursor) OS=Oryza sativa subsp. japonica (Rice) PE=2 SV=1	R	General function prediction only	hypothetical protein POPTR_0004s14430g [Populus trichocarpa]
c107080.graph_c0	0.550907	0.20007	1.82365	0.200568	0.202211	2.87452	0.321178	0.0326484	1.73187	[Z]	Cytoskeleton	Molecular Function: GTPase activity (GO:0003924);; Molecular Function: structural constituent of cytoskeleton (GO:0005200);; Molecular Function: GTP binding (GO:0005525);; Cellular Component: cytoplasm (GO:0005737);; Cellular Component: microtubule (GO:0005874);; Biological Process: GTP catabolic process (GO:0006184);; Biological Process: microtubule-based process (GO:0007017);; Biological Proces…	K07374|0|smo:SELMODRAFT_405729|hypothetical protein; K07374 tubulin alpha (A)	[Z]	Cytoskeleton	Tubulin/FtsZ family, GTPase domain;; Tubulin C-terminal domain	Tubulin alpha chain GN=TUBA OS=Chlorella vulgaris (Green alga) PE=3 SV=1	Z	Cytoskeleton	hypothetical protein SELMODRAFT_405729 [Selaginella moellendorffii]
c107081.graph_c0	3.01904	2.06359	0.663654	1.94639	2.88463	0.204946	2.24412	1.82496	0.410198	--	--	--	--	--	--	--	--	--	--	--
c107083.graph_c0	0.191608	0.732301	2.35871	0.329415	0.149451	2.65926	0.34085	0.450425	3.87615	--	--	--	--	--	--	--	--	--	--	--
c107085.graph_c0	0.526931	0.258188	1.54442	0.845514	0.0913329	1.53681	0.133908	0.235941	2.12131	--	--	--	--	--	--	Dirigent-like protein	Dirigent protein 23 (Precursor) GN=DIR23 OS=Arabidopsis thaliana (Mouse-ear cress) PE=2 SV=1	R	General function prediction only	PREDICTED: dirigent protein 23-like [Beta vulgaris subsp. vulgaris]
c107088.graph_c0	5.14459	0.955237	0.0476168	6.08885	1.39389	0.196064	7.01858	0.927488	0	--	--	--	--	--	--	--	--	--	--	--
c107092.graph_c0	0	0	1.83893	0	0	2.25353	0	0	1.62375	--	--	--	--	--	--	--	--	--	--	--
c107094.graph_c0	5.90934	2.53736	1.36738	4.97278	2.66848	1.12605	5.51292	2.82008	0.704303	--	--	Cellular Component: nucleosome (GO:0000786);; Molecular Function: DNA binding (GO:0003677);; Cellular Component: nucleus (GO:0005634);; Biological Process: nucleosome assembly (GO:0006334);; Molecular Function: protein heterodimerization activity (GO:0046982);;	K11252|1.40818e-19|ppp:PHYPADRAFT_209799|HTB1506; histone H2B; K11252 histone H2B (A)	[B]	Chromatin structure and dynamics	--	Histone H2B.4 OS=Volvox carteri (Green alga) PE=3 SV=3	B	Chromatin structure and dynamics	histone H2B [Physcomitrella patens]
c107112.graph_c1	0	0.209196	7.61247	0.122335	0.740024	8.9096	0.0904155	0.358446	10.9573	--	--	--	--	--	--	Heat shock protein 9/12	--	S	Function unknown	hypothetical protein DOTSEDRAFT_40277 [Dothistroma septosporum NZE10]
c107118.graph_c0	19.7003	8.27385	812.912	23.3627	8.676	882.408	17.5734	5.67071	844.644	--	--	--	--	--	--	Pollen proteins Ole e I like	Major pollen allergen Ole e 1 OS=Olea europaea (Common olive) PE=1 SV=2	R	General function prediction only	extensin-like protein [Picea sitchensis]
c107119.graph_c0	3.13425	0.63792	0	4.35222	0.799219	0.0545559	3.21664	0.910866	0.109193	--	--	--	--	--	--	--	--	--	--	--
c107125.graph_c0	6.60465	0.34897	1.12402	5.18031	1.18699	1.59782	4.71042	0.613271	0.882214	--	--	--	--	--	--	B3 DNA binding domain	B3 domain-containing protein At3g19184 GN=At3g19184 OS=Arabidopsis thaliana (Mouse-ear cress) PE=2 SV=1	K	Transcription	PREDICTED: B3 domain-containing protein At3g19184-like [Pyrus x bretschneideri]
c107127.graph_c0	1.67948	2.20676	34.4777	1.34352	25.1835	37.6004	1.0191	8.04577	23.7506	--	--	--	--	--	--	PLATZ transcription factor	--	--	--	hypothetical protein SELMODRAFT_26454, partial [Selaginella moellendorffii]
c107130.graph_c0	0.501523	0	2.05793	0.0862226	0.260787	2.42103	0.318627	0	1.74141	--	--	--	--	--	--	--	--	--	--	--
c107131.graph_c0	0.850515	0.886517	8.66828	0.677938	1.65847	7.5233	1.0021	0.350537	5.32276	--	--	--	--	--	--	--	--	--	--	--
c107136.graph_c0	2.62081	0.198127	0.790101	2.85793	0.233622	0.609988	3.08273	0.15088	1.0174	--	--	--	--	--	--	--	--	--	--	--
c107138.graph_c0	42.0405	25.3054	0.0899414	41.5195	21.5016	0	37.0809	22.7746	0.231633	--	--	--	--	--	--	--	--	--	--	--
c107138.graph_c1	8.58108	24.5741	0.0454535	10.398	15.241	0	13.0841	21.7171	0.23412	--	--	--	--	--	--	--	--	--	--	--
c107152.graph_c0	0.765831	0.0881009	0.0292778	0.858671	0.571365	0.120552	0.710782	0.503186	0	--	--	--	--	--	--	--	--	--	--	--
c107153.graph_c0	0.345515	1.21894	9.26616	0.534613	1.07799	10.0075	0.658537	0.522144	13.7706	--	--	--	--	--	--	--	--	--	--	--
c107156.graph_c0	0.0376161	0	1.09149	0	0.0880201	1.15761	0.0860337	0	0.817748	--	--	--	--	--	--	--	--	--	--	--
c107158.graph_c0	6.236	1.60052	0	5.4456	5.5331	0.0895934	5.55916	3.75626	0.17932	[E]	Amino acid transport and metabolism	Cellular Component: cytoplasm (GO:0005737);; Biological Process: L-phenylalanine catabolic process (GO:0006559);; Biological Process: cinnamic acid biosynthetic process (GO:0009800);; Molecular Function: phenylalanine ammonia-lyase activity (GO:0045548);;	K10775|0|ppp:PHYPADRAFT_156018|hypothetical protein; K10775 phenylalanine ammonia-lyase [EC:4.3.1.24] (A)	[Q]	Secondary metabolites biosynthesis, transport and catabolism	Aromatic amino acid lyase	Phenylalanine ammonia-lyase GN=PAL OS=Pinus taeda (Loblolly pine) PE=3 SV=1	Q	Secondary metabolites biosynthesis, transport and catabolism	phenylalanine ammonia-lyase [Dryopteris fragrans]
c107159.graph_c0	1.40091	0.219656	0.0821209	1.54142	0.631333	0.112712	1.75632	0.501824	0.366586	[RTKL]	--	Molecular Function: protein serine/threonine kinase activity (GO:0004674);; Molecular Function: ATP binding (GO:0005524);; Cellular Component: plasma membrane (GO:0005886);; Biological Process: protein phosphorylation (GO:0006468);;	K04733|5.39817e-140|smo:SELMODRAFT_111388|hypothetical protein; K04733 interleukin-1 receptor-associated kinase 4 [EC:2.7.11.1] (A)	[T]	Signal transduction mechanisms	Protein tyrosine kinase;; Protein kinase domain	Serine/threonine-protein kinase PBS1 GN=PBS1 OS=Arabidopsis thaliana (Mouse-ear cress) PE=1 SV=1	T	Signal transduction mechanisms	hypothetical protein SELMODRAFT_111388 [Selaginella moellendorffii]
c107160.graph_c0	0.270284	0.762826	1.52102	0.613374	3.49958	1.90821	0.247272	1.96059	2.05653	--	--	--	--	--	--	Helix-loop-helix DNA-binding domain	Transcription factor ILR3 GN=K5F14.2 OS=Arabidopsis thaliana (Mouse-ear cress) PE=1 SV=1	K	Transcription	predicted protein [Physcomitrella patens]
c107170.graph_c0	0.381073	0.252071	10.3035	0.687904	1.26323	8.01939	0.653677	0.86382	10.3553	--	--	--	--	--	--	--	--	S	Function unknown	4-coumarate:coenzyme A ligase [Marssonina brunnea f. sp. &apos;multigermtubi&apos; MB_m1]
c107173.graph_c0	2.82137	0.210878	0.798904	2.26907	1.08166	0.779096	2.47908	0.0963541	0.303207	--	--	--	--	[T]	Signal transduction mechanisms	FHA domain	FHA domain-containing protein DDL GN=DDL OS=Arabidopsis thaliana (Mouse-ear cress) PE=1 SV=1	T	Signal transduction mechanisms	PsbD mRNA maturation factor Nac2, chloroplastic [Auxenochlorella protothecoides]
c107182.graph_c0	3.28375	2.59804	0	4.03486	2.14695	0.0437091	2.98208	1.8001	0	--	--	Molecular Function: transferase activity, transferring phosphorus-containing groups (GO:0016772);;	--	[R]	General function prediction only	Leucine Rich repeats (2 copies);; Leucine rich repeat N-terminal domain;; Leucine Rich Repeat;; Leucine rich repeat;; Leucine Rich repeat;; Leucine rich repeat	Somatic embryogenesis receptor kinase 2 (Precursor) GN=SERK2 OS=Arabidopsis thaliana (Mouse-ear cress) PE=1 SV=1	R	General function prediction only	hypothetical protein L484_017499 [Morus notabilis]
c107186.graph_c0	2.49919	0.754074	0	3.12073	1.84674	0	2.70759	0.993894	0	--	--	--	--	--	--	--	--	S	Function unknown	unknown [Picea sitchensis]
c107187.graph_c0	3.93893	1.85401	0.376854	4.12628	2.75393	0.517237	4.45	2.89916	0.702487	--	--	Molecular Function: protein dimerization activity (GO:0046983);;	--	--	--	--	Transcription factor bHLH68 GN=F19B15.130 OS=Arabidopsis thaliana (Mouse-ear cress) PE=2 SV=2	S	Function unknown	hypothetical protein SELMODRAFT_117274, partial [Selaginella moellendorffii]
c107194.graph_c0	0.277716	0	4.39548	0.190981	0.288819	2.17853	0.282301	0.186527	3.68949	--	--	--	--	--	--	--	--	--	--	--
c107197.graph_c0	1.0675	0.63779	19.9234	0.710421	0.993785	25.2153	0.682576	0.902008	22.0213	--	--	--	--	[O]	Posttranslational modification, protein turnover, chaperones	Ring finger domain;; RING-H2 zinc finger	E3 ubiquitin-protein ligase ATL15 (Precursor) GN=ATL15 OS=Arabidopsis thaliana (Mouse-ear cress) PE=1 SV=1	O	Posttranslational modification, protein turnover, chaperones	E3 ubiquitin-protein ligase ATL6 [Glycine soja]
c107202.graph_c0	0.626095	0.903597	0.300284	0.587124	0.8879	0.103036	0.520718	0.745459	0.206225	--	--	--	--	--	--	--	--	R	General function prediction only	predicted protein [Physcomitrella patens]
c107206.graph_c0	2.73545	2.9459	0.0759557	3.35634	3.09935	0.156375	3.07331	4.78655	0.13041	--	--	Cellular Component: mitochondrion (GO:0005739);;	--	[Z]	Cytoskeleton	--	--	S	Function unknown	unknown [Picea sitchensis]
[truncated: 6,017 more rows]
