# Supplementary material for: Global transcriptome analysis and characterization of Dryopteris fragrans (L.) Schott sporangium in different developmental stages
Source: BMC Genomics. 2018 Jun 18;19:471. doi: 10.1186/s12864-018-4843-2 (PMC6006573; doi:10.1186/s12864-018-4843-2)
Supplement: Supplementary file 5 — KEGG enrichment results (XLSX 46 kb) [file 12864_2018_4843_MOESM5_ESM.xlsx]

## Sheet: A VS B
#KEGG_n	98	KEGG_N	9243
#Pathway	ko_ID	DEG_in_Pathway	AllGene_in_Pathway	P-value	Corrected_P-value	Gene_id	KEGG_Orthology
Lysine degradation	ko00310	3	102	0.0938807	1	c113157.graph_c0;c119008.graph_c0;c93350.graph_c0	K11420+K00128+K11420
Vitamin B6 metabolism	ko00750	1	29	0.266252	1	c100944.graph_c0	K13248
Homologous recombination	ko03440	5	61	0.000449765	0.0269859	c110186.graph_c0;c114077.graph_c0;c116719.graph_c0;c118317.graph_c0;c94455.graph_c0	K04482+K10877+K10739+K07466+K07466
Ubiquinone and other terpenoid-quinone biosynthesis	ko00130	1	78	0.566091	1	c97483.graph_c0	K00487
Phagosome	ko04145	5	238	0.108266	1	c53596.graph_c0;c66855.graph_c0;c73204.graph_c0;c75109.graph_c0;c99394.graph_c0	K07375+K07374+K07375+K07375+K07375
Glutathione metabolism	ko00480	4	226	0.21819	1	c109334.graph_c0;c119147.graph_c0;c120696.graph_c0;c123910.graph_c4	K00799+K00434+K10807+K00799
Tryptophan metabolism	ko00380	2	121	0.368288	1	c111804.graph_c0;c119008.graph_c0	K11816+K00128
mRNA surveillance pathway	ko03015	3	223	0.422606	1	c113981.graph_c0;c118740.graph_c0;c122968.graph_c0	K12881+K11584+K14407
Plant hormone signal transduction	ko04075	4	223	0.2115	1	c106732.graph_c0;c107367.graph_c0;c108881.graph_c0;c115788.graph_c0	K14488+K14491+K14499+K13946
Stilbenoid, diarylheptanoid and gingerol biosynthesis	ko00945	2	48	0.0917143	1	c96892.graph_c1;c97483.graph_c0	K13065+K00487
Pentose and glucuronate interconversions	ko00040	1	139	0.775272	1	c119008.graph_c0	K00128
Pyruvate metabolism	ko00620	1	279	0.95119	1	c119008.graph_c0	K00128
Cutin, suberine and wax biosynthesis	ko00073	5	25	5.42995e-06	0.000325797	c108785.graph_c0;c121145.graph_c1;c123567.graph_c0;c69773.graph_c0;c98782.graph_c0	K15400+K15400+K15400+K15400+K15400
RNA transport	ko03013	2	399	0.929243	1	c102253.graph_c0;c113981.graph_c0	K07936+K12881
Purine metabolism	ko00230	3	330	0.685446	1	c109431.graph_c0;c117519.graph_c0;c120696.graph_c0	K02321+K02320+K10807
Endocytosis	ko04144	3	268	0.544334	1	c104631.graph_c0;c115651.graph_c2;c123195.graph_c0	K12483+K12483+K00889
RNA degradation	ko03018	1	232	0.918287	1	c119853.graph_c0	K12619
Phosphatidylinositol signaling system	ko04070	3	91	0.0720512	1	c123195.graph_c0;c124705.graph_c0;c93186.graph_c0	K00889+K00913+K00913
Phenylpropanoid biosynthesis	ko00940	8	252	0.00519437	0.311662	c108917.graph_c0;c113273.graph_c0;c115037.graph_c1;c119719.graph_c1;c31689.graph_c0;c84702.graph_c0;c96892.graph_c1;c97483.graph_c0	K00430+K00430+K01188+K05349+K05349+K05349+K13065+K00487
Fatty acid elongation	ko00062	3	66	0.0327081	1	c108567.graph_c0;c120993.graph_c0;c69798.graph_c0	K15397+K15397+K10251
Terpenoid backbone biosynthesis	ko00900	1	95	0.638625	1	c119613.graph_c0	K00021
Sphingolipid metabolism	ko00600	1	65	0.501062	1	c77421.graph_c0	K04708
Biosynthesis of amino acids	ko01230	1	609	0.998789	1	c110136.graph_c0	K05359
Inositol phosphate metabolism	ko00562	4	111	0.0300768	1	c123195.graph_c0;c124705.graph_c0;c93186.graph_c0;c95848.graph_c0	K00889+K00913+K00913+K00469
Pyrimidine metabolism	ko00240	3	213	0.394023	1	c109431.graph_c0;c117519.graph_c0;c120696.graph_c0	K02321+K02320+K10807
Phenylalanine, tyrosine and tryptophan biosynthesis	ko00400	1	84	0.593203	1	c110136.graph_c0	K05359
Fatty acid metabolism	ko01212	1	254	0.935777	1	c69798.graph_c0	K10251
Spliceosome	ko03040	2	445	0.953484	1	c104685.graph_c0;c113981.graph_c0	K12818+K12881
Glycolysis / Gluconeogenesis	ko00010	1	354	0.978672	1	c119008.graph_c0	K00128
Fatty acid degradation	ko00071	1	178	0.852783	1	c119008.graph_c0	K00128
Galactose metabolism	ko00052	2	99	0.282671	1	c115889.graph_c1;c119373.graph_c1	K01193+K06611
Plant-pathogen interaction	ko04626	6	158	0.00655867	0.39352	c100651.graph_c0;c100859.graph_c0;c113208.graph_c0;c120587.graph_c0;c89705.graph_c1;c99392.graph_c0	K13412+K13448+K13448+K13412+K04079+K04079
Degradation of aromatic compounds	ko01220	1	42	0.361535	1	c97483.graph_c0	K00487
Protein export	ko03060	1	94	0.634712	1	c110685.graph_c0	K03106
Biosynthesis of unsaturated fatty acids	ko01040	1	135	0.765333	1	c69798.graph_c0	K10251
Starch and sucrose metabolism	ko00500	5	264	0.148422	1	c115037.graph_c1;c115889.graph_c1;c119719.graph_c1;c31689.graph_c0;c84702.graph_c0	K01188+K01193+K05349+K05349+K05349
Cyanoamino acid metabolism	ko00460	4	77	0.00890909	0.534545	c115037.graph_c1;c119719.graph_c1;c31689.graph_c0;c84702.graph_c0	K01188+K05349+K05349+K05349
DNA replication	ko03030	11	79	5.35297e-10	3.21178e-08	c101985.graph_c0;c109431.graph_c0;c109434.graph_c0;c114931.graph_c0;c116208.graph_c0;c116571.graph_c0;c116719.graph_c0;c117358.graph_c0;c117519.graph_c0;c118317.graph_c0;c94455.graph_c0	K02210+K02321+K02541+K02212+K02540+K02209+K10739+K02542+K02320+K07466+K07466
Glycerolipid metabolism	ko00561	4	126	0.0446517	1	c114619.graph_c1;c119008.graph_c0;c120416.graph_c0;c124621.graph_c0	K13513+K00128+K13508+K13508
Basal transcription factors	ko03022	3	68	0.0352876	1	c117852.graph_c0;c122657.graph_c1;c83233.graph_c0	K03120+K03124+K10843
Phenylalanine metabolism	ko00360	3	170	0.269217	1	c108917.graph_c0;c113273.graph_c0;c97483.graph_c0	K00430+K00430+K00487
Flavonoid biosynthesis	ko00941	4	78	0.00931579	0.558947	c106759.graph_c0;c117168.graph_c0;c96892.graph_c1;c97483.graph_c0	K00660+K00660+K13065+K00487
Carbon metabolism	ko01200	1	788	0.999846	1	c105629.graph_c0	K00122
Glycerophospholipid metabolism	ko00564	4	157	0.0852524	1	c114619.graph_c1;c114709.graph_c0;c120416.graph_c0;c124621.graph_c0	K13513+K13621+K13508+K13508
Arginine and proline metabolism	ko00330	2	213	0.664459	1	c103838.graph_c0;c119008.graph_c0	K01583+K00128
beta-Alanine metabolism	ko00410	1	142	0.782452	1	c119008.graph_c0	K00128
Mismatch repair	ko03430	4	66	0.00518237	0.310942	c109448.graph_c0;c116719.graph_c0;c118317.graph_c0;c94455.graph_c0	K10746+K10739+K07466+K07466
Valine, leucine and isoleucine degradation	ko00280	1	184	0.86208	1	c119008.graph_c0	K00128
Ribosome biogenesis in eukaryotes	ko03008	2	171	0.544545	1	c102253.graph_c0;c119853.graph_c0	K07936+K12619
Glyoxylate and dicarboxylate metabolism	ko00630	1	237	0.922635	1	c105629.graph_c0	K00122
Circadian rhythm - plant	ko04712	2	80	0.208073	1	c106759.graph_c0;c117168.graph_c0	K00660+K00660
Nitrogen metabolism	ko00910	3	81	0.0545078	1	c101578.graph_c0;c120765.graph_c1;c94274.graph_c0	K01673+K02575+K01674
Ubiquitin mediated proteolysis	ko04120	4	246	0.264125	1	c104210.graph_c0;c108541.graph_c0;c54854.graph_c0;c88572.graph_c0	K10099+K03363+K03094+K03363
Histidine metabolism	ko00340	1	66	0.506389	1	c119008.graph_c0	K00128
Ascorbate and aldarate metabolism	ko00053	3	103	0.0959874	1	c119008.graph_c0;c119147.graph_c0;c95848.graph_c0	K00128+K00434+K00469
Cysteine and methionine metabolism	ko00270	2	197	0.621994	1	c116036.graph_c0;c96203.graph_c0	K00558+K08967
SNARE interactions in vesicular transport	ko04130	2	56	0.118712	1	c109500.graph_c0;c115559.graph_c0	K08486+K08516
Nucleotide excision repair	ko03420	4	102	0.02292	1	c116719.graph_c0;c118317.graph_c0;c83233.graph_c0;c94455.graph_c0	K10739+K07466+K10843+K07466
Brassinosteroid biosynthesis	ko00905	1	17	0.165869	1	c88730.graph_c0	K15639
Protein processing in endoplasmic reticulum	ko04141	7	516	0.306441	1	c104210.graph_c0;c113577.graph_c0;c121486.graph_c0;c122064.graph_c0;c54854.graph_c0;c89705.graph_c1;c99392.graph_c0	K10099+K10666+K10666+K10666+K03094+K04079+K04079

## Sheet: A VS C
#KEGG_n	852	KEGG_N	9243
#Pathway	ko_ID	DEG_in_Pathway	AllGene_in_Pathway	P-value	Corrected_P-value	Gene_id	KEGG_Orthology
Propanoate metabolism	ko00640	10	100	0.442672	1	c107295.graph_c0;c110135.graph_c0;c112311.graph_c0;c112955.graph_c0;c115058.graph_c0;c116738.graph_c0;c119103.graph_c0;c121787.graph_c0;c124118.graph_c0;c97870.graph_c0	K00626+K01899+K01720+K01900+K00626+K00140+K00249+K01895+K11262+K05605
Thiamine metabolism	ko00730	6	40	0.158319	1	c110854.graph_c0;c118129.graph_c1;c118264.graph_c0;c120269.graph_c0;c121331.graph_c0;c86829.graph_c0	K04487+K00949+K03146+K18278+K03146+K03147
Ribosome biogenesis in eukaryotes	ko03008	6	171	0.998961	1	c102253.graph_c0;c110834.graph_c0;c111958.graph_c2;c115158.graph_c0;c117629.graph_c0;c119423.graph_c0	K07936+K07936+K12619+K14758+K12619+K12619
Cutin, suberine and wax biosynthesis	ko00073	10	25	3.79177e-05	0.00436054	c108785.graph_c0;c111664.graph_c0;c112122.graph_c0;c112135.graph_c0;c117264.graph_c0;c120866.graph_c0;c121145.graph_c1;c123567.graph_c0;c69773.graph_c0;c98782.graph_c0	K15400+K17991+K15400+K15400+K15400+K13356+K15400+K15400+K15400+K15400
Citrate cycle (TCA cycle)	ko00020	31	251	0.0560108	1	c100215.graph_c0;c103925.graph_c0;c104005.graph_c0;c104094.graph_c0;c104149.graph_c0;c104149.graph_c1;c104343.graph_c0;c107337.graph_c0;c108391.graph_c0;c108572.graph_c0;c110135.graph_c0;c110153.graph_c0;c110181.graph_c0;c110808.graph_c0;c111250.graph_c0;c112955.graph_c0;c114083.graph_c0;c114149.graph_c0;c114281.graph_c0;c115695.graph_c0;c115768.graph_c0;c117146.graph_c0;c117502.graph_c0;c117739.…	K01610+K00026+K00031+K00658+K01648+K01648+K00627+K00162+K00030+K01647+K01899+K00030+K01647+K00161+K00382+K01900+K01679+K00026+K00236+K01648+K01648+K00031+K00161+K00164+K01610+K00235+K00026+K01958+K00234+K01610+K01681
Endocytosis	ko04144	17	268	0.966217	1	c100721.graph_c0;c101292.graph_c0;c102293.graph_c1;c102605.graph_c0;c104631.graph_c0;c106807.graph_c0;c109363.graph_c0;c109750.graph_c0;c112396.graph_c0;c112951.graph_c0;c115651.graph_c2;c115753.graph_c2;c122284.graph_c0;c123195.graph_c0;c123468.graph_c0;c82435.graph_c0;c98426.graph_c0	K03283+K12183+K03283+K07937+K12483+K01115+K12197+K07937+K12198+K07904+K12483+K03283+K03283+K00889+K01115+K01115+K00889
Glycosaminoglycan degradation	ko00531	2	18	0.504229	1	c104238.graph_c0;c120864.graph_c0	K12373+K10532
Glycosphingolipid biosynthesis - ganglio series	ko00604	1	11	0.655058	1	c104238.graph_c0	K12373
Selenocompound metabolism	ko00450	2	50	0.952139	1	c117691.graph_c0;c118137.graph_c0	K00549+K00958
Plant hormone signal transduction	ko04075	37	223	0.000290365	0.033392	c101653.graph_c0;c102465.graph_c0;c104325.graph_c0;c105150.graph_c1;c105293.graph_c0;c106583.graph_c0;c106771.graph_c0;c107367.graph_c0;c107492.graph_c1;c108615.graph_c0;c108881.graph_c0;c109532.graph_c0;c109990.graph_c0;c110787.graph_c0;c111685.graph_c0;c111938.graph_c0;c112015.graph_c0;c112536.graph_c0;c113464.graph_c0;c113868.graph_c0;c117720.graph_c0;c120249.graph_c1;c121023.graph_c0;c121185.…	K14431+K14488+K14488+K13946+K14498+K14432+K14508+K14491+K13463+K12126+K14499+K14488+K14508+K14484+K13422+K13464+K13464+K14497+K13464+K14491+K13946+K14496+K14506+K14488+K14497+K14484+K13463+K12126+K14515+K14497+K14489+K14488+K14493+K14493+K14432+K14488+K14496
RNA transport	ko03013	25	399	0.988419	1	c102253.graph_c0;c103151.graph_c0;c103517.graph_c0;c104340.graph_c0;c104808.graph_c0;c109508.graph_c0;c110707.graph_c0;c110834.graph_c0;c110919.graph_c0;c111380.graph_c1;c112259.graph_c0;c112506.graph_c0;c113981.graph_c0;c114067.graph_c0;c114714.graph_c0;c114906.graph_c0;c116721.graph_c0;c117344.graph_c0;c118499.graph_c0;c122899.graph_c1;c123164.graph_c0;c73180.graph_c0;c80197.graph_c1;c90692.gra…	K07936+K13126+K03252+K03113+K03231+K12881+K03238+K07936+K03231+K03231+K03257+K03262+K12881+K13126+K03236+K13126+K14292+K13025+K03262+K14292+K05749+K03113+K03113+K13126+K03113
Amino sugar and nucleotide sugar metabolism	ko00520	22	207	0.271442	1	c103664.graph_c0;c104238.graph_c0;c106999.graph_c0;c108189.graph_c0;c108283.graph_c0;c108855.graph_c0;c109906.graph_c0;c111146.graph_c0;c111191.graph_c0;c112818.graph_c0;c113135.graph_c0;c113734.graph_c0;c115422.graph_c1;c115782.graph_c0;c117208.graph_c0;c117733.graph_c0;c119004.graph_c0;c119205.graph_c0;c119601.graph_c1;c120000.graph_c0;c120521.graph_c0;c123044.graph_c0	K00975+K12373+K00966+K00698+K13648+K00326+K00844+K08679+K00975+K01183+K00326+K01809+K13648+K00966+K00844+K00012+K01183+K05305+K15920+K00963+K01835+K01810
Terpenoid backbone biosynthesis	ko00900	4	95	0.979828	1	c107295.graph_c0;c115058.graph_c0;c119613.graph_c0;c122157.graph_c0	K00626+K00626+K00021+K00021
C5-Branched dibasic acid metabolism	ko00660	2	21	0.589248	1	c110650.graph_c0;c112662.graph_c0	K00052+K01652
Pyrimidine metabolism	ko00240	7	213	0.999819	1	c104520.graph_c0;c105677.graph_c0;c114004.graph_c0;c117162.graph_c0;c117519.graph_c0;c117718.graph_c0;c120696.graph_c0	K00940+K13800+K11541+K10808+K02320+K11541+K10807
Cyanoamino acid metabolism	ko00460	14	77	0.00992955	1	c104551.graph_c0;c110079.graph_c0;c110155.graph_c0;c111681.graph_c0;c114295.graph_c0;c115037.graph_c1;c116475.graph_c0;c119719.graph_c1;c120474.graph_c0;c121348.graph_c1;c122093.graph_c0;c123951.graph_c0;c31689.graph_c0;c84702.graph_c0	K00600+K01188+K01188+K01188+K01455+K01188+K01188+K05349+K01188+K05350+K18592+K01188+K05349+K05349
Ascorbate and aldarate metabolism	ko00053	18	103	0.00577021	0.663575	c106684.graph_c0;c107310.graph_c0;c109115.graph_c0;c110631.graph_c1;c114229.graph_c1;c115636.graph_c0;c117733.graph_c0;c118669.graph_c0;c119008.graph_c0;c119147.graph_c0;c120038.graph_c1;c120102.graph_c0;c121819.graph_c0;c122147.graph_c0;c77093.graph_c0;c88850.graph_c0;c94540.graph_c0;c95848.graph_c0	K00128+K00434+K00128+K01053+K00128+K00128+K00012+K00128+K00128+K00434+K01053+K00128+K00128+K08232+K00434+K17744+K00128+K00469
Glycolysis / Gluconeogenesis	ko00010	42	354	0.0520037	1	c100215.graph_c0;c101193.graph_c0;c101737.graph_c0;c104112.graph_c0;c104343.graph_c0;c104349.graph_c0;c106684.graph_c0;c107337.graph_c0;c108432.graph_c0;c109115.graph_c0;c109906.graph_c0;c110015.graph_c0;c110808.graph_c0;c110962.graph_c0;c111250.graph_c0;c111572.graph_c0;c113397.graph_c0;c114229.graph_c1;c114292.graph_c1;c114805.graph_c0;c114923.graph_c0;c115614.graph_c1;c115636.graph_c0;c116999.…	K01610+K00134+K00134+K00134+K00627+K01623+K00128+K00162+K01624+K00128+K00844+K01803+K00161+K00131+K00382+K00134+K01785+K00128+K15633+K00873+K00873+K15634+K00128+K01568+K00844+K00927+K01689+K00161+K00121+K01610+K00128+K00873+K00128+K00121+K00128+K01835+K01610+K01895+K00128+K01810+K00128+K01689
Ubiquitin mediated proteolysis	ko04120	10	246	0.999431	1	c101778.graph_c0;c104210.graph_c0;c107583.graph_c0;c111137.graph_c1;c113310.graph_c0;c115067.graph_c0;c120426.graph_c0;c123698.graph_c0;c54854.graph_c0;c88572.graph_c0	K10140+K10099+K10143+K06689+K03178+K03364+K03094+K03363+K03094+K03363
Glycosphingolipid biosynthesis - globo series	ko00603	3	21	0.304805	1	c104238.graph_c0;c111569.graph_c0;c114733.graph_c0	K12373+K07407+K07407
Glutathione metabolism	ko00480	30	226	0.0261073	1	c101050.graph_c0;c101147.graph_c0;c102715.graph_c0;c103002.graph_c0;c104005.graph_c0;c107310.graph_c0;c109334.graph_c0;c109765.graph_c0;c110196.graph_c0;c110372.graph_c0;c111318.graph_c0;c111339.graph_c0;c111376.graph_c0;c112059.graph_c0;c112131.graph_c0;c114224.graph_c0;c115661.graph_c0;c117030.graph_c0;c117146.graph_c0;c117162.graph_c0;c118613.graph_c0;c119147.graph_c0;c119624.graph_c0;c119644.…	K00799+K01581+K00799+K00432+K00031+K00434+K00799+K01919+K00799+K00799+K00797+K00799+K00432+K00033+K00383+K01581+K00799+K00799+K00031+K10808+K00036+K00434+K00799+K00799+K10807+K00033+K00799+K01581+K18592+K00434
Glyoxylate and dicarboxylate metabolism	ko00630	26	237	0.20024	1	c102352.graph_c0;c102625.graph_c0;c103925.graph_c0;c104551.graph_c0;c106446.graph_c0;c107295.graph_c0;c108572.graph_c0;c109384.graph_c0;c110181.graph_c0;c111230.graph_c0;c111838.graph_c0;c113277.graph_c0;c114149.graph_c0;c114295.graph_c0;c115058.graph_c0;c117336.graph_c0;c118880.graph_c0;c119047.graph_c0;c119966.graph_c0;c121044.graph_c0;c121083.graph_c0;c121155.graph_c0;c122259.graph_c0;c122338.…	K03781+K01915+K00026+K00600+K03781+K00626+K01647+K00122+K01647+K01638+K01637+K00830+K00026+K01455+K00626+K00122+K03781+K01638+K00026+K01637+K01637+K11517+K01681+K00122+K11517+K03781
Zeatin biosynthesis	ko00908	4	11	0.0139567	1	c110980.graph_c0;c111148.graph_c0;c114783.graph_c1;c116597.graph_c0	K10717+K00279+K10717+K00279
Nucleotide excision repair	ko03420	5	102	0.964534	1	c101778.graph_c0;c110032.graph_c0;c118317.graph_c0;c123792.graph_c0;c83233.graph_c0	K10140+K10839+K07466+K07466+K10843
Glycine, serine and threonine metabolism	ko00260	11	156	0.862668	1	c104551.graph_c0;c111250.graph_c0;c113277.graph_c0;c113972.graph_c0;c114292.graph_c1;c115614.graph_c1;c117865.graph_c0;c118925.graph_c1;c119398.graph_c0;c122469.graph_c0;c95114.graph_c0	K00600+K00382+K00830+K00276+K15633+K15634+K06001+K00108+K06001+K00130+K00276
Photosynthesis	ko00195	6	99	0.904081	1	c100177.graph_c0;c101419.graph_c1;c104667.graph_c0;c105920.graph_c0;c106101.graph_c0;c119808.graph_c0	K02693+K02695+K02639+K14332+K02694+K02699
Taurine and hypotaurine metabolism	ko00430	3	30	0.531445	1	c118273.graph_c0;c121483.graph_c0;c122093.graph_c0	K01580+K01580+K18592
Phenylpropanoid biosynthesis	ko00940	68	252	2.3116e-12	2.65833e-10	c102997.graph_c0;c103533.graph_c0;c103968.graph_c0;c104413.graph_c0;c106192.graph_c0;c106627.graph_c1;c107158.graph_c0;c107566.graph_c0;c107690.graph_c0;c108140.graph_c0;c108348.graph_c0;c108513.graph_c0;c108917.graph_c0;c109786.graph_c0;c110079.graph_c0;c110155.graph_c0;c110327.graph_c1;c110651.graph_c0;c111681.graph_c0;c111800.graph_c0;c112278.graph_c0;c112336.graph_c0;c112349.graph_c0;c113017.…	K00430+K13066+K00430+K10775+K00430+K00430+K10775+K01904+K00430+K00430+K00430+K11188+K00430+K00430+K01188+K01188+K00430+K00430+K01188+K10775+K00083+K00430+K09753+K13065+K00430+K00588+K13065+K18368+K00430+K01188+K00487+K00083+K00430+K13065+K01188+K00430+K00430+K00430+K00083+K00083+K10775+K10775+K10775+K05349+K01904+K01188+K01904+K09753+K13065+K05350+K13065+K00430+K18368+K01904+K01188+K13065+K05349+…
Riboflavin metabolism	ko00740	2	21	0.589248	1	c113990.graph_c0;c120387.graph_c0	K00794+K14652
Arachidonic acid metabolism	ko00590	6	41	0.172	1	c103002.graph_c0;c107283.graph_c0;c110458.graph_c0;c111376.graph_c0;c121881.graph_c1;c122093.graph_c0	K00432+K15730+K00079+K00432+K01047+K18592
Sulfur relay system	ko04122	1	14	0.742026	1	c110854.graph_c0	K04487
Regulation of autophagy	ko04140	2	58	0.975064	1	c114094.graph_c0;c94485.graph_c0	K08341+K07198
Carbon metabolism	ko01200	81	788	0.155649	1	c100215.graph_c0;c101193.graph_c0;c101737.graph_c0;c102968.graph_c0;c103925.graph_c0;c104005.graph_c0;c104094.graph_c0;c104112.graph_c0;c104343.graph_c0;c104349.graph_c0;c104551.graph_c0;c107295.graph_c0;c107337.graph_c0;c108391.graph_c0;c108432.graph_c0;c108572.graph_c0;c109384.graph_c0;c109906.graph_c0;c110015.graph_c0;c110067.graph_c0;c110135.graph_c0;c110153.graph_c0;c110181.graph_c0;c110631.…	K01610+K00134+K00134+K00640+K00026+K00031+K00658+K00134+K00627+K01623+K00600+K00626+K00162+K00030+K01624+K01647+K00122+K00844+K01803+K01070+K01899+K00030+K01647+K01053+K00161+K01738+K00131+K01638+K00382+K00134+K01637+K00033+K01900+K00830+K00814+K01679+K00026+K00236+K15633+K01455+K00873+K00616+K00873+K00626+K15634+K00615+K01783+K00140+K00031+K00844+K00927+K17069+K00122+K01689+K00161+K00121+K00164+…
Mismatch repair	ko03430	3	66	0.950161	1	c109448.graph_c0;c118317.graph_c0;c123792.graph_c0	K10746+K07466+K07466
beta-Alanine metabolism	ko00410	20	142	0.0361708	1	c105943.graph_c0;c106684.graph_c0;c106740.graph_c0;c109115.graph_c0;c111318.graph_c0;c113972.graph_c0;c114229.graph_c1;c115636.graph_c0;c116738.graph_c0;c118273.graph_c0;c118669.graph_c0;c119008.graph_c0;c119103.graph_c0;c120102.graph_c0;c121483.graph_c0;c121819.graph_c0;c123737.graph_c1;c94540.graph_c0;c95114.graph_c0;c97870.graph_c0	K13366+K00128+K12259+K00128+K00797+K00276+K00128+K00128+K00140+K01580+K00128+K00128+K00249+K00128+K01580+K00128+K12259+K00128+K00276+K05605
Valine, leucine and isoleucine biosynthesis	ko00290	6	60	0.480952	1	c109624.graph_c0;c110650.graph_c0;c112662.graph_c0;c118272.graph_c0;c119422.graph_c0;c121958.graph_c1	K00053+K00052+K01652+K01649+K01702+K01649
Isoquinoline alkaloid biosynthesis	ko00950	3	41	0.742335	1	c113972.graph_c0;c118248.graph_c0;c95114.graph_c0	K00276+K14455+K00276
Nitrogen metabolism	ko00910	11	81	0.123386	1	c101578.graph_c0;c102625.graph_c0;c106995.graph_c0;c111150.graph_c0;c114295.graph_c0;c115405.graph_c0;c116527.graph_c0;c119346.graph_c1;c120765.graph_c1;c122534.graph_c0;c94274.graph_c0	K01673+K01915+K02575+K00264+K01455+K02575+K00262+K02575+K02575+K02575+K01674
Peroxisome	ko04146	31	255	0.0664043	1	c102352.graph_c0;c104005.graph_c0;c104337.graph_c0;c104389.graph_c0;c104824.graph_c0;c106446.graph_c0;c107788.graph_c0;c108016.graph_c0;c108675.graph_c0;c109206.graph_c0;c110388.graph_c0;c111776.graph_c0;c112201.graph_c0;c113277.graph_c0;c113409.graph_c0;c114855.graph_c0;c116043.graph_c0;c117146.graph_c0;c118081.graph_c0;c118738.graph_c0;c118880.graph_c0;c119547.graph_c3;c120032.graph_c0;c120866.…	K03781+K00031+K07513+K06664+K13354+K03781+K00232+K01897+K07513+K04565+K01897+K01897+K13345+K00830+K03426+K04564+K13347+K00031+K00232+K07513+K03781+K13347+K13354+K13356+K11517+K11517+K03781+K04565+K12261+K04565+K11187
Proteasome	ko03050	4	174	0.999953	1	c104395.graph_c0;c105870.graph_c0;c113481.graph_c0;c114661.graph_c0	K03065+K03062+K03033+K03028
Tyrosine metabolism	ko00350	6	89	0.840967	1	c113972.graph_c0;c117681.graph_c0;c118248.graph_c0;c119217.graph_c1;c120471.graph_c0;c95114.graph_c0	K00276+K00121+K14455+K00121+K01555+K00276
alpha-Linolenic acid metabolism	ko00592	10	120	0.678316	1	c104272.graph_c0;c104337.graph_c0;c107788.graph_c0;c108675.graph_c0;c108924.graph_c0;c118081.graph_c0;c118738.graph_c0;c119951.graph_c0;c121881.graph_c1;c123305.graph_c0	K10527+K07513+K00232+K07513+K05894+K00232+K07513+K00454+K01047+K00454
Basal transcription factors	ko03022	6	68	0.606494	1	c105616.graph_c0;c117852.graph_c0;c119912.graph_c0;c122657.graph_c1;c83233.graph_c0;c98222.graph_c0	K03129+K03120+K03120+K03124+K10843+K03124
Butanoate metabolism	ko00650	8	76	0.401976	1	c107295.graph_c0;c112662.graph_c0;c112849.graph_c1;c115058.graph_c0;c117617.graph_c1;c118273.graph_c0;c121483.graph_c0;c122222.graph_c0	K00626+K01652+K16871+K00626+K17761+K01580+K01580+K17761
Lysine degradation	ko00310	17	102	0.0114839	1	c104094.graph_c0;c106684.graph_c0;c107295.graph_c0;c109115.graph_c0;c110460.graph_c0;c111110.graph_c0;c113315.graph_c0;c114229.graph_c1;c115058.graph_c0;c115636.graph_c0;c117739.graph_c0;c118669.graph_c0;c119008.graph_c0;c120102.graph_c0;c121819.graph_c0;c93350.graph_c0;c94540.graph_c0	K00658+K00128+K00626+K00128+K00252+K14157+K11423+K00128+K00626+K00128+K00164+K00128+K00128+K00128+K00128+K11420+K00128
Fatty acid metabolism	ko01212	25	254	0.395278	1	c101965.graph_c0;c102629.graph_c0;c103972.graph_c0;c104272.graph_c0;c104337.graph_c0;c104576.graph_c0;c107295.graph_c0;c107788.graph_c0;c108016.graph_c0;c108675.graph_c0;c110388.graph_c0;c111114.graph_c0;c111776.graph_c0;c113479.graph_c0;c115058.graph_c0;c115251.graph_c0;c118081.graph_c0;c118597.graph_c1;c118686.graph_c0;c118738.graph_c0;c119103.graph_c0;c121460.graph_c0;c123217.graph_c0;c124118.…	K10781+K03921+K10781+K10527+K07513+K00059+K00626+K00232+K01897+K07513+K01897+K10246+K01897+K10251+K00626+K00507+K00232+K09458+K10246+K07513+K00249+K00665+K10256+K11262+K00665
Flavonoid biosynthesis	ko00941	19	78	6.15276e-05	0.00707568	c104677.graph_c0;c106759.graph_c0;c108380.graph_c0;c113017.graph_c0;c113810.graph_c0;c113892.graph_c0;c114878.graph_c1;c115126.graph_c0;c116386.graph_c0;c117168.graph_c0;c117764.graph_c1;c121179.graph_c0;c121420.graph_c1;c124151.graph_c2;c74808.graph_c0;c82836.graph_c0;c93905.graph_c0;c97067.graph_c0;c99399.graph_c0	K00660+K00660+K00660+K13065+K00588+K13065+K13083+K00487+K13065+K00660+K00660+K13065+K13065+K13065+K13065+K00487+K00487+K00487+K00588
Pentose and glucuronate interconversions	ko00040	24	139	0.00186406	0.214367	c106025.graph_c0;c106684.graph_c0;c109115.graph_c0;c110694.graph_c0;c111151.graph_c0;c113390.graph_c1;c114229.graph_c1;c115636.graph_c0;c116360.graph_c0;c116674.graph_c0;c117733.graph_c0;c118669.graph_c0;c118752.graph_c0;c119008.graph_c0;c119173.graph_c0;c119193.graph_c0;c119792.graph_c1;c119963.graph_c0;c120000.graph_c0;c120102.graph_c0;c120120.graph_c1;c121819.graph_c0;c94540.graph_c0;c98260.gr…	K01051+K00128+K00128+K00008+K01051+K01051+K00128+K00128+K01783+K01051+K00012+K00128+K01051+K00128+K01051+K01728+K01051+K00008+K00963+K00128+K01728+K00128+K00128+K01051
Valine, leucine and isoleucine degradation	ko00280	19	184	0.335649	1	c103431.graph_c0;c104337.graph_c0;c106684.graph_c0;c107295.graph_c0;c108675.graph_c0;c109115.graph_c0;c111250.graph_c0;c114229.graph_c1;c115058.graph_c0;c115636.graph_c0;c116738.graph_c0;c118669.graph_c0;c118738.graph_c0;c119008.graph_c0;c119103.graph_c0;c120102.graph_c0;c121819.graph_c0;c94540.graph_c0;c97870.graph_c0	K00020+K07513+K00128+K00626+K07513+K00128+K00382+K00128+K00626+K00128+K00140+K00128+K07513+K00128+K00249+K00128+K00128+K00128+K05605
Biosynthesis of unsaturated fatty acids	ko01040	12	135	0.596986	1	c102629.graph_c0;c104337.graph_c0;c104576.graph_c0;c107788.graph_c0;c108675.graph_c0;c111114.graph_c0;c113479.graph_c0;c115251.graph_c0;c118081.graph_c0;c118686.graph_c0;c118738.graph_c0;c123217.graph_c0	K03921+K07513+K00059+K00232+K07513+K10246+K10251+K00507+K00232+K10246+K07513+K10256
Limonene and pinene degradation	ko00903	8	30	0.00469702	0.540157	c105209.graph_c0;c105669.graph_c0;c106739.graph_c0;c109115.graph_c0;c114229.graph_c1;c115636.graph_c0;c120102.graph_c0;c121819.graph_c0	K00517+K00517+K00517+K00128+K00128+K00128+K00128+K00128
Tryptophan metabolism	ko00380	19	121	0.0145185	1	c102352.graph_c0;c105759.graph_c0;c106446.graph_c0;c106684.graph_c0;c107295.graph_c0;c109115.graph_c0;c110460.graph_c0;c112287.graph_c0;c114229.graph_c1;c115058.graph_c0;c115636.graph_c0;c117739.graph_c0;c118669.graph_c0;c118880.graph_c0;c119008.graph_c0;c120102.graph_c0;c121819.graph_c0;c123585.graph_c0;c94540.graph_c0	K03781+K07408+K03781+K00128+K00626+K00128+K00252+K11816+K00128+K00626+K00128+K00164+K00128+K03781+K00128+K00128+K00128+K03781+K00128
Plant-pathogen interaction	ko04626	22	158	0.0325329	1	c100651.graph_c0;c103314.graph_c0;c103992.graph_c0;c104283.graph_c0;c104467.graph_c0;c108631.graph_c0;c110686.graph_c0;c111998.graph_c0;c112789.graph_c0;c113208.graph_c0;c114320.graph_c0;c116743.graph_c1;c117036.graph_c0;c118703.graph_c0;c119215.graph_c1;c120587.graph_c0;c121743.graph_c0;c87312.graph_c0;c89705.graph_c1;c97203.graph_c0;c99392.graph_c0;c99707.graph_c0	K13412+K02183+K13412+K13412+K13420+K13412+K13412+K13420+K04079+K13448+K13447+K13456+K05391+K13412+K13448+K13412+K04079+K13448+K04079+K13420+K04079+K13448
Steroid biosynthesis	ko00100	6	49	0.29541	1	c100564.graph_c0;c105617.graph_c0;c119860.graph_c1;c122830.graph_c0;c123430.graph_c0;c72743.graph_c0	K01824+K14423+K09828+K09832+K14424+K09828
Protein export	ko03060	5	94	0.942264	1	c109326.graph_c0;c110685.graph_c0;c115484.graph_c0;c86630.graph_c0;c94075.graph_c0	K09490+K03106+K10956+K03106+K12275
One carbon pool by folate	ko00670	2	52	0.959274	1	c104551.graph_c0;c111347.graph_c0	K00600+K00602
Phenylalanine, tyrosine and tryptophan biosynthesis	ko00400	11	84	0.148149	1	c110136.graph_c0;c112667.graph_c0;c115527.graph_c0;c115794.graph_c0;c117865.graph_c0;c118248.graph_c0;c119398.graph_c0;c119974.graph_c0;c120975.graph_c0;c122561.graph_c2;c86101.graph_c0	K05359+K13832+K01626+K05359+K06001+K14455+K06001+K01626+K01735+K13832+K05359
Ribosome	ko03010	84	1157	0.995082	1	c100221.graph_c0;c100347.graph_c0;c100422.graph_c0;c101800.graph_c0;c101853.graph_c0;c102362.graph_c0;c102567.graph_c0;c102716.graph_c0;c102817.graph_c0;c102891.graph_c0;c103011.graph_c0;c103402.graph_c0;c103415.graph_c0;c103691.graph_c0;c103890.graph_c0;c104594.graph_c0;c104889.graph_c0;c104956.graph_c0;c105115.graph_c0;c105221.graph_c0;c105317.graph_c0;c105369.graph_c1;c105431.graph_c0;c105606.…	K02987+K02865+K02903+K02938+K02929+K02984+K02947+K02896+K02882+K02915+K02894+K02953+K02900+K02979+K02980+K02941+K02908+K02969+K02934+K02873+K02993+K02937+K02868+K02978+K02957+K02978+K02997+K02891+K02984+K02877+K02866+K02920+K02912+K02981+K02925+K02930+K02985+K02991+K02866+K02998+K02936+K02942+K02893+K02960+K02921+K02927+K02872+K02901+K02942+K02889+K02932+K02995+K02964+K02974+K02949+K02898+K02940+…
Fatty acid biosynthesis	ko00061	12	120	0.428299	1	c101965.graph_c0;c102629.graph_c0;c103972.graph_c0;c104576.graph_c0;c108016.graph_c0;c110388.graph_c0;c111776.graph_c0;c118597.graph_c1;c121460.graph_c0;c124118.graph_c0;c90181.graph_c0;c99735.graph_c0	K10781+K03921+K10781+K00059+K01897+K01897+K01897+K09458+K00665+K11262+K00665+K10782
RNA degradation	ko03018	13	232	0.984699	1	c103051.graph_c0;c103151.graph_c0;c111919.graph_c0;c111958.graph_c2;c114067.graph_c0;c114906.graph_c0;c116248.graph_c0;c117415.graph_c0;c117629.graph_c0;c119423.graph_c0;c90692.graph_c1;c94773.graph_c0;c97202.graph_c0	K03514+K13126+K04043+K12619+K13126+K13126+K04077+K01689+K12619+K12619+K13126+K01689+K03514
Synthesis and degradation of ketone bodies	ko00072	2	23	0.639629	1	c107295.graph_c0;c115058.graph_c0	K00626+K00626
Pantothenate and CoA biosynthesis	ko00770	2	56	0.970605	1	c109624.graph_c0;c112662.graph_c0	K00053+K01652
Ubiquinone and other terpenoid-quinone biosynthesis	ko00130	11	78	0.101123	1	c100740.graph_c0;c107566.graph_c0;c108634.graph_c0;c115126.graph_c0;c117997.graph_c0;c120171.graph_c0;c120856.graph_c0;c123565.graph_c0;c82836.graph_c0;c93905.graph_c0;c97067.graph_c0	K01661+K01904+K09833+K00487+K09834+K01904+K01904+K01904+K00487+K00487+K00487
Flavone and flavonol biosynthesis	ko00944	1	6	0.440329	1	c114878.graph_c1	K13083
Fructose and mannose metabolism	ko00051	11	133	0.692043	1	c104349.graph_c0;c106999.graph_c0;c108432.graph_c0;c109906.graph_c0;c110015.graph_c0;c110694.graph_c0;c113734.graph_c0;c115782.graph_c0;c117208.graph_c0;c119205.graph_c0;c119963.graph_c0	K01623+K00966+K01624+K00844+K01803+K00008+K01809+K00966+K00844+K05305+K00008
Biotin metabolism	ko00780	2	38	0.877345	1	c104576.graph_c0;c118597.graph_c1	K00059+K09458
Folate biosynthesis	ko00790	3	25	0.409031	1	c103730.graph_c0;c108231.graph_c0;c117474.graph_c0	K01077+K01077+K01113
Oxidative phosphorylation	ko00190	47	518	0.570172	1	c100275.graph_c0;c100904.graph_c0;c101121.graph_c0;c101183.graph_c0;c101970.graph_c0;c102025.graph_c0;c102858.graph_c0;c102962.graph_c0;c103322.graph_c0;c107013.graph_c0;c107211.graph_c0;c107463.graph_c0;c109313.graph_c0;c109480.graph_c0;c109681.graph_c0;c111235.graph_c0;c111757.graph_c0;c111851.graph_c0;c111908.graph_c0;c112047.graph_c1;c112125.graph_c0;c112280.graph_c0;c112763.graph_c0;c112916.…	K03937+K02128+K02256+K02132+K02132+K03955+K02155+K01507+K02265+K02148+K03936+K02133+K02137+K03940+K01535+K03935+K03953+K00415+K02128+K02133+K00412+K02136+K00413+K03934+K03661+K00236+K01507+K02256+K03942+K02147+K00235+K02262+K00412+K03881+K01535+K00234+K01535+K02150+K02262+K02256+K01507+K00412+K03941+K02261+K02134+K00417+K00411
Fatty acid degradation	ko00071	24	178	0.0369356	1	c104272.graph_c0;c104337.graph_c0;c106684.graph_c0;c107295.graph_c0;c107788.graph_c0;c108016.graph_c0;c108675.graph_c0;c109115.graph_c0;c110388.graph_c0;c110460.graph_c0;c111776.graph_c0;c114229.graph_c1;c115058.graph_c0;c115636.graph_c0;c117681.graph_c0;c118081.graph_c0;c118669.graph_c0;c118738.graph_c0;c119008.graph_c0;c119103.graph_c0;c119217.graph_c1;c120102.graph_c0;c121819.graph_c0;c94540.g…	K10527+K07513+K00128+K00626+K00232+K01897+K07513+K00128+K01897+K00252+K01897+K00128+K00626+K00128+K00121+K00232+K00128+K07513+K00128+K00249+K00121+K00128+K00128+K00128
Phenylalanine metabolism	ko00360	43	170	4.82489e-10	5.54862e-08	c102997.graph_c0;c103968.graph_c0;c104413.graph_c0;c106192.graph_c0;c106627.graph_c1;c107158.graph_c0;c107566.graph_c0;c107690.graph_c0;c108140.graph_c0;c108348.graph_c0;c108513.graph_c0;c108917.graph_c0;c109786.graph_c0;c110327.graph_c1;c110651.graph_c0;c111800.graph_c0;c112336.graph_c0;c113273.graph_c0;c113810.graph_c0;c113972.graph_c0;c114864.graph_c0;c115126.graph_c0;c116050.graph_c0;c117158.…	K00430+K00430+K10775+K00430+K00430+K10775+K01904+K00430+K00430+K00430+K11188+K00430+K00430+K00430+K00430+K10775+K00430+K00430+K00588+K00276+K00430+K00487+K00430+K00430+K00430+K00430+K14455+K10775+K10775+K10775+K01904+K01904+K00430+K01904+K00430+K00487+K00487+K00276+K00430+K00487+K00430+K00430+K00588
Tropane, piperidine and pyridine alkaloid biosynthesis	ko00960	4	46	0.623561	1	c106731.graph_c0;c113972.graph_c0;c118248.graph_c0;c95114.graph_c0	K08081+K00276+K14455+K00276
Sphingolipid metabolism	ko00600	9	65	0.140924	1	c106203.graph_c0;c111408.graph_c0;c111569.graph_c0;c114733.graph_c0;c116093.graph_c1;c118089.graph_c1;c119276.graph_c0;c121109.graph_c0;c123300.graph_c0	K04708+K04708+K07407+K07407+K04708+K04708+K04713+K00654+K12349
Pyruvate metabolism	ko00620	37	279	0.0148741	1	c100215.graph_c0;c103925.graph_c0;c104343.graph_c0;c106684.graph_c0;c107295.graph_c0;c107337.graph_c0;c109115.graph_c0;c110808.graph_c0;c111012.graph_c0;c111230.graph_c0;c111250.graph_c0;c111556.graph_c0;c112371.graph_c0;c114083.graph_c0;c114149.graph_c0;c114229.graph_c1;c114805.graph_c0;c114923.graph_c0;c115058.graph_c0;c115636.graph_c0;c117502.graph_c0;c118272.graph_c0;c118303.graph_c0;c118669.…	K01610+K00026+K00627+K00128+K00626+K00162+K00128+K00161+K01759+K01638+K00382+K01069+K01759+K01679+K00026+K00128+K00873+K00873+K00626+K00128+K00161+K01649+K01610+K00128+K00873+K00128+K01638+K00029+K00026+K00128+K01958+K01610+K01895+K00128+K01649+K11262+K00128
Homologous recombination	ko03440	5	61	0.673947	1	c110186.graph_c0;c114077.graph_c0;c118317.graph_c0;c122069.graph_c0;c123792.graph_c0	K04482+K10877+K07466+K10875+K07466
2-Oxocarboxylic acid metabolism	ko01210	16	181	0.608685	1	c104005.graph_c0;c108391.graph_c0;c108572.graph_c0;c109624.graph_c0;c110153.graph_c0;c110181.graph_c0;c110650.graph_c0;c112662.graph_c0;c113883.graph_c0;c117146.graph_c0;c118248.graph_c0;c118272.graph_c0;c119422.graph_c0;c121958.graph_c1;c122259.graph_c0;c122620.graph_c0	K00031+K00030+K01647+K00053+K00030+K01647+K00052+K01652+K00814+K00031+K14455+K01649+K01702+K01649+K01681+K00145
Vitamin B6 metabolism	ko00750	5	29	0.123094	1	c100944.graph_c0;c114563.graph_c0;c115787.graph_c0;c119379.graph_c0;c121268.graph_c0	K13248+K06215+K05275+K13248+K13248
Spliceosome	ko03040	11	445	1	1	c100705.graph_c0;c100721.graph_c0;c102293.graph_c1;c104256.graph_c0;c104685.graph_c0;c109508.graph_c0;c113981.graph_c0;c115753.graph_c2;c117344.graph_c0;c121115.graph_c0;c122284.graph_c0	K12897+K03283+K03283+K12897+K12818+K12881+K12881+K03283+K13025+K12836+K03283
Glycerolipid metabolism	ko00561	12	126	0.4976	1	c106684.graph_c0;c109115.graph_c0;c111569.graph_c0;c114229.graph_c1;c114733.graph_c0;c115636.graph_c0;c118475.graph_c0;c118669.graph_c0;c119008.graph_c0;c120102.graph_c0;c121819.graph_c0;c94540.graph_c0	K00128+K00128+K07407+K00128+K07407+K00128+K14457+K00128+K00128+K00128+K00128+K00128
Nicotinate and nicotinamide metabolism	ko00760	1	26	0.919376	1	c113409.graph_c0	K03426
Phosphatidylinositol signaling system	ko04070	7	91	0.745712	1	c103314.graph_c0;c104627.graph_c0;c120585.graph_c0;c123195.graph_c0;c124705.graph_c0;c93186.graph_c0;c98426.graph_c0	K02183+K02183+K01099+K00889+K00913+K00913+K00889
Brassinosteroid biosynthesis	ko00905	7	17	0.000469274	0.0539665	c109557.graph_c1;c115220.graph_c0;c115490.graph_c0;c115729.graph_c1;c38968.graph_c0;c88730.graph_c0;c93637.graph_c0	K09591+K09591+K09587+K12639+K15639+K15639+K12639
Glycerophospholipid metabolism	ko00564	13	157	0.699292	1	c106807.graph_c0;c109931.graph_c0;c111631.graph_c0;c111801.graph_c1;c116703.graph_c0;c117419.graph_c0;c117983.graph_c0;c120603.graph_c0;c121881.graph_c1;c123431.graph_c0;c123468.graph_c0;c82435.graph_c0;c97419.graph_c0	K01115+K00968+K14156+K01114+K01114+K01114+K13333+K13333+K01047+K13621+K01115+K01115+K00006
Galactose metabolism	ko00052	11	99	0.303053	1	c109906.graph_c0;c111569.graph_c0;c113397.graph_c0;c114733.graph_c0;c114767.graph_c0;c115889.graph_c1;c117208.graph_c0;c120000.graph_c0;c120521.graph_c0;c122019.graph_c1;c124192.graph_c1	K00844+K07407+K01785+K07407+K06617+K01193+K00844+K00963+K01835+K18819+K01187
ABC transporters	ko02010	14	65	0.00202596	0.232985	c103495.graph_c0;c105049.graph_c0;c113861.graph_c0;c113982.graph_c1;c119090.graph_c0;c122307.graph_c1;c122669.graph_c2;c123359.graph_c0;c123460.graph_c0;c123470.graph_c0;c123866.graph_c0;c124300.graph_c0;c76017.graph_c0;c95147.graph_c0	K05658+K05658+K05658+K05658+K05673+K05658+K05658+K05658+K05658+K05658+K05658+K05658+K05658+K05658
Alanine, aspartate and glutamate metabolism	ko00250	15	166	0.572411	1	c102425.graph_c0;c102625.graph_c0;c106363.graph_c0;c111150.graph_c0;c112849.graph_c1;c113277.graph_c0;c113883.graph_c0;c114004.graph_c0;c116527.graph_c0;c117617.graph_c1;c117718.graph_c0;c118248.graph_c0;c118273.graph_c0;c121483.graph_c0;c122222.graph_c0	K01939+K01915+K01940+K00264+K16871+K00830+K00814+K11541+K00262+K17761+K11541+K14455+K01580+K01580+K17761
Carotenoid biosynthesis	ko00906	4	40	0.510396	1	c103347.graph_c0;c115180.graph_c0;c117338.graph_c0;c77552.graph_c0	K17913+K09840+K15746+K09840
Phagosome	ko04145	25	238	0.273973	1	c100981.graph_c0;c102858.graph_c0;c104980.graph_c0;c107013.graph_c0;c107080.graph_c0;c107699.graph_c0;c109259.graph_c0;c112434.graph_c0;c114041.graph_c0;c115484.graph_c0;c117384.graph_c0;c118489.graph_c0;c120181.graph_c1;c120655.graph_c0;c124083.graph_c1;c124500.graph_c0;c53596.graph_c0;c66855.graph_c0;c73204.graph_c0;c75109.graph_c0;c87389.graph_c0;c92417.graph_c0;c97796.graph_c0;c99394.graph_c0…	K04392+K02155+K04392+K02148+K07374+K07375+K07374+K04392+K03661+K10956+K04392+K02147+K08057+K08054+K02150+K07375+K07375+K07374+K07375+K07375+K07375+K07374+K07374+K07375+K07374
Biosynthesis of amino acids	ko01230	56	609	0.529964	1	c101193.graph_c0;c101737.graph_c0;c102625.graph_c0;c102968.graph_c0;c104005.graph_c0;c104112.graph_c0;c104349.graph_c0;c104551.graph_c0;c106363.graph_c0;c108391.graph_c0;c108432.graph_c0;c108572.graph_c0;c109624.graph_c0;c110015.graph_c0;c110136.graph_c0;c110153.graph_c0;c110181.graph_c0;c110650.graph_c0;c110839.graph_c0;c111150.graph_c0;c111572.graph_c0;c112662.graph_c0;c112667.graph_c0;c113883.…	K00134+K00134+K01915+K00640+K00031+K00134+K01623+K00600+K01940+K00030+K01624+K01647+K00053+K01803+K05359+K00030+K01647+K00052+K01738+K00264+K00134+K01652+K13832+K00814+K15633+K00873+K00616+K00873+K12657+K01626+K15634+K00615+K05359+K01783+K00031+K00927+K17069+K01689+K00549+K06001+K14455+K01649+K00873+K06001+K01702+K01626+K01958+K01735+K00789+K00615+K01649+K01681+K13832+K00145+K05359+K01689
Stilbenoid, diarylheptanoid and gingerol biosynthesis	ko00945	16	48	3.14558e-06	0.000361742	c105209.graph_c0;c105669.graph_c0;c106739.graph_c0;c113017.graph_c0;c113810.graph_c0;c113892.graph_c0;c115126.graph_c0;c116386.graph_c0;c121179.graph_c0;c121420.graph_c1;c124151.graph_c2;c74808.graph_c0;c82836.graph_c0;c93905.graph_c0;c97067.graph_c0;c99399.graph_c0	K00517+K00517+K00517+K13065+K00588+K13065+K00487+K13065+K13065+K13065+K13065+K13065+K00487+K00487+K00487+K00588
Non-homologous end-joining	ko03450	1	18	0.824901	1	c123641.graph_c0	K10777
Arginine and proline metabolism	ko00330	24	213	0.175699	1	c101147.graph_c0;c102625.graph_c0;c103838.graph_c0;c105943.graph_c0;c106363.graph_c0;c106684.graph_c0;c106740.graph_c0;c109115.graph_c0;c111318.graph_c0;c114224.graph_c0;c114229.graph_c1;c115386.graph_c0;c115636.graph_c0;c116527.graph_c0;c118248.graph_c0;c118669.graph_c0;c119008.graph_c0;c120102.graph_c0;c120580.graph_c0;c121781.graph_c0;c121819.graph_c0;c122620.graph_c0;c123737.graph_c1;c94540.g…	K01581+K01915+K01583+K13366+K01940+K00128+K12259+K00128+K00797+K01581+K00128+K12657+K00128+K00262+K14455+K00128+K00128+K00128+K01611+K01581+K00128+K00145+K12259+K00128
Fatty acid elongation	ko00062	15	66	0.000790831	0.0909456	c108567.graph_c0;c110166.graph_c0;c110319.graph_c0;c111114.graph_c0;c111725.graph_c0;c112555.graph_c1;c113479.graph_c0;c118686.graph_c0;c119244.graph_c2;c120262.graph_c0;c120710.graph_c0;c120993.graph_c0;c122423.graph_c2;c97451.graph_c1;c99598.graph_c0	K15397+K15397+K15397+K10246+K15397+K15397+K10251+K10246+K15397+K15397+K15397+K15397+K15397+K15397+K15397
Aminoacyl-tRNA biosynthesis	ko00970	3	133	0.999746	1	c100285.graph_c0;c115760.graph_c0;c117383.graph_c0	K01880+K01876+K01876
Inositol phosphate metabolism	ko00562	13	111	0.221053	1	c110015.graph_c0;c111801.graph_c1;c116703.graph_c0;c116738.graph_c0;c117419.graph_c0;c120427.graph_c0;c120585.graph_c0;c122300.graph_c0;c123195.graph_c0;c124705.graph_c0;c93186.graph_c0;c95848.graph_c0;c98426.graph_c0	K01803+K01114+K01114+K00140+K01114+K01858+K01099+K01858+K00889+K00913+K00913+K00469+K00889
Linoleic acid metabolism	ko00591	11	37	0.000347108	0.0399175	c107016.graph_c0;c110882.graph_c2;c111739.graph_c0;c111950.graph_c0;c119384.graph_c1;c119951.graph_c0;c121881.graph_c1;c123146.graph_c1;c123305.graph_c0;c82966.graph_c0;c93393.graph_c0	K15718+K15718+K15718+K15718+K15718+K00454+K01047+K15718+K00454+K15718+K15718
Porphyrin and chlorophyll metabolism	ko00860	5	78	0.857468	1	c108181.graph_c0;c108715.graph_c0;c108994.graph_c0;c111975.graph_c0;c122892.graph_c0	K01698+K01599+K01749+K01772+K03403
Other glycan degradation	ko00511	3	29	0.508047	1	c104238.graph_c0;c109842.graph_c0;c114886.graph_c0	K12373+K01206+K01191
Sesquiterpenoid and triterpenoid biosynthesis	ko00909	1	6	0.440329	1	c115259.graph_c0	K15813
SNARE interactions in vesicular transport	ko04130	6	56	0.413744	1	c102717.graph_c0;c102819.graph_c0;c108896.graph_c0;c109500.graph_c0;c113616.graph_c0;c115559.graph_c0	K08503+K08486+K08515+K08486+K08486+K08516
Starch and sucrose metabolism	ko00500	46	264	1.5603e-05	0.00179435	c103664.graph_c0;c106025.graph_c0;c108283.graph_c0;c109057.graph_c0;c109906.graph_c0;c110079.graph_c0;c110155.graph_c0;c110493.graph_c0;c111146.graph_c0;c111151.graph_c0;c111191.graph_c0;c111681.graph_c0;c113390.graph_c1;c115037.graph_c1;c115422.graph_c1;c115889.graph_c1;c116475.graph_c0;c116674.graph_c0;c116822.graph_c0;c117090.graph_c0;c117208.graph_c0;c117733.graph_c0;c118752.graph_c0;c118805.…	K00975+K01051+K13648+K01087+K00844+K01188+K01188+K00688+K08679+K01051+K00975+K01188+K01051+K01188+K13648+K01193+K01188+K01051+K01087+K00700+K00844+K00012+K01051+K00696+K01051+K15920+K05349+K01051+K00963+K00688+K01176+K01188+K01835+K01087+K05350+K16055+K00696+K00696+K01810+K01188+K01187+K05349+K00695+K05349+K00695+K01051
Circadian rhythm - plant	ko04712	11	80	0.115683	1	c104677.graph_c0;c106056.graph_c0;c106759.graph_c0;c107583.graph_c0;c108380.graph_c0;c108615.graph_c0;c112316.graph_c0;c117168.graph_c0;c117764.graph_c1;c122611.graph_c0;c55298.graph_c0	K00660+K12118+K00660+K10143+K00660+K12126+K12118+K00660+K00660+K12126+K12121
Protein processing in endoplasmic reticulum	ko04141	37	516	0.962142	1	c100458.graph_c0;c100721.graph_c0;c102293.graph_c1;c104210.graph_c0;c105071.graph_c0;c107917.graph_c0;c108865.graph_c0;c109164.graph_c0;c109326.graph_c0;c110032.graph_c0;c111137.graph_c1;c112789.graph_c0;c112806.graph_c0;c113577.graph_c0;c113652.graph_c0;c114366.graph_c0;c114847.graph_c0;c115272.graph_c0;c115484.graph_c0;c115753.graph_c2;c116072.graph_c0;c116350.graph_c0;c120181.graph_c1;c120426.…	K10666+K03283+K03283+K10099+K13993+K09580+K09503+K09584+K09490+K10839+K06689+K04079+K08288+K10666+K07953+K09580+K13993+K10666+K10956+K03283+K09486+K04523+K08057+K03094+K09523+K08054+K13525+K10666+K04079+K10666+K03283+K03094+K13993+K04079+K12275+K10666+K04079
Carbon fixation in photosynthetic organisms	ko00710	20	200	0.384821	1	c100215.graph_c0;c101193.graph_c0;c101737.graph_c0;c103925.graph_c0;c104112.graph_c0;c104349.graph_c0;c108432.graph_c0;c110015.graph_c0;c111572.graph_c0;c113883.graph_c0;c114149.graph_c0;c115642.graph_c0;c116360.graph_c0;c117241.graph_c0;c118248.graph_c0;c118303.graph_c0;c119893.graph_c0;c119966.graph_c0;c121381.graph_c0;c121637.graph_c0	K01610+K00134+K00134+K00026+K00134+K01623+K01624+K01803+K00134+K00814+K00026+K00615+K01783+K00927+K14455+K01610+K00029+K00026+K00615+K01610
Diterpenoid biosynthesis	ko00904	2	13	0.340102	1	c106408.graph_c1;c123848.graph_c0	K04124+K04120
Cysteine and methionine metabolism	ko00270	19	197	0.45337	1	c102968.graph_c0;c103925.graph_c0;c110839.graph_c0;c111318.graph_c0;c114149.graph_c0;c116036.graph_c0;c116423.graph_c0;c116600.graph_c0;c117282.graph_c0;c117691.graph_c0;c118248.graph_c0;c118954.graph_c0;c119966.graph_c0;c120580.graph_c0;c121173.graph_c0;c123787.graph_c0;c123906.graph_c1;c80797.graph_c0;c96203.graph_c0	K00640+K00026+K01738+K00797+K00026+K00558+K01251+K08967+K17069+K00549+K14455+K08963+K00026+K01611+K00789+K16054+K00558+K08967+K08967
Other types of O-glycan biosynthesis	ko00514	2	14	0.374741	1	c106440.graph_c0;c122925.graph_c0	K09667+K00735
mRNA surveillance pathway	ko03015	15	223	0.927394	1	c103151.graph_c0;c107766.graph_c0;c108084.graph_c0;c108414.graph_c0;c109508.graph_c0;c110730.graph_c0;c110912.graph_c0;c113981.graph_c0;c114067.graph_c0;c114906.graph_c0;c117344.graph_c0;c118740.graph_c0;c122968.graph_c0;c33084.graph_c0;c90692.graph_c1	K13126+K04382+K03267+K03456+K12881+K03265+K14416+K12881+K13126+K13126+K13025+K11584+K14407+K00565+K13126
Ether lipid metabolism	ko00565	8	48	0.0701514	1	c106807.graph_c0;c111801.graph_c1;c115706.graph_c0;c116703.graph_c0;c117419.graph_c0;c121881.graph_c1;c123468.graph_c0;c82435.graph_c0	K01115+K01114+K01062+K01114+K01114+K01047+K01115+K01115
Purine metabolism	ko00230	15	330	0.999618	1	c102425.graph_c0;c104520.graph_c0;c107471.graph_c0;c109910.graph_c0;c110226.graph_c0;c111347.graph_c0;c114805.graph_c0;c114923.graph_c0;c117162.graph_c0;c117519.graph_c0;c118137.graph_c0;c118882.graph_c0;c120521.graph_c0;c120696.graph_c0;c121117.graph_c0	K01939+K00940+K00939+K00856+K00939+K00602+K00873+K00873+K10808+K02320+K00958+K00873+K01835+K10807+K18151
DNA replication	ko03030	5	79	0.86487	1	c116208.graph_c0;c116571.graph_c0;c117519.graph_c0;c118317.graph_c0;c123792.graph_c0	K02540+K02209+K02320+K07466+K07466
Degradation of aromatic compounds	ko01220	10	42	0.00402934	0.463375	c107502.graph_c0;c110631.graph_c1;c115126.graph_c0;c117681.graph_c0;c119217.graph_c1;c120038.graph_c1;c82836.graph_c0;c93905.graph_c0;c96566.graph_c0;c97067.graph_c0	K00480+K01053+K00487+K00121+K00121+K01053+K00487+K00487+K00480+K00487
Photosynthesis - antenna proteins	ko00196	7	51	0.186166	1	c110018.graph_c0;c113632.graph_c0;c116217.graph_c0;c116395.graph_c0;c123902.graph_c0;c97794.graph_c1;c98015.graph_c0	K08912+K08917+K08912+K08910+K08913+K08912+K08913
Histidine metabolism	ko00340	9	66	0.150709	1	c106684.graph_c0;c109115.graph_c0;c114229.graph_c1;c115636.graph_c0;c118669.graph_c0;c119008.graph_c0;c120102.graph_c0;c121819.graph_c0;c94540.graph_c0	K00128+K00128+K00128+K00128+K00128+K00128+K00128+K00128+K00128
Sulfur metabolism	ko00920	5	68	0.763559	1	c100097.graph_c0;c102968.graph_c0;c110839.graph_c0;c117282.graph_c0;c118137.graph_c0	K08738+K00640+K01738+K17069+K00958
Pentose phosphate pathway	ko00030	14	163	0.650299	1	c104349.graph_c0;c108432.graph_c0;c110631.graph_c1;c110962.graph_c0;c112059.graph_c0;c114814.graph_c0;c115642.graph_c0;c116360.graph_c0;c118613.graph_c0;c120038.graph_c1;c120521.graph_c0;c121026.graph_c0;c121381.graph_c0;c123044.graph_c0	K01623+K01624+K01053+K00131+K00033+K00616+K00615+K01783+K00036+K01053+K01835+K00033+K00615+K01810

## Sheet: B VS C
#KEGG_n	711	KEGG_N	9243
#Pathway	ko_ID	DEG_in_Pathway	AllGene_in_Pathway	P-value	Corrected_P-value	Gene_id	KEGG_Orthology
Protein export	ko03060	6	94	0.739779	1	c108972.graph_c0;c109326.graph_c0;c114660.graph_c0;c115484.graph_c0;c116117.graph_c0;c94075.graph_c0	K03070+K09490+K09490+K10956+K03070+K12275
N-Glycan biosynthesis	ko00510	1	78	0.998109	1	c118007.graph_c0	K05546
Pyruvate metabolism	ko00620	30	279	0.0380178	1	c104343.graph_c0;c106684.graph_c0;c107295.graph_c0;c107337.graph_c0;c109115.graph_c0;c111012.graph_c0;c111230.graph_c0;c111250.graph_c0;c111556.graph_c0;c112371.graph_c0;c114083.graph_c0;c114149.graph_c0;c114229.graph_c1;c114923.graph_c0;c115058.graph_c0;c115636.graph_c0;c117502.graph_c0;c118272.graph_c0;c118303.graph_c0;c118669.graph_c0;c118882.graph_c0;c119008.graph_c0;c119047.graph_c0;c119966.…	K00627+K00128+K00626+K00162+K00128+K01759+K01638+K00382+K01069+K01759+K01679+K00026+K00128+K00873+K00626+K00128+K00161+K01649+K01610+K00128+K00873+K00128+K01638+K00026+K00128+K01958+K01895+K00128+K11262+K00128
alpha-Linolenic acid metabolism	ko00592	9	120	0.581696	1	c104272.graph_c0;c104337.graph_c0;c107788.graph_c0;c108675.graph_c0;c115020.graph_c0;c118081.graph_c0;c118738.graph_c0;c121881.graph_c1;c98290.graph_c0	K10527+K07513+K00232+K07513+K10525+K00232+K07513+K01047+K18857
2-Oxocarboxylic acid metabolism	ko01210	14	181	0.532263	1	c108391.graph_c0;c108572.graph_c0;c109624.graph_c0;c110153.graph_c0;c110181.graph_c0;c110650.graph_c0;c112662.graph_c0;c113883.graph_c0;c117146.graph_c0;c118248.graph_c0;c118272.graph_c0;c119422.graph_c0;c122259.graph_c0;c122620.graph_c0	K00030+K01647+K00053+K00030+K01647+K00052+K01652+K00814+K00031+K14455+K01649+K01702+K01681+K00145
Biosynthesis of unsaturated fatty acids	ko01040	13	135	0.238198	1	c102629.graph_c0;c104337.graph_c0;c104576.graph_c0;c107788.graph_c0;c108675.graph_c0;c111114.graph_c0;c115251.graph_c0;c118081.graph_c0;c118686.graph_c0;c118738.graph_c0;c123217.graph_c0;c124198.graph_c0;c69798.graph_c0	K03921+K07513+K00059+K00232+K07513+K10246+K00507+K00232+K10246+K07513+K10256+K00059+K10251
Fatty acid elongation	ko00062	11	66	0.0112577	1	c108567.graph_c0;c110166.graph_c0;c110319.graph_c0;c111114.graph_c0;c111725.graph_c0;c118686.graph_c0;c119244.graph_c2;c120262.graph_c0;c120710.graph_c0;c69798.graph_c0;c99598.graph_c0	K15397+K15397+K15397+K10246+K15397+K10246+K15397+K15397+K15397+K10251+K15397
Glycerophospholipid metabolism	ko00564	14	157	0.321602	1	c106807.graph_c0;c109931.graph_c0;c111631.graph_c0;c111801.graph_c1;c114619.graph_c1;c114709.graph_c0;c116703.graph_c0;c117419.graph_c0;c117983.graph_c0;c120603.graph_c0;c121881.graph_c1;c123431.graph_c0;c123468.graph_c0;c82435.graph_c0	K01115+K00968+K14156+K01114+K13513+K13621+K01114+K01114+K13333+K13333+K01047+K13621+K01115+K01115
Phenylalanine, tyrosine and tryptophan biosynthesis	ko00400	6	84	0.634924	1	c112667.graph_c0;c115794.graph_c0;c118248.graph_c0;c120975.graph_c0;c122561.graph_c2;c86101.graph_c0	K13832+K05359+K14455+K01735+K13832+K05359
Protein processing in endoplasmic reticulum	ko04141	33	516	0.891617	1	c100458.graph_c0;c100721.graph_c0;c101956.graph_c1;c102293.graph_c1;c102548.graph_c0;c103868.graph_c1;c107908.graph_c0;c108865.graph_c0;c109164.graph_c0;c109326.graph_c0;c109341.graph_c0;c110032.graph_c0;c111137.graph_c1;c112789.graph_c0;c112806.graph_c0;c113652.graph_c0;c114366.graph_c0;c114660.graph_c0;c115484.graph_c0;c115753.graph_c2;c116072.graph_c0;c116350.graph_c0;c118007.graph_c0;c120181.…	K10666+K03283+K03283+K03283+K09486+K09487+K09580+K09503+K09584+K09490+K13719+K10839+K06689+K04079+K08288+K07953+K09580+K09490+K10956+K03283+K09486+K04523+K05546+K08057+K03094+K09523+K08054+K13525+K08054+K04079+K03283+K12275+K10666
Glycine, serine and threonine metabolism	ko00260	9	156	0.857519	1	c104551.graph_c0;c111250.graph_c0;c113277.graph_c0;c113972.graph_c0;c114292.graph_c1;c118925.graph_c1;c120099.graph_c1;c122469.graph_c0;c95114.graph_c0	K00600+K00382+K00830+K00276+K15633+K00108+K01834+K00130+K00276
Glycerolipid metabolism	ko00561	13	126	0.170423	1	c106684.graph_c0;c109115.graph_c0;c111569.graph_c0;c114229.graph_c1;c114619.graph_c1;c114733.graph_c0;c115636.graph_c0;c118475.graph_c0;c118669.graph_c0;c119008.graph_c0;c120102.graph_c0;c121819.graph_c0;c94540.graph_c0	K00128+K00128+K07407+K00128+K13513+K07407+K00128+K14457+K00128+K00128+K00128+K00128+K00128
beta-Alanine metabolism	ko00410	23	142	0.000488913	0.0572028	c105943.graph_c0;c106684.graph_c0;c106740.graph_c0;c109115.graph_c0;c111318.graph_c0;c111954.graph_c0;c113972.graph_c0;c114229.graph_c1;c115636.graph_c0;c116738.graph_c0;c118273.graph_c0;c118669.graph_c0;c119008.graph_c0;c119103.graph_c0;c120102.graph_c0;c120689.graph_c0;c121234.graph_c1;c121483.graph_c0;c121819.graph_c0;c123737.graph_c1;c94540.graph_c0;c95114.graph_c0;c97870.graph_c0	K13366+K00128+K12259+K00128+K00797+K01580+K00276+K00128+K00128+K00140+K01580+K00128+K00128+K00249+K00128+K05605+K17839+K01580+K00128+K12259+K00128+K00276+K05605
Brassinosteroid biosynthesis	ko00905	4	17	0.0368866	1	c109557.graph_c1;c115220.graph_c0;c115490.graph_c0;c115729.graph_c1	K09591+K09591+K09587+K12639
Linoleic acid metabolism	ko00591	6	37	0.0610226	1	c110882.graph_c2;c111950.graph_c0;c121881.graph_c1;c123146.graph_c1;c82966.graph_c0;c93393.graph_c0	K15718+K15718+K01047+K15718+K15718+K15718
Zeatin biosynthesis	ko00908	4	11	0.0073944	0.865145	c110980.graph_c0;c111148.graph_c0;c114783.graph_c1;c116597.graph_c0	K10717+K00279+K10717+K00279
Plant-pathogen interaction	ko04626	12	158	0.562217	1	c103868.graph_c1;c104467.graph_c0;c110686.graph_c0;c111998.graph_c0;c112789.graph_c0;c113612.graph_c0;c114320.graph_c0;c116743.graph_c1;c117036.graph_c0;c121743.graph_c0;c87312.graph_c0;c99707.graph_c0	K09487+K13420+K13412+K13420+K04079+K13412+K13447+K13456+K05391+K04079+K13448+K13448
Valine, leucine and isoleucine degradation	ko00280	20	184	0.0726363	1	c103431.graph_c0;c104337.graph_c0;c106684.graph_c0;c107295.graph_c0;c108675.graph_c0;c109115.graph_c0;c111250.graph_c0;c114229.graph_c1;c115058.graph_c0;c115636.graph_c0;c116738.graph_c0;c118669.graph_c0;c118738.graph_c0;c119008.graph_c0;c119103.graph_c0;c120102.graph_c0;c120689.graph_c0;c121819.graph_c0;c94540.graph_c0;c97870.graph_c0	K00020+K07513+K00128+K00626+K07513+K00128+K00382+K00128+K00626+K00128+K00140+K00128+K07513+K00128+K00249+K00128+K05605+K00128+K00128+K05605
Sphingolipid metabolism	ko00600	10	65	0.0257665	1	c106203.graph_c0;c111408.graph_c0;c111569.graph_c0;c114733.graph_c0;c116093.graph_c1;c118089.graph_c1;c119276.graph_c0;c121109.graph_c0;c123300.graph_c0;c77421.graph_c0	K04708+K04708+K07407+K07407+K04708+K04708+K04713+K00654+K12349+K04708
Isoquinoline alkaloid biosynthesis	ko00950	3	41	0.62073	1	c113972.graph_c0;c118248.graph_c0;c95114.graph_c0	K00276+K14455+K00276
Sulfur metabolism	ko00920	4	68	0.778248	1	c100097.graph_c0;c102968.graph_c0;c117282.graph_c0;c118137.graph_c0	K08738+K00640+K17069+K00958
Peroxisome	ko04146	26	255	0.0842521	1	c102352.graph_c0;c104337.graph_c0;c104824.graph_c0;c106446.graph_c0;c107788.graph_c0;c108016.graph_c0;c108675.graph_c0;c109206.graph_c0;c110388.graph_c0;c111776.graph_c0;c113277.graph_c0;c113409.graph_c0;c114855.graph_c0;c116043.graph_c0;c117146.graph_c0;c118081.graph_c0;c118738.graph_c0;c118880.graph_c0;c120032.graph_c0;c120866.graph_c0;c121155.graph_c0;c122832.graph_c0;c123585.graph_c0;c86930.g…	K03781+K07513+K13354+K03781+K00232+K01897+K07513+K04565+K01897+K01897+K00830+K03426+K04564+K13347+K00031+K00232+K07513+K03781+K13354+K13356+K11517+K11517+K03781+K04565+K04565+K11187
Propanoate metabolism	ko00640	11	100	0.145054	1	c107295.graph_c0;c110135.graph_c0;c112311.graph_c0;c112955.graph_c0;c115058.graph_c0;c116738.graph_c0;c119103.graph_c0;c120689.graph_c0;c121787.graph_c0;c124118.graph_c0;c97870.graph_c0	K00626+K01899+K01720+K01900+K00626+K00140+K00249+K05605+K01895+K11262+K05605
Ribosome	ko03010	83	1157	0.776843	1	c100221.graph_c0;c100347.graph_c0;c100422.graph_c0;c101800.graph_c0;c101853.graph_c0;c102362.graph_c0;c102567.graph_c0;c102716.graph_c0;c102817.graph_c0;c102891.graph_c0;c103011.graph_c0;c103402.graph_c0;c103415.graph_c0;c103691.graph_c0;c103890.graph_c0;c104594.graph_c0;c104889.graph_c0;c104956.graph_c0;c105115.graph_c0;c105221.graph_c0;c105317.graph_c0;c105369.graph_c1;c105431.graph_c0;c105606.…	K02987+K02865+K02903+K02938+K02929+K02984+K02947+K02896+K02882+K02915+K02894+K02953+K02900+K02979+K02980+K02941+K02908+K02969+K02934+K02873+K02993+K02937+K02868+K02978+K02957+K02978+K02997+K02891+K02984+K02877+K02866+K02920+K02923+K02912+K02981+K02925+K02930+K02985+K02991+K02866+K02998+K02936+K02942+K02919+K02893+K02960+K02921+K02872+K02901+K02942+K02889+K02932+K02995+K02964+K02974+K02949+K02898+…
Limonene and pinene degradation	ko00903	7	30	0.0065884	0.770843	c105209.graph_c0;c105669.graph_c0;c109115.graph_c0;c114229.graph_c1;c115636.graph_c0;c120102.graph_c0;c121819.graph_c0	K00517+K00517+K00128+K00128+K00128+K00128+K00128
Other types of O-glycan biosynthesis	ko00514	2	14	0.293483	1	c106440.graph_c0;c122925.graph_c0	K09667+K00735
mRNA surveillance pathway	ko03015	13	223	0.885252	1	c103151.graph_c0;c107766.graph_c0;c108084.graph_c0;c108414.graph_c0;c108679.graph_c0;c109508.graph_c0;c110730.graph_c0;c110912.graph_c0;c114067.graph_c0;c114906.graph_c1;c117344.graph_c0;c123489.graph_c0;c90692.graph_c1	K13126+K04382+K03267+K03456+K12881+K12881+K03265+K14416+K13126+K13126+K13025+K04354+K13126
Nucleotide excision repair	ko03420	7	102	0.678168	1	c101778.graph_c0;c110032.graph_c0;c115776.graph_c0;c116719.graph_c0;c83233.graph_c0;c93109.graph_c0;c94455.graph_c0	K10140+K10839+K07466+K10739+K10843+K07466+K07466
Photosynthesis - antenna proteins	ko00196	4	51	0.559221	1	c117749.graph_c0;c123902.graph_c0;c97794.graph_c1;c98015.graph_c0	K08912+K08913+K08912+K08913
Arginine and proline metabolism	ko00330	22	213	0.0952516	1	c102625.graph_c0;c105943.graph_c0;c106363.graph_c0;c106684.graph_c0;c106740.graph_c0;c109115.graph_c0;c109544.graph_c0;c111318.graph_c0;c114229.graph_c1;c115636.graph_c0;c116527.graph_c0;c118248.graph_c0;c118669.graph_c0;c119008.graph_c0;c119821.graph_c0;c120102.graph_c0;c121234.graph_c1;c121781.graph_c0;c121819.graph_c0;c122620.graph_c0;c123737.graph_c1;c94540.graph_c0	K01915+K13366+K01940+K00128+K12259+K00128+K00261+K00797+K00128+K00128+K00262+K14455+K00128+K00128+K01611+K00128+K17839+K01581+K00128+K00145+K12259+K00128
One carbon pool by folate	ko00670	2	52	0.917534	1	c104551.graph_c0;c111347.graph_c0	K00600+K00602
Butanoate metabolism	ko00650	8	76	0.228055	1	c107295.graph_c0;c111954.graph_c0;c112662.graph_c0;c115058.graph_c0;c117617.graph_c1;c118273.graph_c0;c121483.graph_c0;c122222.graph_c0	K00626+K01580+K01652+K00626+K17761+K01580+K01580+K17761
Cysteine and methionine metabolism	ko00270	13	197	0.757815	1	c102968.graph_c0;c111318.graph_c0;c114149.graph_c0;c116423.graph_c0;c116600.graph_c0;c117282.graph_c0;c117691.graph_c0;c118248.graph_c0;c118954.graph_c0;c119821.graph_c0;c119966.graph_c0;c121173.graph_c0;c123787.graph_c0	K00640+K00797+K00026+K01251+K08967+K17069+K00549+K14455+K08963+K01611+K00026+K00789+K16054
Taurine and hypotaurine metabolism	ko00430	3	30	0.409304	1	c111954.graph_c0;c118273.graph_c0;c121483.graph_c0	K01580+K01580+K01580
Phagosome	ko04145	18	238	0.566264	1	c100981.graph_c0;c102858.graph_c0;c104980.graph_c0;c107013.graph_c0;c107080.graph_c0;c107699.graph_c0;c109259.graph_c0;c112434.graph_c0;c115484.graph_c0;c117384.graph_c0;c118489.graph_c0;c120181.graph_c1;c120655.graph_c0;c121521.graph_c0;c124083.graph_c1;c87389.graph_c0;c92417.graph_c0;c99814.graph_c0	K04392+K02155+K04392+K02148+K07374+K07375+K07374+K04392+K10956+K04392+K02147+K08057+K08054+K08054+K02150+K07375+K07374+K07374
C5-Branched dibasic acid metabolism	ko00660	2	21	0.488137	1	c110650.graph_c0;c112662.graph_c0	K00052+K01652
Tyrosine metabolism	ko00350	6	89	0.690266	1	c113972.graph_c0;c117681.graph_c0;c118248.graph_c0;c120471.graph_c0;c95114.graph_c0;c98290.graph_c0	K00276+K00121+K14455+K01555+K00276+K18857
Ascorbate and aldarate metabolism	ko00053	16	103	0.00514554	0.602029	c106684.graph_c0;c109115.graph_c0;c110631.graph_c1;c111031.graph_c0;c111455.graph_c0;c114229.graph_c1;c115636.graph_c0;c118669.graph_c0;c119008.graph_c0;c119389.graph_c0;c120038.graph_c1;c120102.graph_c0;c121819.graph_c0;c122147.graph_c0;c77093.graph_c0;c94540.graph_c0	K00128+K00128+K01053+K00423+K00434+K00128+K00128+K00128+K00128+K08232+K01053+K00128+K00128+K08232+K00434+K00128
Biosynthesis of amino acids	ko01230	46	609	0.576613	1	c101193.graph_c0;c101737.graph_c0;c102625.graph_c0;c102968.graph_c0;c104112.graph_c0;c104551.graph_c0;c105465.graph_c0;c106363.graph_c0;c108391.graph_c0;c108432.graph_c0;c108572.graph_c0;c109624.graph_c0;c110015.graph_c0;c110153.graph_c0;c110181.graph_c0;c110650.graph_c0;c111150.graph_c0;c111572.graph_c0;c112662.graph_c0;c112667.graph_c0;c113883.graph_c0;c114292.graph_c1;c114814.graph_c0;c114923.…	K00134+K00134+K01915+K00640+K00134+K00600+K01803+K01940+K00030+K01624+K01647+K00053+K01803+K00030+K01647+K00052+K00264+K00134+K01652+K13832+K00814+K15633+K00616+K00873+K00615+K05359+K01783+K00031+K00927+K17069+K01689+K00549+K14455+K01649+K00873+K01702+K01834+K01958+K01735+K00789+K00615+K01681+K13832+K00145+K05359+K01689
Circadian rhythm - plant	ko04712	9	80	0.159966	1	c104677.graph_c0;c106056.graph_c0;c106056.graph_c1;c108380.graph_c0;c108615.graph_c0;c112316.graph_c0;c117168.graph_c0;c122611.graph_c0;c55298.graph_c0	K00660+K12118+K12118+K00660+K12126+K12118+K00660+K12126+K12121
DNA replication	ko03030	6	79	0.574169	1	c114931.graph_c0;c115776.graph_c0;c116719.graph_c0;c117358.graph_c0;c93109.graph_c0;c94455.graph_c0	K02212+K07466+K10739+K02542+K07466+K07466
Photosynthesis	ko00195	3	99	0.984844	1	c102439.graph_c0;c104667.graph_c0;c106101.graph_c0	K02693+K02639+K02694
Purine metabolism	ko00230	11	330	0.999743	1	c102425.graph_c0;c104520.graph_c0;c107471.graph_c0;c107888.graph_c0;c109910.graph_c0;c111347.graph_c0;c114923.graph_c0;c118137.graph_c0;c118882.graph_c0;c120521.graph_c0;c121117.graph_c0	K01939+K00940+K00939+K00940+K00856+K00602+K00873+K00958+K00873+K01835+K18151
Pentose and glucuronate interconversions	ko00040	25	139	5.01137e-05	0.0058633	c106025.graph_c0;c106684.graph_c0;c109115.graph_c0;c111151.graph_c0;c113390.graph_c1;c114229.graph_c1;c115636.graph_c0;c116360.graph_c0;c116674.graph_c0;c118669.graph_c0;c118752.graph_c0;c119008.graph_c0;c119173.graph_c0;c119193.graph_c0;c119792.graph_c1;c119963.graph_c0;c120000.graph_c0;c120102.graph_c0;c120120.graph_c1;c121362.graph_c2;c121376.graph_c0;c121819.graph_c0;c122054.graph_c0;c94540.g…	K01051+K00128+K00128+K01051+K01051+K00128+K00128+K01783+K01051+K00128+K01051+K00128+K01051+K01728+K01051+K00008+K00963+K00128+K01728+K01051+K01728+K00128+K01051+K00128+K01051
Oxidative phosphorylation	ko00190	38	518	0.648035	1	c100275.graph_c0;c100904.graph_c0;c101121.graph_c0;c101183.graph_c0;c102025.graph_c0;c102858.graph_c0;c102962.graph_c0;c103322.graph_c0;c107013.graph_c0;c107211.graph_c0;c109313.graph_c0;c109480.graph_c0;c111235.graph_c0;c111757.graph_c0;c111851.graph_c0;c111908.graph_c0;c112047.graph_c1;c112125.graph_c0;c112280.graph_c0;c112763.graph_c0;c112916.graph_c0;c114281.graph_c0;c115783.graph_c0;c117441.…	K03937+K02128+K02256+K02132+K03955+K02155+K01507+K02265+K02148+K03936+K02137+K03940+K03935+K03953+K00415+K02128+K02133+K00412+K02136+K00413+K03934+K00236+K02256+K03942+K02147+K00235+K01535+K00234+K01535+K02150+K02262+K02256+K00412+K03941+K02261+K02134+K00417+K00411
Carotenoid biosynthesis	ko00906	3	40	0.603739	1	c103347.graph_c0;c115180.graph_c0;c117338.graph_c0	K17913+K09840+K15746
Cutin, suberine and wax biosynthesis	ko00073	8	25	0.000391833	0.0458444	c108785.graph_c0;c111664.graph_c0;c112122.graph_c0;c112135.graph_c0;c117264.graph_c0;c120866.graph_c0;c121145.graph_c1;c123567.graph_c0	K15400+K17991+K15400+K15400+K15400+K13356+K15400+K15400
Phenylpropanoid biosynthesis	ko00940	54	252	3.83393e-12	4.4857e-10	c102997.graph_c0;c103533.graph_c0;c103968.graph_c0;c104413.graph_c0;c106627.graph_c1;c107158.graph_c0;c107566.graph_c0;c107690.graph_c0;c108140.graph_c0;c108348.graph_c0;c108513.graph_c0;c109786.graph_c0;c110327.graph_c1;c110651.graph_c0;c111800.graph_c0;c112278.graph_c0;c112336.graph_c0;c113017.graph_c0;c113273.graph_c0;c113892.graph_c0;c114360.graph_c0;c115037.graph_c1;c115571.graph_c1;c115852.…	K00430+K13066+K00430+K10775+K00430+K10775+K01904+K00430+K00430+K00430+K11188+K00430+K00430+K00430+K10775+K00083+K00430+K13065+K00430+K13065+K18368+K01188+K00083+K01188+K00430+K13065+K01188+K00430+K00430+K00430+K01188+K00083+K00083+K10775+K05349+K01904+K01904+K13065+K13065+K00430+K18368+K05349+K00083+K01904+K13065+K09753+K13065+K00430+K00487+K00430+K00487+K00487+K00430+K00588
Inositol phosphate metabolism	ko00562	11	111	0.233163	1	c105465.graph_c0;c110015.graph_c0;c111801.graph_c1;c116703.graph_c0;c116738.graph_c0;c117419.graph_c0;c120427.graph_c0;c120585.graph_c0;c122300.graph_c0;c123093.graph_c0;c123195.graph_c0	K01803+K01803+K01114+K01114+K00140+K01114+K01858+K01099+K01858+K00889+K00889
Biotin metabolism	ko00780	3	38	0.56828	1	c104576.graph_c0;c118597.graph_c1;c124198.graph_c0	K00059+K09458+K00059
Glycolysis / Gluconeogenesis	ko00010	36	354	0.0504561	1	c101193.graph_c0;c101737.graph_c0;c104112.graph_c0;c104343.graph_c0;c105465.graph_c0;c106684.graph_c0;c107337.graph_c0;c108432.graph_c0;c109115.graph_c0;c109906.graph_c0;c110015.graph_c0;c111250.graph_c0;c111572.graph_c0;c113397.graph_c0;c114229.graph_c1;c114292.graph_c1;c114923.graph_c0;c115636.graph_c0;c117208.graph_c0;c117241.graph_c0;c117415.graph_c0;c117502.graph_c0;c117681.graph_c0;c118303.…	K00134+K00134+K00134+K00627+K01803+K00128+K00162+K01624+K00128+K00844+K01803+K00382+K00134+K01785+K00128+K15633+K00873+K00128+K00844+K00927+K01689+K00161+K00121+K01610+K00128+K00873+K00128+K01834+K00128+K01835+K01895+K00128+K01810+K00128+K01689+K18857
ABC transporters	ko02010	12	65	0.00356364	0.416946	c103495.graph_c0;c113861.graph_c0;c113982.graph_c1;c119090.graph_c0;c122307.graph_c1;c122669.graph_c2;c123460.graph_c0;c123470.graph_c0;c123866.graph_c0;c124300.graph_c0;c76017.graph_c0;c95147.graph_c0	K05658+K05658+K05658+K05673+K05658+K05658+K05658+K05658+K05658+K05658+K05658+K05658
Pentose phosphate pathway	ko00030	11	163	0.718408	1	c108432.graph_c0;c110631.graph_c1;c114814.graph_c0;c115642.graph_c0;c116360.graph_c0;c118613.graph_c0;c120038.graph_c1;c120521.graph_c0;c121026.graph_c0;c121381.graph_c0;c123044.graph_c0	K01624+K01053+K00616+K00615+K01783+K00036+K01053+K01835+K00033+K00615+K01810
Alanine, aspartate and glutamate metabolism	ko00250	16	166	0.206772	1	c102425.graph_c0;c102625.graph_c0;c106363.graph_c0;c109544.graph_c0;c111150.graph_c0;c111954.graph_c0;c113277.graph_c0;c113883.graph_c0;c114004.graph_c0;c116527.graph_c0;c117617.graph_c1;c117718.graph_c0;c118248.graph_c0;c118273.graph_c0;c121483.graph_c0;c122222.graph_c0	K01939+K01915+K01940+K00261+K00264+K01580+K00830+K00814+K11541+K00262+K17761+K11541+K14455+K01580+K01580+K17761
Sulfur relay system	ko04122	1	14	0.674183	1	c110854.graph_c0	K04487
Phosphatidylinositol signaling system	ko04070	3	91	0.975085	1	c120585.graph_c0;c123093.graph_c0;c123195.graph_c0	K01099+K00889+K00889
Terpenoid backbone biosynthesis	ko00900	2	95	0.99569	1	c107295.graph_c0;c115058.graph_c0	K00626+K00626
Thiamine metabolism	ko00730	3	40	0.603739	1	c110854.graph_c0;c120269.graph_c0;c121331.graph_c0	K04487+K18278+K03146
Valine, leucine and isoleucine biosynthesis	ko00290	5	60	0.494595	1	c109624.graph_c0;c110650.graph_c0;c112662.graph_c0;c118272.graph_c0;c119422.graph_c0	K00053+K00052+K01652+K01649+K01702
Galactose metabolism	ko00052	11	99	0.138056	1	c109906.graph_c0;c111569.graph_c0;c113397.graph_c0;c114733.graph_c0;c115889.graph_c1;c117208.graph_c0;c119373.graph_c1;c120000.graph_c0;c120521.graph_c0;c122019.graph_c1;c124192.graph_c1	K00844+K07407+K01785+K07407+K01193+K00844+K06611+K00963+K01835+K18819+K01187
RNA degradation	ko03018	15	232	0.79538	1	c102335.graph_c0;c103051.graph_c0;c103151.graph_c0;c111919.graph_c0;c111958.graph_c2;c114067.graph_c0;c114906.graph_c1;c116248.graph_c0;c117415.graph_c0;c117629.graph_c0;c119853.graph_c0;c123325.graph_c1;c90692.graph_c1;c94773.graph_c0;c97202.graph_c0	K04077+K03514+K13126+K04043+K12619+K13126+K13126+K04077+K01689+K12619+K12619+K14442+K13126+K01689+K03514
Aminoacyl-tRNA biosynthesis	ko00970	2	133	0.999731	1	c100285.graph_c0;c117383.graph_c0	K01880+K01876
Non-homologous end-joining	ko03450	1	18	0.763581	1	c123641.graph_c0	K10777
Regulation of autophagy	ko04140	1	58	0.990509	1	c114094.graph_c0	K08341
Glutathione metabolism	ko00480	20	226	0.288173	1	c101050.graph_c0;c102715.graph_c0;c109765.graph_c0;c110372.graph_c0;c111318.graph_c0;c111339.graph_c0;c111376.graph_c0;c111455.graph_c0;c112131.graph_c0;c114955.graph_c0;c115661.graph_c0;c117030.graph_c0;c117146.graph_c0;c118613.graph_c0;c119624.graph_c0;c119644.graph_c0;c121026.graph_c0;c121093.graph_c0;c121781.graph_c0;c77093.graph_c0	K00799+K00799+K01919+K00799+K00797+K00799+K00432+K00434+K00383+K00799+K00799+K00799+K00031+K00036+K00799+K00799+K00033+K00799+K01581+K00434
Fructose and mannose metabolism	ko00051	8	133	0.812574	1	c105465.graph_c0;c106999.graph_c0;c108432.graph_c0;c109906.graph_c0;c110015.graph_c0;c113734.graph_c0;c117208.graph_c0;c119963.graph_c0	K01803+K00966+K01624+K00844+K01803+K01809+K00844+K00008
Homologous recombination	ko03440	4	61	0.700665	1	c115776.graph_c0;c116719.graph_c0;c93109.graph_c0;c94455.graph_c0	K07466+K10739+K07466+K07466
Base excision repair	ko03410	1	63	0.993657	1	c104390.graph_c0	K10802
Other glycan degradation	ko00511	4	29	0.180095	1	c104238.graph_c0;c109842.graph_c0;c114886.graph_c0;c116347.graph_c0	K12373+K01206+K01191+K12373
Cyanoamino acid metabolism	ko00460	7	77	0.380644	1	c104551.graph_c0;c115037.graph_c1;c115852.graph_c0;c116475.graph_c0;c118383.graph_c0;c119719.graph_c1;c122161.graph_c0	K00600+K01188+K01188+K01188+K01188+K05349+K05349
RNA transport	ko03013	19	399	0.993434	1	c103151.graph_c0;c103517.graph_c0;c104808.graph_c0;c108679.graph_c0;c109508.graph_c0;c110707.graph_c0;c110834.graph_c0;c110919.graph_c0;c111380.graph_c1;c112259.graph_c0;c114067.graph_c0;c114714.graph_c0;c114906.graph_c1;c116721.graph_c0;c117344.graph_c0;c118499.graph_c0;c122899.graph_c1;c90692.graph_c1;c99836.graph_c0	K13126+K03252+K03231+K12881+K12881+K03238+K07936+K03231+K03231+K03257+K13126+K03236+K13126+K14292+K13025+K03262+K14292+K13126+K03113
Porphyrin and chlorophyll metabolism	ko00860	4	78	0.860442	1	c108181.graph_c0;c108715.graph_c0;c108994.graph_c0;c111975.graph_c0	K01698+K01599+K01749+K01772
Basal transcription factors	ko03022	4	68	0.778248	1	c105616.graph_c0;c119912.graph_c0;c83233.graph_c0;c98222.graph_c0	K03129+K03120+K10843+K03124
Riboflavin metabolism	ko00740	1	21	0.814146	1	c113990.graph_c0	K00794
Histidine metabolism	ko00340	9	66	0.0645787	1	c106684.graph_c0;c109115.graph_c0;c114229.graph_c1;c115636.graph_c0;c118669.graph_c0;c119008.graph_c0;c120102.graph_c0;c121819.graph_c0;c94540.graph_c0	K00128+K00128+K00128+K00128+K00128+K00128+K00128+K00128+K00128
Ubiquitin mediated proteolysis	ko04120	9	246	0.997192	1	c101778.graph_c0;c102418.graph_c0;c106780.graph_c0;c111137.graph_c1;c112512.graph_c0;c113310.graph_c0;c115067.graph_c0;c120426.graph_c0;c123698.graph_c0	K10140+K10144+K10144+K06689+K03363+K03178+K03364+K03094+K03363
Flavone and flavonol biosynthesis	ko00944	1	6	0.381459	1	c114878.graph_c1	K13083
Proteasome	ko03050	4	174	0.999491	1	c104395.graph_c0;c105870.graph_c0;c113481.graph_c0;c114661.graph_c0	K03065+K03062+K03033+K03028
Starch and sucrose metabolism	ko00500	34	264	0.00196696	0.230134	c106025.graph_c0;c109906.graph_c0;c110493.graph_c0;c111151.graph_c0;c113390.graph_c1;c114985.graph_c0;c115037.graph_c1;c115852.graph_c0;c115889.graph_c1;c116475.graph_c0;c116674.graph_c0;c117090.graph_c0;c117208.graph_c0;c118383.graph_c0;c118752.graph_c0;c118805.graph_c0;c119173.graph_c0;c119601.graph_c1;c119719.graph_c1;c119792.graph_c1;c120000.graph_c0;c120116.graph_c0;c120286.graph_c0;c120521.…	K01051+K00844+K00688+K01051+K01051+K01177+K01188+K01188+K01193+K01188+K01051+K00700+K00844+K01188+K01051+K00696+K01051+K15920+K05349+K01051+K00963+K00688+K01176+K01835+K01176+K01051+K16055+K16055+K01051+K05349+K01810+K01187+K00695+K01051
Nicotinate and nicotinamide metabolism	ko00760	1	26	0.875574	1	c113409.graph_c0	K03426
Nitrogen metabolism	ko00910	10	81	0.0912482	1	c102625.graph_c0;c106995.graph_c0;c109544.graph_c0;c111150.graph_c0;c115405.graph_c0;c116295.graph_c0;c116527.graph_c0;c119346.graph_c1;c120765.graph_c1;c122534.graph_c0	K01915+K02575+K00261+K00264+K02575+K01725+K00262+K02575+K02575+K02575
Phenylalanine metabolism	ko00360	35	170	5.44451e-08	6.37008e-06	c102997.graph_c0;c103968.graph_c0;c104413.graph_c0;c106627.graph_c1;c107158.graph_c0;c107566.graph_c0;c107690.graph_c0;c108140.graph_c0;c108348.graph_c0;c108513.graph_c0;c109786.graph_c0;c110327.graph_c1;c110651.graph_c0;c111800.graph_c0;c112336.graph_c0;c113273.graph_c0;c113972.graph_c0;c116050.graph_c0;c116987.graph_c1;c117158.graph_c0;c118170.graph_c0;c118248.graph_c0;c119174.graph_c1;c120171.…	K00430+K00430+K10775+K00430+K10775+K01904+K00430+K00430+K00430+K11188+K00430+K00430+K00430+K10775+K00430+K00430+K00276+K00430+K00430+K00430+K00430+K14455+K10775+K01904+K01904+K00430+K01904+K00430+K00487+K00276+K00430+K00487+K00487+K00430+K00588
Tropane, piperidine and pyridine alkaloid biosynthesis	ko00960	4	46	0.47651	1	c106731.graph_c0;c113972.graph_c0;c118248.graph_c0;c95114.graph_c0	K08081+K00276+K14455+K00276
Glyoxylate and dicarboxylate metabolism	ko00630	25	237	0.0655184	1	c102352.graph_c0;c102625.graph_c0;c104551.graph_c0;c106446.graph_c0;c107295.graph_c0;c108572.graph_c0;c109384.graph_c0;c110181.graph_c0;c111230.graph_c0;c111838.graph_c0;c113277.graph_c0;c114149.graph_c0;c115058.graph_c0;c117336.graph_c0;c118880.graph_c0;c119047.graph_c0;c119966.graph_c0;c121044.graph_c0;c121083.graph_c0;c121155.graph_c0;c122259.graph_c0;c122338.graph_c0;c122832.graph_c0;c123585.…	K03781+K01915+K00600+K03781+K00626+K01647+K00122+K01647+K01638+K01637+K00830+K00026+K00626+K00122+K03781+K01638+K00026+K01637+K01637+K11517+K01681+K00122+K11517+K03781+K01637
Mismatch repair	ko03430	4	66	0.757871	1	c115776.graph_c0;c116719.graph_c0;c93109.graph_c0;c94455.graph_c0	K07466+K10739+K07466+K07466
Ether lipid metabolism	ko00565	8	48	0.0285717	1	c106807.graph_c0;c111801.graph_c1;c115706.graph_c0;c116703.graph_c0;c117419.graph_c0;c121881.graph_c1;c123468.graph_c0;c82435.graph_c0	K01115+K01114+K01062+K01114+K01114+K01047+K01115+K01115
Lysine degradation	ko00310	17	102	0.00186507	0.218213	c104094.graph_c0;c106684.graph_c0;c107295.graph_c0;c109115.graph_c0;c109879.graph_c0;c110460.graph_c0;c111110.graph_c0;c113157.graph_c0;c114229.graph_c1;c115058.graph_c0;c115636.graph_c0;c117739.graph_c0;c118669.graph_c0;c119008.graph_c0;c120102.graph_c0;c121819.graph_c0;c94540.graph_c0	K00658+K00128+K00626+K00128+K11420+K00252+K14157+K11420+K00128+K00626+K00128+K00164+K00128+K00128+K00128+K00128+K00128
Arachidonic acid metabolism	ko00590	4	41	0.38852	1	c107283.graph_c0;c110458.graph_c0;c111376.graph_c0;c121881.graph_c1	K15730+K00079+K00432+K01047
Degradation of aromatic compounds	ko01220	8	42	0.0133852	1	c107502.graph_c0;c110631.graph_c1;c117681.graph_c0;c120038.graph_c1;c93905.graph_c0;c96566.graph_c0;c97067.graph_c0;c97483.graph_c0	K00480+K01053+K00121+K01053+K00487+K00480+K00487+K00487
Synthesis and degradation of ketone bodies	ko00072	2	23	0.537509	1	c107295.graph_c0;c115058.graph_c0	K00626+K00626
Stilbenoid, diarylheptanoid and gingerol biosynthesis	ko00945	13	48	4.5666e-05	0.00534292	c105209.graph_c0;c105669.graph_c0;c113017.graph_c0;c113892.graph_c0;c116386.graph_c0;c121179.graph_c0;c121420.graph_c1;c124151.graph_c2;c74808.graph_c0;c93905.graph_c0;c97067.graph_c0;c97483.graph_c0;c99399.graph_c0	K00517+K00517+K13065+K13065+K13065+K13065+K13065+K13065+K13065+K00487+K00487+K00487+K00588
Flavonoid biosynthesis	ko00941	15	78	0.000761441	0.0890886	c104677.graph_c0;c108380.graph_c0;c113017.graph_c0;c113892.graph_c0;c114878.graph_c1;c116386.graph_c0;c117168.graph_c0;c121179.graph_c0;c121420.graph_c1;c124151.graph_c2;c74808.graph_c0;c93905.graph_c0;c97067.graph_c0;c97483.graph_c0;c99399.graph_c0	K00660+K00660+K13065+K13065+K13083+K13065+K00660+K13065+K13065+K13065+K13065+K00487+K00487+K00487+K00588
Fatty acid biosynthesis	ko00061	13	120	0.13144	1	c101965.graph_c0;c102629.graph_c0;c103972.graph_c0;c104576.graph_c0;c108016.graph_c0;c110388.graph_c0;c111776.graph_c0;c118597.graph_c1;c121460.graph_c0;c124118.graph_c0;c124198.graph_c0;c90181.graph_c0;c99735.graph_c0	K10781+K03921+K10781+K00059+K01897+K01897+K01897+K09458+K00665+K11262+K00059+K00665+K10782
Pantothenate and CoA biosynthesis	ko00770	2	56	0.93648	1	c109624.graph_c0;c112662.graph_c0	K00053+K01652
Glycosphingolipid biosynthesis - globo series	ko00603	4	21	0.0728391	1	c104238.graph_c0;c111569.graph_c0;c114733.graph_c0;c116347.graph_c0	K12373+K07407+K07407+K12373
Endocytosis	ko04144	15	268	0.928048	1	c100721.graph_c0;c101292.graph_c0;c101956.graph_c1;c102293.graph_c1;c102605.graph_c0;c106807.graph_c0;c109363.graph_c0;c109750.graph_c0;c112951.graph_c0;c115753.graph_c2;c122284.graph_c0;c123093.graph_c0;c123195.graph_c0;c123468.graph_c0;c82435.graph_c0	K03283+K12183+K03283+K03283+K07937+K01115+K12197+K07937+K07904+K03283+K03283+K00889+K00889+K01115+K01115
Sesquiterpenoid and triterpenoid biosynthesis	ko00909	1	6	0.381459	1	c115259.graph_c0	K15813
Spliceosome	ko03040	12	445	0.999999	1	c100705.graph_c0;c100721.graph_c0;c101956.graph_c1;c102293.graph_c1;c104256.graph_c0;c108679.graph_c0;c109508.graph_c0;c115753.graph_c2;c117344.graph_c0;c121115.graph_c0;c122284.graph_c0;c124137.graph_c0	K12897+K03283+K03283+K03283+K12897+K12881+K12881+K03283+K13025+K12836+K03283+K12821
Selenocompound metabolism	ko00450	2	50	0.906177	1	c117691.graph_c0;c118137.graph_c0	K00549+K00958
Glycosphingolipid biosynthesis - ganglio series	ko00604	2	11	0.205321	1	c104238.graph_c0;c116347.graph_c0	K12373+K12373
Ribosome biogenesis in eukaryotes	ko03008	5	171	0.997608	1	c110834.graph_c0;c111958.graph_c2;c115158.graph_c0;c117629.graph_c0;c119853.graph_c0	K07936+K12619+K14758+K12619+K12619
Vitamin B6 metabolism	ko00750	3	29	0.387981	1	c114563.graph_c0;c115787.graph_c0;c119379.graph_c0	K06215+K05275+K13248
Folate biosynthesis	ko00790	3	25	0.301455	1	c103730.graph_c0;c108231.graph_c0;c117474.graph_c0	K01077+K01077+K01113
Carbon metabolism	ko01200	71	788	0.08561	1	c101193.graph_c0;c101737.graph_c0;c102968.graph_c0;c104094.graph_c0;c104112.graph_c0;c104343.graph_c0;c104551.graph_c0;c105465.graph_c0;c107295.graph_c0;c107337.graph_c0;c108391.graph_c0;c108432.graph_c0;c108572.graph_c0;c109384.graph_c0;c109906.graph_c0;c110015.graph_c0;c110067.graph_c0;c110135.graph_c0;c110153.graph_c0;c110181.graph_c0;c110631.graph_c1;c111230.graph_c0;c111250.graph_c0;c111572.…	K00134+K00134+K00640+K00658+K00134+K00627+K00600+K01803+K00626+K00162+K00030+K01624+K01647+K00122+K00844+K01803+K01070+K01899+K00030+K01647+K01053+K01638+K00382+K00134+K01637+K01900+K00830+K00814+K01679+K00026+K00236+K15633+K00616+K00873+K00626+K00615+K01783+K00140+K00031+K00844+K00927+K17069+K00122+K01689+K00161+K00121+K00164+K14455+K01610+K00036+K00873+K01638+K00249+K00235+K00026+K01053+K01834+…
Carbon fixation in photosynthetic organisms	ko00710	16	200	0.473148	1	c101193.graph_c0;c101737.graph_c0;c104112.graph_c0;c105465.graph_c0;c108432.graph_c0;c110015.graph_c0;c111572.graph_c0;c113883.graph_c0;c114149.graph_c0;c115642.graph_c0;c116360.graph_c0;c117241.graph_c0;c118248.graph_c0;c118303.graph_c0;c119966.graph_c0;c121381.graph_c0	K00134+K00134+K00134+K01803+K01624+K01803+K00134+K00814+K00026+K00615+K01783+K00927+K14455+K01610+K00026+K00615
Citrate cycle (TCA cycle)	ko00020	25	251	0.108832	1	c104094.graph_c0;c104149.graph_c1;c104343.graph_c0;c107337.graph_c0;c108391.graph_c0;c108572.graph_c0;c110135.graph_c0;c110153.graph_c0;c110181.graph_c0;c111250.graph_c0;c112955.graph_c0;c114083.graph_c0;c114149.graph_c0;c114281.graph_c0;c115695.graph_c0;c115768.graph_c0;c117146.graph_c0;c117502.graph_c0;c117739.graph_c0;c118303.graph_c0;c119851.graph_c0;c119966.graph_c0;c120926.graph_c0;c121142.…	K00658+K01648+K00627+K00162+K00030+K01647+K01899+K00030+K01647+K00382+K01900+K01679+K00026+K00236+K01648+K01648+K00031+K00161+K00164+K01610+K00235+K00026+K01958+K00234+K01681
SNARE interactions in vesicular transport	ko04130	3	56	0.815871	1	c102717.graph_c0;c102819.graph_c0;c108896.graph_c0	K08503+K08486+K08515
Tryptophan metabolism	ko00380	19	121	0.00212823	0.249002	c102352.graph_c0;c105759.graph_c0;c106446.graph_c0;c106684.graph_c0;c107295.graph_c0;c109115.graph_c0;c110460.graph_c0;c111804.graph_c0;c114229.graph_c1;c115058.graph_c0;c115636.graph_c0;c117739.graph_c0;c118669.graph_c0;c118880.graph_c0;c119008.graph_c0;c120102.graph_c0;c121819.graph_c0;c123585.graph_c0;c94540.graph_c0	K03781+K07408+K03781+K00128+K00626+K00128+K00252+K11816+K00128+K00626+K00128+K00164+K00128+K03781+K00128+K00128+K00128+K03781+K00128
Steroid biosynthesis	ko00100	5	49	0.324077	1	c100564.graph_c0;c105617.graph_c0;c123430.graph_c0;c72743.graph_c0;c94138.graph_c0	K01824+K14423+K14424+K09828+K09828
Glycosaminoglycan degradation	ko00531	4	18	0.0446304	1	c104238.graph_c0;c116347.graph_c0;c120576.graph_c2;c120864.graph_c0	K12373+K12373+K07964+K10532
Fatty acid degradation	ko00071	24	178	0.00483116	0.565246	c104272.graph_c0;c104337.graph_c0;c106684.graph_c0;c107295.graph_c0;c107788.graph_c0;c108016.graph_c0;c108675.graph_c0;c109115.graph_c0;c110388.graph_c0;c110460.graph_c0;c111776.graph_c0;c114229.graph_c1;c115058.graph_c0;c115636.graph_c0;c117681.graph_c0;c118081.graph_c0;c118669.graph_c0;c118738.graph_c0;c119008.graph_c0;c119103.graph_c0;c120102.graph_c0;c121819.graph_c0;c94540.graph_c0;c98290.gr…	K10527+K07513+K00128+K00626+K00232+K01897+K07513+K00128+K01897+K00252+K01897+K00128+K00626+K00128+K00121+K00232+K00128+K07513+K00128+K00249+K00128+K00128+K00128+K18857
Pyrimidine metabolism	ko00240	5	213	0.999821	1	c104520.graph_c0;c105677.graph_c0;c107888.graph_c0;c114004.graph_c0;c117718.graph_c0	K00940+K13800+K00940+K11541+K11541
Plant hormone signal transduction	ko04075	32	223	0.000421929	0.0493657	c101653.graph_c0;c102465.graph_c0;c104095.graph_c0;c104325.graph_c0;c105150.graph_c1;c106583.graph_c0;c106771.graph_c0;c108417.graph_c0;c108615.graph_c0;c109532.graph_c0;c110787.graph_c0;c111685.graph_c0;c111938.graph_c0;c112536.graph_c0;c113464.graph_c0;c113868.graph_c0;c114721.graph_c1;c115788.graph_c0;c117212.graph_c0;c117720.graph_c0;c118466.graph_c0;c120249.graph_c1;c120900.graph_c0;c121023.…	K14431+K14488+K14498+K14488+K13946+K14432+K14508+K14488+K12126+K14488+K14484+K13422+K13464+K14497+K13464+K14491+K14490+K13946+K14492+K13946+K14491+K14496+K14484+K14506+K14488+K14497+K13463+K12126+K14515+K14488+K14493+K14432
Fatty acid metabolism	ko01212	26	254	0.081295	1	c101965.graph_c0;c102629.graph_c0;c103972.graph_c0;c104272.graph_c0;c104337.graph_c0;c104576.graph_c0;c107295.graph_c0;c107788.graph_c0;c108016.graph_c0;c108675.graph_c0;c110388.graph_c0;c111114.graph_c0;c111776.graph_c0;c115058.graph_c0;c115251.graph_c0;c118081.graph_c0;c118597.graph_c1;c118686.graph_c0;c118738.graph_c0;c119103.graph_c0;c121460.graph_c0;c123217.graph_c0;c124118.graph_c0;c124198.…	K10781+K03921+K10781+K10527+K07513+K00059+K00626+K00232+K01897+K07513+K01897+K10246+K01897+K00626+K00507+K00232+K09458+K10246+K07513+K00249+K00665+K10256+K11262+K00059+K10251+K00665
Amino sugar and nucleotide sugar metabolism	ko00520	15	207	0.634611	1	c104238.graph_c0;c106999.graph_c0;c108189.graph_c0;c108855.graph_c0;c109906.graph_c0;c111096.graph_c0;c112818.graph_c0;c113734.graph_c0;c116347.graph_c0;c117208.graph_c0;c119601.graph_c1;c120000.graph_c0;c120521.graph_c0;c123044.graph_c0;c123376.graph_c0	K12373+K00966+K00698+K00326+K00844+K01209+K01183+K01809+K12373+K00844+K15920+K00963+K01835+K01810+K01209
Diterpenoid biosynthesis	ko00904	3	13	0.0725635	1	c106408.graph_c1;c110874.graph_c0;c123848.graph_c0	K04124+K04120+K04120
Ubiquinone and other terpenoid-quinone biosynthesis	ko00130	10	78	0.0748104	1	c100740.graph_c0;c107566.graph_c0;c108634.graph_c0;c117997.graph_c0;c120171.graph_c0;c120856.graph_c0;c123565.graph_c0;c93905.graph_c0;c97067.graph_c0;c97483.graph_c0	K01661+K01904+K09833+K09834+K01904+K01904+K01904+K00487+K00487+K00487
