# Supplementary material for: Global transcriptome analysis and characterization of Dryopteris fragrans (L.) Schott sporangium in different developmental stages
Source: BMC Genomics. 2018 Jun 18;19:471. doi: 10.1186/s12864-018-4843-2 (PMC6006573; doi:10.1186/s12864-018-4843-2)
Supplement: Supplementary file 6 — Unigenes, ORF, FPKM, SNPs and primers of 8 selected genes (XLSX 48 kb) [file 12864_2018_4843_MOESM6_ESM.xlsx]

## Sheet: file specification
Transcriptome sample period description
T01,T04,T07		STAGE A
T02,TO5,T08		STAGE B
T03,T06,T09		STAGE C
FPKM	Fragments Per Kilobase of transcript per Million mapped reads
Pos	SNP's position on UniGene
Ref	The base of the SNP locus on the UniGene sequence
Alt	The base of the SNP site was identified in sequencing samples
Deph	The sample SNP was sequenced at depth
AllDp	In this sample, the number of reads supports for the base and Alt bases of the SNP locus Ref is separated by ".", such as "0,3" means that the bases corresponding to 0 reads corresponding positions are the same as those of Ref, and 3 are the same as those of Alt

## Sheet: c114077.graph_c0
c114077.graph_c0	T01_count	T01_FPKM	T02_count	T02_FPKM	T03_count	T03_FPKM	T04_count	T04_FPKM	T05_count	T05_FPKM	T06_count	T06_FPKM	T07_count	T07_FPKM	T08_count	T08_FPKM	T09_count	T09_FPKM
c114077.graph_c0	283	3.88496	8	0.0968601	24	0.289698	327	4.63052	44	0.471129	38	0.472166	352	3.68397	13	0.179795	17	0.211389
>c114077.graph_c0
GGGAGTTTAAAGGGAGAGAGAGAGCTATGGAGGAGCCGGAGCTTCACTGCAACCTCACGCAGGGGCCTTCGTTCGCTGTACAGGTATCAAACTTGCCCTTGTGTAGCCCTAACCCTAACCTCCCTTTCTCCGAACCTAACCCTAACCCTAATCCTAACCCTCAGCCTGTCATTAGTTCTACTCCGCCCTGCCACTCCATGCCTATGGAAGCCCGCAAGCGATGCCTTGGATTGAAACGGACATGGAGCAATTCCTTAGACTGGAAAGCGCAGACCTTCTCCCCCTTCAAGAAGAGACCTGATGCTCCCTGTGAGAATGTGAATGCCTTGCTTGCTAAGCTCTCCAGACCGCCTTCTGCTCCAGCTTTCACGCCTAGTGTCTGTGACGATGAGAACAAAG…
>c114077.graph_c0|orf1 type=3prime_partial len=3207nt loc=c114077.graph_c0:3-3209:+
GAGTTTAAAGGGAGAGAGAGAGCTATGGAGGAGCCGGAGCTTCACTGCAACCTCACGCAG
GGGCCTTCGTTCGCTGTACAGGTATCAAACTTGCCCTTGTGTAGCCCTAACCCTAACCTC
CCTTTCTCCGAACCTAACCCTAACCCTAATCCTAACCCTCAGCCTGTCATTAGTTCTACT
CCGCCCTGCCACTCCATGCCTATGGAAGCCCGCAAGCGATGCCTTGGATTGAAACGGACA
TGGAGCAATTCCTTAGACTGGAAAGCGCAGACCTTCTCCCCCTTCAAGAAGAGACCTGAT
GCTCCCTGTGAGAATGTGAATGCCTTGCTTGCTAAGCTCTCCAGACCGCCTTCTGCTCCA
GCTTTCACGCCTAGTGTCTGTGACGATGAGAACAAAGTTGAATTATCAGACCATGAAAAG
ACAAGTCTGCAGCAGCATTTAGCAAATCAAGGTATTTCTCATAGCTCCGGGGCATTAAGC
ATCTCAGAGCTTCAGCAGAAGAATGATAGTACATTTCAAGCCTCTCCAGCTGATGTCGCT
ACATTTCAAGCCTCTCCAGCTCTTGCTAACATCTGCAAGCCCTTAAACATTTCAGAGATT
CAGCAGGAAAATGTTAGTACATGCCATGCCTCTCCGCAAACAATTCCATCCATTCCCTCT
CTTTCACAAAGCCACAAATGCAGCTTTACACGGTATAGACCTCCAGGTCTAGCAAATACC
TCTTCTTTTCCTTCTGCATCATCAAAATCCATGGCAAGAATTCCACTCTCAGAAAACTGC
AATCTTGGGAATAAGCAGAAAGCAGCGAATAATGTGCAAATACATGCAGAAACCGTCACA
CAGGAAGCACAATCATTGCCTCCTCCTGTGGGTTTCTACAGCGTCATGTACTGCATGAAA
AAGAAAAATGCCAAGCACAAGGGGCCTTGGTTTGATGGCATCTTTATTGCCCGAGGAAGC
AAATGCACATTACAGGACACAGAGGGAAAAACAGTATGCAAAGGGAACTGCTTTGGCAGC
AAGAATTTGGCAGTGGATGCCACCATTGAAATCAGCAAGTATGAAGTGGAGGTTATGAGA
GTGGCTTCATCTGAAGAATATGAAAGTGGTACACTTTTTACAGGTTGTTTTGATACCAAT
GTTAAAAATTTCAGAGAAAAAGCTGACAAAGATTGTGCAAAGAGGCAAAAGTTTGTAAGC
CATTCTAGCACAAGTGGAGTTGGGAAAAGCGCGCATACAAACAGTGATTTGAAACCAAAG
AGCGAAGGTTCGCAGCTTTTGCAACGAATAACTCCCAAGGATGCATTGACGTTAAATGCC
AATTATCTTACTGGGGGTTCTGTACCCATTGTTGTAGACCAATATCTGGCAACTAAACTT
AGACCTCATCAGAGAGAAGGCGTGCAATTCATGTATGAATGTGTTATGGGATTAAGATCT
CCATTATTCACTGGTTGTCTTTTAGCCGATGAAATGGGCCTTGGTAAAACAGTTCAAGTT
ATAGCACTTATCTGGACTCTCATACAGCAATCCTCTGGACAATGGAATAAATCTCATCCA
TCCTTCAAACACATAGTTGTTGTTTGCCCCTCATCTCTCGTGCAAAACTGGGGGAATGAG
GTGAAGAAGTGGCTTGGTATCGAAAGGTTGAAGGCACTTGTTGTCCATGCAGGTCTATCA
AAAGAGGTTGAGCAGAAAATTCTTGATTTCAAGAATGGTAAAACACATCCTCTTTTGATC
ACGTCTTATGAATTACTGCGAAAACATCAAGAGCTTCTAGCATCTGCAAAGCCTGGGCTC
CTAGTATGCGATGAAGCTCATCGCTTGAAAAACAGTGCTGGGAACAAGACTATTAATGCA
CTTTTGGCTTTGAACTGTCCTAGGAGAGTGCTACTGACGGGCACCCCTGTGCAGAATGAT
CTGAATGAGTTCTATGCTATGGTTGACTTCGCAAATCCGAATCTTCTCGGTCCTCTTTCT
GCATTCAAGCGTCTTTACACCGAGCCAATCGAGCTGAGTAGGGATAGAGAAGCAAGCGAT
GAGCAAAAGCAAGTTGGACAAGCCAGATTTTTGGAGCTGCAGGGAAGGACCAAATTTTGC
ATTTTACGGAGGACAGCTGCTATCAACAAAAGCTACTTACCTGATAAGACAGAATATCTT
GTTTTCTGTCAACTTCAGCCTCTTCAGATTTCGTTATATGAAACCTTTGTGAGATCACAG
TTTGTGACCAAGTTGTTCCTGGCTGAGACCAGTGCTACAAATGTGCTGACTGCAATTGGC
ATGCTAAGGAAACTTTGCAATCATCCGAGGCTGGTTTCTGATGACATCTCAAAGAAAAAT
CTGGAGATTTCTTTACAGCATTGCAGTGAGATTGAAGATCCGGCCCTCAATCACGGGTCT
TCAAAGCAATCAGCAATGTCAACTCAGTATGTTAAATCCTTATCTGGCAAACTTGATTGT
CTAAGCTCTCTGCTTTCAGCAACGTTCGAGTCTGCTATGGCAGATTCAACTGAAAAAGTG
GTTATCGTGTCCAATTTTACCCAGACCCTCAACTTTGTGCAGGGTTTGTGTGAGCACAAG
GGCTGGAAATGGTTGCGGCTGGATGGAGCTACAGTTGTTGCAGATAGACAACGGTTGGTC
GATCGATTTAACTCTGGTTTTGGTGGAGAGAGAGTGTTTCTGCTCTCTTCCAAGGCAGGT
GGCATGGGATTAAATCTAGTGGGAGCAAATCGATTAATACTTTTTGATCCAGATTGGAAT
CCTGCAACGGATGCACAGGCAATGGCCCGCATATGGAGGGAAGGACAAAAGAAGGCAGTA
ATTATCTACAGACTATTTTCAACTGGCAGCATTGAGGAGAAAATATATCAGAGACAAATG
GTCAAGGGTGAAATTGCTGCAACGGTCGAAGATAATGTCGAGAGCAGAACAAAAAGCAAT
GGTGGTAGATATTTCAGCAGAGAGGAGCTCCATGAACTTTTTGCATTAAACATGGATACT
CAATGTGACACCTATGATCTGCTGTCGGGAAGAGATCTGCCTGTTGATCAGCAGTGGAGA
AATTCTGCAGAAGATGTGTATGATCCTGCATTGAAGGAGGCAATTAACAGTGGTGTAGTC
ACCTTTGTTCAGAGGAAAACGCAGGGATTCGAGAATCAAAACAATGAAGCCTCTCCTTCT
AAAGATTGCTCTGAACCAGATCAATGA
#Chr	Pos	Ref	Alt	T01	Depth	AlleDp	T02	Depth	AlleDp	T03	Depth	AlleDp	T04	Depth	AlleDp	T05	Depth	AlleDp	T06	Depth	AlleDp	T07	Depth	AlleDp	T08	Depth	AlleDp	T09	Depth	AlleDp
c114077.graph_c0	376	G	A	G	8	8,0	N	.	.	N	.	.	R	10	8,2	R	3	1,2	N	.	.	R	14	11,3	N	.	.	N	.	.
c114077.graph_c0	836	C	T	C	16	16,0	N	.	.	N	.	.	C	21	21,0	C	5	5,0	Y	4	2,2	Y	19	15,4	C	2	2,0	N	.	.
c114077.graph_c0	1064	T	C	Y	10	8,2	N	.	.	T	2	2,0	Y	19	15,4	C	2	0,2	N	.	.	T	9	9,0	C	2	0,2	N	.	.
c114077.graph_c0	1152	T	G	K	13	7,6	N	.	.	N	.	.	K	16	10,6	T	3	3,0	N	.	.	K	11	5,6	N	.	.	N	.	.
c114077.graph_c0	1225	G	T	K	15	8,7	N	.	.	N	.	.	K	14	9,5	T	4	0,4	N	.	.	K	16	10,6	N	.	.	N	.	.
c114077.graph_c0	1744	C	T	C	6	6,0	N	.	.	Y	6	2,4	C	12	12,0	N	.	.	N	.	.	C	12	12,0	N	.	.	N	.	.
c114077.graph_c0	2987	A	C	M	30	22,8	A	2	2,0	A	2	2,0	M	29	22,7	N	.	.	A	2	2,0	A	21	21,0	N	.	.	N	.	.
c114077.graph_c0	3081	T	G	K	24	17,7	N	.	.	T	4	4,0	K	38	34,4	T	2	2,0	T	2	2,0	K	24	21,3	N	.	.	T	5	5,0

## Sheet: c110186.graph_c0
c110186.graph_c0	T01_count	T01_FPKM	T02_count	T02_FPKM	T03_count	T03_FPKM	T04_count	T04_FPKM	T05_count	T05_FPKM	T06_count	T06_FPKM	T07_count	T07_FPKM	T08_count	T08_FPKM	T09_count	T09_FPKM
c110186.graph_c0	498	15.1197	14	0.374883	46	1.22802	516	16.1601	52	1.23141	48	1.31906	477	11.0409	19	0.581166	41	1.12754
>c110186.graph_c0
CCCGCGTTGTCTTTTTTCTATAAGCTTCACTCGGTCTCCTTCTTCTTCAAGTTTCCCAGCCTGTACGACAAGCCCTCGCTCCCTAGAGTTTCAAGCTTCCATGGCTATGGAGCAGGAGCATTACGCAGGCCAAGCACAGAACGAAGAAGAGCAGCAGCACGGCCCCTTTCCCGTAGAGCAACTTCAGGTTTGTGGGATAGCAGCTTCCGATACCAAGAAGCTTAAAGATGCTGGTCTTTGCACAGTCGAAGCAGTGGCCTACTCTCCCAAGAAAGATTTGCTGCAAATTAAGGGTCTCAGTGAAGCAAAAGTGGACAAGATCATTGAAGCAGCTTCCAAACTTGTTCCAATGGGTTTTACCAGTGCAAGCCAACTTCATGCTCAGCGATGTGAGCTCAT…
>c110186.graph_c0|orf1 type=3prime_partial len=1119nt loc=c110186.graph_c0:2-1120:+
CCGCGTTGTCTTTTTTCTATAAGCTTCACTCGGTCTCCTTCTTCTTCAAGTTTCCCAGCC
TGTACGACAAGCCCTCGCTCCCTAGAGTTTCAAGCTTCCATGGCTATGGAGCAGGAGCAT
TACGCAGGCCAAGCACAGAACGAAGAAGAGCAGCAGCACGGCCCCTTTCCCGTAGAGCAA
CTTCAGGTTTGTGGGATAGCAGCTTCCGATACCAAGAAGCTTAAAGATGCTGGTCTTTGC
ACAGTCGAAGCAGTGGCCTACTCTCCCAAGAAAGATTTGCTGCAAATTAAGGGTCTCAGT
GAAGCAAAAGTGGACAAGATCATTGAAGCAGCTTCCAAACTTGTTCCAATGGGTTTTACC
AGTGCAAGCCAACTTCATGCTCAGCGATGTGAGCTCATTCAGATCAGCTCAGGGTCCAAA
GAGCTTGACAAAATTCTTGAAGGAGGTGTTGAAACTGGATCTATCACTGAGCTTTATGGA
GAGTTTCGAACCGGAAAAACTCAATTGTGTCACACTCTTTGTGTCACCTGCCAGTTGCCT
TTGGATCAAGGCGGTGGTGAAGGGAAAGCTCTTTACATTGATGCAGAAGGGACTTTTAGG
CCTCAACGCTTGTTGCAGATTGCAGAGAGGTTCGGGCTCAATGGGGCAGATGTCTTGGAG
AATGTTGCTTATGCTAGGGCCTACAATACAGATCATCAATCAAGACTTCTGCTAGAGGCA
GCATCAATGATGGCTGACACCAGGTTTGCTCTTATGATCATCGACAGTGCGACTTCTCTT
TACCGGACAGATTTTGTGGGGCGGGGGGAGTTATCTGCAAGACAAATGCACCTTGCCAAA
TTTCTTAGAAGCTTGCAGAAGATGGCGGATGAATTTGGAGTTGCTGTGGTTGTGACAAAT
CAAGTGGTGGCACAAGTGGATGGGTCTGCAATGTTTGCGGGACCTCAGGTGAAGCCCATT
GGAGGAAATATTATAGCCCATGCATCAACAACAAGACTTGCACTGCGCAAAGGGAGAGGA
GAAGAGCGTATCTGCAAGGTTGTCAGTTCACCGTGTCTGCCAGAGCAAGAAGCGAGGTTT
CAAATCACAACAGATGGTGTGATTGATGTGAAGGATTGA
#Chr	Pos	Ref	Alt	T01	Depth	AlleDp	T02	Depth	AlleDp	T03	Depth	AlleDp	T04	Depth	AlleDp	T05	Depth	AlleDp	T06	Depth	AlleDp	T07	Depth	AlleDp	T08	Depth	AlleDp	T09	Depth	AlleDp
c110186.graph_c0	36	C	G	S	16	6,10	N	.	.	N	.	.	S	15	2,13	C	2	2,0	G	3	0,3	S	12	3,9	N	.	.	G	2	0,2
c110186.graph_c0	118	G	T	K	69	48,21	N	.	.	G	7	7,0	K	66	44,22	K	6	3,3	G	7	7,0	K	62	48,14	K	4	2,2	G	2	2,0
c110186.graph_c0	430	C	T	Y	59	46,13	Y	4	2,2	Y	7	3,4	Y	79	68,11	Y	10	8,2	C	4	4,0	Y	80	64,16	C	1	1,0	C	7	7,0
c110186.graph_c0	763	C	T	Y	82	56,26	C	3	3,0	Y	9	7,2	Y	84	58,26	Y	7	5,2	Y	7	4,3	Y	68	52,16	C	3	3,0	Y	7	3,4
c110186.graph_c0	766	C	T	Y	82	63,19	T	6	0,6	C	8	8,0	Y	87	69,18	Y	8	4,4	C	7	7,0	Y	71	51,20	Y	2	1,1	C	6	6,0
c110186.graph_c0	812	T	C	Y	108	79,29	Y	7	2,5	T	8	8,0	Y	96	63,33	Y	12	8,4	T	4	4,0	Y	73	54,19	Y	3	1,2	T	8	8,0
c110186.graph_c0	1033	C	T	Y	138	97,41	Y	5	2,3	C	9	9,0	Y	139	104,35	Y	13	6,7	Y	6	2,4	Y	123	77,46	T	3	0,3	Y	7	3,4
c110186.graph_c0	1148	A	C	M	97	63,34	A	2	2,0	M	7	5,2	M	73	48,25	M	8	5,3	N	.	.	M	75	56,19	N	.	.	M	4	2,2
c110186.graph_c0	1173	G	A	G	100	92,8	G	2	2,0	R	7	6,1	G	67	65,2	G	4	4,0	R	6	4,2	G	69	65,4	N	.	.	G	3	3,0
c110186.graph_c0	1192	T	A	W	93	70,23	T	2	2,0	T	7	7,0	W	62	42,20	T	3	3,0	T	4	4,0	W	68	58,10	N	.	.	W	3	1,2

## Sheet: c111664.graph_c0
c111664.graph_c0	T01_count	T01_FPKM	T02_count	T02_FPKM	T03_count	T03_FPKM	T04_count	T04_FPKM	T05_count	T05_FPKM	T06_count	T06_FPKM	T07_count	T07_FPKM	T08_count	T08_FPKM	T09_count	T09_FPKM
c111664.graph_c0	10	0.373686	14	0.461412	8641	283.925	10	0.385468	35	1.02014	8957	302.956	13	0.370359	8	0.301182	5796	196.187
>c111664.graph_c0
ATTAAAAGAGGCACTGGAGCGCGTGGCGTGGGGCATGAGAGGCAGCGCTGCATGTGGAACAGCCGCACGCACTCACGCAAAATATTCTTTGCGAGCTGCTACAAGCACCCTCCTCGAATTTATACTTTGTCTAAGCTGTTGCGTGCTTCCAGTATTCTGTATAATCGATGTCTGCTACTCCTGGGAAGGCTACCGCGACGGCAATGGAGGCCATGCAGACCGCTACTGAGCGCGCCCCCGCCACCCTTCATCGCAGAGTCGGCACCCACGACATGAAATTGGCCAAGCCCCATGTTCCGAGAGCTCTAGTTGCTGCGGACGACGATCATCCTAATGGCTCCATTGGTCATGAGCATCACAACTACACAGTGTTGCAACAGCACGTAGAATTCTTCGATC…
>c111664.graph_c0|orf1 type=complete len=738nt loc=c111664.graph_c0:168-905:+
ATGTCTGCTACTCCTGGGAAGGCTACCGCGACGGCAATGGAGGCCATGCAGACCGCTACT
GAGCGCGCCCCCGCCACCCTTCATCGCAGAGTCGGCACCCACGACATGAAATTGGCCAAG
CCCCATGTTCCGAGAGCTCTAGTTGCTGCGGACGACGATCATCCTAATGGCTCCATTGGT
CATGAGCATCACAACTACACAGTGTTGCAACAGCACGTAGAATTCTTCGATCGAAACAAA
GACGGTGTCATCTATCCATGGGAAACATTCTTAGGCTTCAGAGCTGTTGGATTTGGTTGG
ATTATTTCCTTCTTGGGGATGTGTTTCATCAACATTTCAATGAGCTATCCTACGCAACCG
AGTTGGATCCCCTCTCCCTTCTTCTCCATCCACATAAAGAACATGCATCGGGCTATACAT
GGCAGTGATACTGGAGTCTATGACAACGAAGGAAGGTTTATTCCAGCCAAGTTTGAGGAG
ATATTCAGCAAGTATGCCAAGACTTATCCAGATAGGCTAACCTTTGGGGAGTTGTTTGAC
ATGACTGAAGCTTTGCGAGATGCGTTCGACTTTTTTGGCTGGGTGGCGAACAAGCTTGAA
TGGGGGGTGACATATTGGTTGGTGAAAGATCAGAAGGGATATGTGCCCAAAGAGGCTATA
CGCGCAGTATATGATGGAAGCATCTTCTATTACATTGAAAAGAAACAGTCTGCAAGGAGC
GTTGCCAAATTTTACTAG
#Chr	Pos	Ref	Alt	T01	Depth	AlleDp	T02	Depth	AlleDp	T03	Depth	AlleDp	T04	Depth	AlleDp	T05	Depth	AlleDp	T06	Depth	AlleDp	T07	Depth	AlleDp	T08	Depth	AlleDp	T09	Depth	AlleDp
c111664.graph_c0	57	G	C	N	.	.	N	.	.	S	90	70,20	N	.	.	C	2	0,2	S	91	76,15	N	.	.	N	.	.	S	84	65,19
c111664.graph_c0	94	A	C	N	.	.	N	.	.	M	186	136,50	N	.	.	C	2	0,2	M	195	144,51	A	2	2,0	A	2	2,0	M	191	133,58
c111664.graph_c0	343	T	C	T	3	3,0	T	2	2,0	T	235	235,0	T	2	2,0	Y	9	6,3	T	282	282,0	T	2	2,0	T	2	2,0	T	287	287,0
c111664.graph_c0	470	T	A	W	4	1,3	T	2	2,0	W	366	237129	T	2	2,0	T	11	11,0	W	399	262137	N	.	.	A	3	0,3	W	403	259144
c111664.graph_c0	725	A	G	R	6	4,2	N	.	.	R	355	270,85	N	.	.	R	8	6,2	R	344	259,85	R	6	4,2	R	3	1,2	R	354	264,90
c111664.graph_c0	857	T	C	T	4	4,0	T	5	5,0	Y	520	432,88	T	7	7,0	T	13	13,0	Y	506	420,86	C	4	0,4	N	.	.	Y	494	413,81
c111664.graph_c0	888	G	A	N	.	.	G	5	5,0	R	510	266244	R	7	1,6	R	12	3,9	R	485	282203	A	6	0,6	R	3	1,2	R	467	287180
c111664.graph_c0	1037	C	T	C	2	2,0	Y	4	1,3	Y	431	242189	N	.	.	N	.	.	Y	431	270161	Y	4	2,2	N	.	.	Y	370	232138
c111664.graph_c0	1141	G	A	N	.	.	N	.	.	R	335	285,50	G	3	3,0	R	3	1,2	R	365	292,73	G	2	2,0	N	.	.	R	228	182,46
c111664.graph_c0	1183	C	T	N	.	.	N	.	.	Y	224	181,43	C	2	2,0	N	.	.	Y	307	245,62	N	.	.	N	.	.	Y	152	119,33
c111664.graph_c0	1288	C	T	N	.	.	N	.	.	N	.	.	N	.	.	N	.	.	T	2	0,2	N	.	.	N	.	.	N	.	.

## Sheet: c120866.graph_c0
c120866.graph_c0	T01_count	T01_FPKM	T02_count	T02_FPKM	T03_count	T03_FPKM	T04_count	T04_FPKM	T05_count	T05_FPKM	T06_count	T06_FPKM	T07_count	T07_FPKM	T08_count	T08_FPKM	T09_count	T09_FPKM
c120866.graph_c0	64203	1505.33	24611	508.931	410	8.45264	66846	1616.71	27139	496.313	455	9.656	81534	1457.43	27727	654.954	572	12.148
>c120866.graph_c0
TGAGCTGGAGAGTAATTTTTCCTAACACATAAGGAAAGGATAATTATGAACAAGATAATGAGCATGTCAATATTCAACTTTTAGAGCTTATATTGCATAATTGATTTATGCAAAAACCAAGTTGTTGAGCATACAAGTATTTAACCTTTGAACTTGATTGCATAAGTGCTTGGGTTTTTGAAAAGACCATACACTAATTGCTTGTTTGTAAGAGACCATTCACTCACTATCTAGTATTAAACATTTGAACTTGATTGCATAAGTGAAAAGACCATATAATAATATCTTGTTTGTAAGAAAGGACTCAAAGTTGTTAAAGAAGTTGAGCTAAACACATATTCACATGCCTAGGGTTTTTGGCTTCTTGTAAATGAATGCAATGTGCGCCAAGCATGTGTG…
>c120866.graph_c0|orf1 type=3prime_partial len=1893nt loc=c120866.graph_c0:832-2724:-
CTCATACCCCCTGCTGCACCTCTAGTGAAGCCTATTCAAAGGTCTGCATATACAAACCTT
ACACCAATTATACACTATTTCTATATTTCAAGCCACTTAAGCATACTCAATATGGATGTC
TCCTACTTGAGAAGATTGGAGCCTACTTCCATGCAGTATTCATATAAGGCTAGCAGCCCA
AATCCTTATTATAGTAGCTTTGTTAAACCCTTAGTGAGCAGGCAGCAGCTACACCTTAAT
GCAAACAAAAAATCAAAGGATTTTGCATTGCATAAGCTTAAGGTACAATCAGAGCTATTA
GAGAATGAAGCTAGAACAAGCACAAACTCAGAGAAAACCATTGATGTTTCTAGTGTGATT
AAGGTTAATGGGAAGGTGATTAATGGGGGGGCAAGTATGATAAACAGAAACATAAAGGTG
AATGGCAATGGAGGGGATAAAGCAATAAAGGTATTGCCACAGGCTAATAACAAAGGTGTA
AGTATAGAAGAGGCTAGTCATATTCAAGCTTCCTCACAAGCTTGGGCTAGTATATTGCAA
GATGCAGATATTAGTAACTATATGAAAATCATGCAAGCCCTCTATATCCGAGATCACCCT
CCAAAAGAAGGCCTTGGTATTGTTGAGTTCCTTAAAGGCAAGAACCTCTTCATTACAGGC
GCTACTGGCTTTCTTGCTAAAGTTTTGGTTGAGAAGATTATAAGGGTACAACCAGATGTA
GGACAAATTTTCCTACTCATAAAAGGTAAAGATGTGCACCATGCAACAAAGAGATTGAAC
GATGAGATTATACACACCCAACTCTTTAACAACCTTAAGAGCTGCTATGGGGACTCATAT
CAACAATTCATGGAAAGAAAGATCACTCCAATTGTGGGGAATATTACCACAAATAACTTA
GGCATGGATGTTCATACCATGGAATCACTCCAAAGAAAGCTAGACATCATAATCAATTCA
GCTGCCTCCACAACATTTGATGAAAGGTATGACCATGCTCTCAACCTAAACACAAGAGGA
GCTCAAAGAATTGTGGAGTTTGGGAGAAGTTGTTTGCATCTCCAACTACTCATGCATGTA
TCCACAGCTTTTGTGAATGGAGAAAGAAAAGGAGTGGTTAAAGAGAAAACCTTTAAAATA
GGTCATAGCATTGCCAATGAAGCACTAAAGTCAAATGAAGATACGGCACCAGACATTGAT
GTGGAAATGGAGTCAAGATTCATCCAAGCGGGACTTAATGAGATCTTGAATAAGGATCAA
AGCCTTGGAAGTCTACAAATTCCAGAATTAAATGATCAACAAAGAGAAAAGCAACTTCAA
GAAGCCATGAAGGAACTTGGTATGGAAAGGGCAAAAAGGTTTGGTTGGCAAGACACCTAC
GTTTTTACCAAGGCAATGGGTGAGATGTTGGTTGATAGCGCGAGAGGCCAATTACCTGTA
GTTATTATTCGACCAAGTGTGGTGGAGAGCTCATTCAAAGATCCCTTTCCTGGGTGGATG
GAAGGAAATAGAATGATGGACCCAATAATAATATCTTATGGAAAAGGTCAGCTACCTGGT
TTTCTTGTGGATCCTAAAGGTGTTCTAGATGTGGTGCCAGTAGACATGGTGGCAAATGCA
ATGCTAGCAGCAATGGCAAGGCACGCAGGTGCACCGGGGTTGGAAGTGTATCAAGTGGCA
TCATCGGTGGTGAATCCACTTGTGTTCTCAGAGCTTGCGGAGATGTCACGTGAGCACTTT
ATTGAGCACCCTTTTATGGATAGTTCCGGCAAACCCCTCAACACCCCTAACCTCCAACTT
TTCCAAGACATGGATAGCTTCATGGATGCTGTCACCTCTTGCTCTCACTCAATTAAGGTG
AGTAAATGCATAATTAGAGTTTTCTATATTTAA
#Chr	Pos	Ref	Alt	T01	Depth	AlleDp	T02	Depth	AlleDp	T03	Depth	AlleDp	T04	Depth	AlleDp	T05	Depth	AlleDp	T06	Depth	AlleDp	T07	Depth	AlleDp	T08	Depth	AlleDp	T09	Depth	AlleDp
c120866.graph_c0	542	T	A	W	12	9,3	T	2	2,0	N	.	.	T	23	23,0	W	8	5,3	N	.	.	W	22	19,3	W	4	2,2	N	.	.
c120866.graph_c0	1078	T	C	Y	241	127114	Y	502	313189	Y	73	40,33	Y	239	126113	Y	427	253174	Y	68	38,30	Y	265	139126	Y	396	231165	Y	94	50,44
c120866.graph_c0	1081	G	A	R	243	164,79	G	336	336,0	R	73	53,18	R	233	150,83	G	413	413,0	R	66	48,18	R	262	162100	G	245	245,0	R	93	62,31
c120866.graph_c0	1177	A	G	R	324	282,42	R	367	232135	A	51	46,5	R	153	138,15	R	437	283154	R	52	34,18	R	371	327,44	R	275	184,91	R	64	51,13
c120866.graph_c0	1697	C	T	C	125	125,0	Y	403	348,55	C	25	25,0	C	121	121,0	Y	330	262,2	Y	40	32,8	C	85	85,0	Y	348	293,55	Y	55	47,8
c120866.graph_c0	2071	A	G	R	285	230,55	R	339	278,61	R	25	20,5	R	248	210,38	R	332	266,66	R	27	22,5	R	236	192,44	R	306	243,63	R	41	32,9
c120866.graph_c0	2131	A	G	R	409	329,80	R	408	314,94	R	35	25,10	R	353	293,60	R	376	303,73	R	37	27,10	R	370	297,73	R	403	320,83	R	40	30,10
c120866.graph_c0	2218	T	C	Y	424	242182	Y	505	266239	Y	47	30,17	Y	279	159120	Y	446	243203	Y	51	33,18	Y	376	198178	Y	458	244214	Y	55	34,21
c120866.graph_c0	2228	C	G	S	405	322,83	S	483	370113	S	47	32,15	S	289	239,1	S	452	347105	S	48	35,13	S	369	290,79	S	460	363,97	S	53	35,18
c120866.graph_c0	2353	C	T	C	262	262,0	Y	396	272124	Y	20	15,5	C	295	295,0	Y	395	277118	Y	33	21,12	C	270	270,0	Y	400	281119	Y	19	15,4
c120866.graph_c0	2368	C	T	Y	339	173166	Y	419	281138	Y	17	5,12	Y	428	208220	Y	426	281145	Y	34	18,16	Y	342	167175	Y	407	263144	Y	21	7,14
c120866.graph_c0	2395	T	A	W	379	309,70	W	421	330,91	W	14	11,3	W	470	377,93	W	402	325,77	W	26	20,6	W	392	326,66	W	368	281,87	W	22	17,5

## Sheet:  c121145.graph_c1
c121145.graph_c1	T01_count	T01_FPKM	T02_count	T02_FPKM	T03_count	T03_FPKM	T04_count	T04_FPKM	T05_count	T05_FPKM	T06_count	T06_FPKM	T07_count	T07_FPKM	T08_count	T08_FPKM	T09_count	T09_FPKM
c121145.graph_c1	37962	1153.27	2935	78.6403	53	1.41577	39933	1251.4	5814	137.767	73	2.00732	47646	1103.52	4281	131.027	123	3.38471
>c121145.graph_c1
CACATACAAAAGATGATCATCTTTATTTAAGGCAATGACTCAATGAGTACAAACAATTCACATACAAAAGATGATCTTCTTTATTTTTATTGAAATGAGGTGGTACAAAGGAGGACAAAATGTAAGGCTAGATGTGAATGTGGTGCTCAAAGTTGATCATTTCAGGAGGGGGCAAGGCAATGAGGAGGTTGAGACCTTCATCGTGGGAGCAATTAGAGACAAGGAGGACCATATCCACAACAGCGGTCATGATAGGGCCGGCGTAGATAGGCGTACCCCAGCCAGAGTCAACTTTATGAAAGGGAAGCTTCCACCAAGCAGAAAGGTAGAAATTACCATGGACTCCCATGGCAGGGATACCCTTATGAACCTCTATCCAATCAATAGATGACATAATAT…
>c121145.graph_c1|orf1 type=complete len=1338nt loc=c121145.graph_c1:128-1465:-
ATGGAAAAACTTAATGGCCAAGCCTTTCCAAATGACATCAAGGTCAACATTGATAACATC
TCCTATGTTGTTCCTTCTCACTCCACTCCAAAAGAAGCTCTATTTTTATCTAATATTGAT
CTTACTGTCTTGTTTCCTGTGGAGACACTCTACTTCTATAGAGCTAAGCCCTATAGTGAT
TTTGTGGACAAGATTAGAGGGGCTCTTAGCAAATTATTAGTGTATTACTATCCATTGGCA
GGTAGATTCAAATTTAATGAAGAAAAAAAGAGGATGGAGATTGATTGTAATGGAGACGGA
GTTTTGTTTGTTGTGGCAAGTTCTGAGCTAGCCATTGATGAGTTGGGAGAAATCGGATTT
GTTAACCCCACATTTAGGAGCTTGGTGCTAAACCCGCTAGGATTAGAGAACCCACCAATT
GCTACATTTCAGGTGACCACCTTCAAGTGTGGTGGATTTGCATTTGGAATGTGTACAAGC
CATGCAATGTTTGATGGTTTGTCAGCTTGCAACTTTCTTCAAGATCTAGCTACCATAGCT
CATGGAGAAGAAATTAAAGTTAAGCCCAACTTTGATCGCACAAGCTTGAAGGCACGTGAC
CCACCAAGGATTGACTATCACCACCTAGAGCTTATGGAACTACCCAAGGAGGCAAGTAGC
ATCTTCACCAAAGGAGATCTAAAGCAAGAGATGCAGGATCTCACAAAGGTCTCAACCCAG
CATGCATATCGCTCCTTCCCCTTCTCCGCAAAAGAGCTAATGAGGATCAAAGAAAAGGCC
ACAAAGGAGGGGGAGGCATGCTCCACATTTGAGGCAGTGCTAGCACATGTGTGGCAAGCG
CGAGTGAGATCGATGGAGGGGTTAGACGACAATCCGGAGCAACCCATGTTGGTGCTATTT
GCGGTAGACATCCGAAAGCATGTGATACCAAACTTAGCAAGTAAGTTTTGTGGGAATGGG
ATAACAACTGCCTATGCCCAAGCAAGTGCCAAAGATATTAAGGAGAAGCCCCTCTCATTT
TGTGTGCACAAGGTACAAGAGGGTATTAGAAGAGTCACTTATGACTATATTATGTCATCT
ATTGATTGGATAGAGGTTCATAAGGGTATCCCTGCCATGGGAGTCCATGGTAATTTCTAC
CTTTCTGCTTGGTGGAAGCTTCCCTTTCATAAAGTTGACTCTGGCTGGGGTACGCCTATC
TACGCCGGCCCTATCATGACCGCTGTTGTGGATATGGTCCTCCTTGTCTCTAATTGCTCC
CACGATGAAGGTCTCAACCTCCTCATTGCCTTGCCCCCTCCTGAAATGATCAACTTTGAG
CACCACATTCACATCTAG
#Chr	Pos	Ref	Alt	T01	Depth	AlleDp	T02	Depth	AlleDp	T03	Depth	AlleDp	T04	Depth	AlleDp	T05	Depth	AlleDp	T06	Depth	AlleDp	T07	Depth	AlleDp	T08	Depth	AlleDp	T09	Depth	AlleDp
c121145.graph_c1	56	A	G	R	60	38,22	R	16	9,7	N	.	.	R	39	22,17	R	17	11,6	N	.	.	R	50	29,21	R	11	6,5	N	.	.
c121145.graph_c1	470	A	C	M	184	134,50	M	338	234104	M	11	8,3	M	197	133,64	M	398	268130	A	12	12,0	M	158	118,40	M	368	240128	M	24	15,9
c121145.graph_c1	477	G	A	G	103	103,0	R	360	313,47	R	12	10,2	G	61	61,0	R	415	357,58	R	10	8,2	G	81	81,0	R	384	321,63	G	27	27,0
c121145.graph_c1	598	C	T	C	161	161,0	Y	374	332,42	C	10	10,0	C	106	100,6	Y	396	314,82	C	12	12,0	C	81	81,0	Y	388	319,69	Y	20	18,2
c121145.graph_c1	899	G	T	K	237	205,32	K	374	336,38	K	11	9,2	K	208	173,35	K	491	407,84	K	19	16,3	K	291	239,52	K	453	391,62	K	31	24,7
c121145.graph_c1	1123	A	G	A	235	235,0	R	288	249,39	A	14	14,0	A	176	176,0	R	391	331,2	R	11	8,3	A	194	194,0	R	383	301,82	R	14	12,2
c121145.graph_c1	1390	A	C	M	577	402175	M	338	271,67	M	6	4,2	M	558	393165	M	386	307,79	M	9	5,4	M	569	425144	M	394	314,80	M	20	14,6
c121145.graph_c1	1454	A	C	M	566	480,86	M	297	246,51	M	5	3,2	M	575	475100	M	333	269,64	M	6	4,2	M	565	484,81	M	340	281,59	M	13	10,3
c121145.graph_c1	1459	T	C	Y	549	466,83	Y	294	244,50	Y	5	3,2	Y	559	465,94	Y	316	257,59	Y	6	4,2	Y	551	473,78	Y	326	269,57	Y	13	10,3
c121145.graph_c1	1603	C	T	C	8	8,0	N	.	.	N	.	.	Y	9	4,5	N	.	.	N	.	.	C	3	3,0	N	.	.	N	.	.
#ID	T01	T02	T03	T04	T05	T06	T07	T08	T09	COG_class	COG_class_annotation	GO_annotation	KEGG_annotation	KOG_class	KOG_class_annotation	Pfam_annotation	Swissprot_annotation	eggNOG_class	eggNOG_class_annotation	nr_annotation
c108785.graph_c0	248.343	5.55636	0.311746	249.168	13.2951	0.345591	201.163	8.5451	0.444662	--	--	--	K15400|1.85511e-113|smo:SELMODRAFT_450166|BAHDe4-2; BAHD family acyltransferase, clade V (EC:2.3.1.-); K15400 omega-hydroxypalmitate O-feruloyl transferase [EC:2.3.1.188] (A)	--	--	Transferase family	Omega-hydroxypalmitate O-feruloyl transferase GN=MEE6.11 OS=Arabidopsis thaliana (Mouse-ear cress) PE=1 SV=1	S	Function unknown	BAHD family acyltransferase, clade V [Selaginella moellendorffii]
c121145.graph_c1	1153.27	78.6403	1.41577	1251.4	137.767	2.00732	1103.52	131.027	3.38471	--	--	Molecular Function: transferase activity (GO:0016740);;	K15400|4.81845e-115|smo:SELMODRAFT_450165|BAHDe4-1; BAHD family acyltransferase, clade V (EC:2.3.1.-); K15400 omega-hydroxypalmitate O-feruloyl transferase [EC:2.3.1.188] (A)	--	--	Transferase family	Omega-hydroxypalmitate O-feruloyl transferase GN=MEE6.11 OS=Arabidopsis thaliana (Mouse-ear cress) PE=1 SV=1	S	Function unknown	PREDICTED: omega-hydroxypalmitate O-feruloyl transferase-like [Elaeis guineensis]
c123567.graph_c0	27.3007	3.80775	0.874611	26.5897	5.72795	0.5172	22.9595	4.179	1.28438	--	--	--	K15400|2.35732e-141|vvi:100854389|omega-hydroxypalmitate O-feruloyl transferase; K15400 omega-hydroxypalmitate O-feruloyl transferase [EC:2.3.1.188] (A)	--	--	Transferase family	Omega-hydroxypalmitate O-feruloyl transferase GN=MEE6.11 OS=Arabidopsis thaliana (Mouse-ear cress) PE=1 SV=1	R	General function prediction only	PREDICTED: omega-hydroxypalmitate O-feruloyl transferase [Vitis vinifera]
c69773.graph_c0	2.45469	0.649489	0	2.8486	0.382924	0	3.46211	0.710996	0.16676	--	--	Molecular Function: transferase activity (GO:0016740);;	K15400|5.9028e-118|vvi:100854389|omega-hydroxypalmitate O-feruloyl transferase; K15400 omega-hydroxypalmitate O-feruloyl transferase [EC:2.3.1.188] (A)	--	--	Transferase family	Omega-hydroxypalmitate O-feruloyl transferase GN=MEE6.11 OS=Arabidopsis thaliana (Mouse-ear cress) PE=1 SV=1	R	General function prediction only	unknown [Picea sitchensis]
c112122.graph_c0	16.8927	3.39124	0.0225396	17.2402	6.89793	0.0464038	14.7353	4.0804	0.0464384	--	--	Molecular Function: transferase activity (GO:0016740);;	K15400|1.0819e-150|smo:SELMODRAFT_450166|BAHDe4-2; BAHD family acyltransferase, clade V (EC:2.3.1.-); K15400 omega-hydroxypalmitate O-feruloyl transferase [EC:2.3.1.188] (A)	--	--	Transferase family	Omega-hydroxypalmitate O-feruloyl transferase GN=MEE6.11 OS=Arabidopsis thaliana (Mouse-ear cress) PE=1 SV=1	S	Function unknown	BAHD family acyltransferase, clade V [Selaginella moellendorffii]
c112135.graph_c0	167.546	93.4592	3.76523	164.357	167.946	4.25188	163.791	166.029	3.213	--	--	Molecular Function: transferase activity (GO:0016740);;	K15400|2.40841e-84|smo:SELMODRAFT_450166|BAHDe4-2; BAHD family acyltransferase, clade V (EC:2.3.1.-); K15400 omega-hydroxypalmitate O-feruloyl transferase [EC:2.3.1.188] (A)	--	--	Transferase family;; Transferase family	Omega-hydroxypalmitate O-feruloyl transferase GN=MEE6.11 OS=Arabidopsis thaliana (Mouse-ear cress) PE=1 SV=1	S	Function unknown	BAHD family acyltransferase, clade V [Selaginella moellendorffii]
c117264.graph_c0	24.5711	6.26052	0.840203	28.4437	9.58256	0.741336	27.3704	8.9392	1.48377	--	--	Molecular Function: transferase activity, transferring acyl groups other than amino-acyl groups (GO:0016747);; Biological Process: cellular biosynthetic process (GO:0044249);; Biological Process: organic substance biosynthetic process (GO:1901576);;	K15400|2.07003e-49|pxb:103966555|omega-hydroxypalmitate O-feruloyl transferase-like; K15400 omega-hydroxypalmitate O-feruloyl transferase [EC:2.3.1.188] (A)	--	--	Transferase family	Omega-hydroxypalmitate O-feruloyl transferase GN=MEE6.11 OS=Arabidopsis thaliana (Mouse-ear cress) PE=1 SV=1	R	General function prediction only	unknown [Picea sitchensis]

## Sheet: c109839.graph_c1
c109839.graph_c1	T01_count	T01_FPKM	T02_count	T02_FPKM	T03_count	T03_FPKM	T04_count	T04_FPKM	T05_count	T05_FPKM	T06_count	T06_FPKM	T07_count	T07_FPKM	T08_count	T08_FPKM	T09_count	T09_FPKM
c109839.graph_c1	20	0.412866	5	0.0910339	2345	42.5652	24	0.51106	64	1.03049	2272	42.452	5	0.0786905	22	0.457545	1647	30.7969
>c109839.graph_c1
TATGTATGTATGTATGTATAAACTTTACGTATGCCTCATGTATGTTTGGCTATTTTTTCAATGCTTATATCCACACCCTAGTAGCTTTTCCTTGACCATCATCTTATATATATATATATATGTATATACATATTTAGCATAATAATACCAGCAGCTTGTGCTGCCTCCGTAAAACATAGGACTCTTATTTCACGATGACGATGACTGATTATGATTACTGTTAAGTCGATGCACACTATGTGCAGGACCCTATGGTAGCCCTTCTGTGTGCTACACTTGAGCAACGTTAAGTGGGCAGAGGTCTGTACATACGTCGTGTATTTGTAGAATTTTATGTGATTTTCTCGAGTTTCTAGCCGAAATTTGTGAACACTGGTCTAAGACCATCTTTCCGAAGTG…
>c109839.graph_c1|orf1 type=complete len=1788nt loc=c109839.graph_c1:518-2305:-
ATGGGTCGTGCGAAAATAGAGATCAAGAAAATCGAAAACCCAAGCGCGCGCCAGGTGTGC
TTCTCCAAGCGGAGAGTAGGACTCATCAAGAAGGCAAGCGAGCTCTCAATTCTATGTGGG
TCAGAGGTGGGCATCATTGTGTTCTCTCAAGCTGGCAAGGCCTTCTCATTCGGGCACCCA
TGCATCGACTACGTGATCGACAAGACGCTCAAGAGACCTGTTTCCGTAGACTCTGACAAA
ATCGAGGCCATACGGAGGCTTGAGAGCGAGTACAACACACTCCTGCAAGAGCTTGAAGTC
GAAAAAGAGAGACATATCACCTTGCAAAAGCAGCTTCATGTGGATTACTTCAACCATAAG
CATTGCTGGAACCAAAATTGGTGGCAAGAGCCCATTCATGCCATGGGTTTGCTAGAGTTG
AAGCAGCATGCGGAGCGGTTAGAGGCATTCTACAGGCTTATCGTCGAGCGAGCTCGATAC
TTGCAGTACGTGTCTAGCTTGGATCTGCCCTTAATGCAGCAGTATCAAGTGATGCTTAAT
AGACAACAAGCATCAGCGGGTGCTTTCATGCTTAAGCAACAGTTCTCGCCGGACGATCTT
CATCACCATCAGCATGCTCCTCAGCAACTTCCCCAGTATATGGACATGAATAGTGTAGCA
ATGGAGAGAGACATGGGTTCGATTGCTGGAACTTCAAATCTGGAGCACTGTTTTTCAGTA
CAAGGTTTGGCGAATTCGATACCAAAGGAAGAACCCAATGCTTCTTTCAGCAATATGCTG
CTTCTAACAGCAGCAGATGAGGATCAAATACACATGAGTCAAGAGCGTGTGAGGTGGGCA
AGCCTAGAGCAGTCGTGTGTGCTCGAGCAACCAGAGCAACTGCCAGATGAAGAAGCGTTG
ATAGGAGAGGAAGGGCAACAGGAGCCGCCTGATGAGAGCGAATTGGAGGCTCCCGTGCCA
ATGGATCATGCCTCGGCTGCATTATATCTAGCAGATGATTATACCACCGACAATGAAAAT
TTTGACACCGACCTCTCAGGCAATAATGAATACATGGATAATATGCTTGGAAGCTTGGCA
GGTTCCCTCTCTGCTGATCATCATGAGGATCACAGTAGTGTCCACGCTTCAGTCGACCTC
TCTGCTGATGAAGAACATCAAGGGGACAATGTAAATAACACCGCTAATGATGCAAATCGT
AGTGATATGGTCGTCAACTTCTCTGCTAATGTGGATCATGAGGGTGATATGAATATCAGC
CTGGCAGCTTATGATCTTCATTGTAGTATGGCTACAAATGTTAGTGGTAATTCTGAAAGT
GGTTATAACATCAATGTACCAATTGAAGATATGGATGGTAGCTGTCCTGATATGGCTCGC
ATTCGCACAAATATGGACACAGTTTCTTTTGATGATCCAGATAACCATGTCAGCCTGTCT
TCGGCGGAGGATCATGGAGTGCTTGTAGCAGGTCTCTCTGCTGATGATGCTAATGCTGCT
TGCCTCTCCGCTAATGATGACGGCAGTAAACTAGATAGCATTGACGCCACTGGTACTAGC
TTTGGGAAGTTCTATGCTGATGGTGGTGAAACTTCTATTATGGCCAACCTTTCGGTCATC
AACGAAGTGGAGAATGGTGCATCCAGCCCTCGTGCAGCTCAAGAGAACATGTGTGATGGA
AATTCTGGAGCCCTTTGGCCCTCTTGCAATGATACATATCTTACCGAGCATTCGTCCATA
CAAGAGGATTCAGATCAGCTTATAGTTAGCATTTCAAATCAGGATTAG
#Chr	Pos	Ref	Alt	T01	Depth	AlleDp	T02	Depth	AlleDp	T03	Depth	AlleDp	T04	Depth	AlleDp	T05	Depth	AlleDp	T06	Depth	AlleDp	T07	Depth	AlleDp	T08	Depth	AlleDp	T09	Depth	AlleDp
c109839.graph_c1	359	G	C	G	3	3,0	N	.	.	S	308	244,64	N	.	.	S	10	5,5	S	280	217,2	C	2	0,2	C	4	0,4	S	199	155,44
c109839.graph_c1	832	G	C	N	.	.	N	.	.	S	266	172,94	N	.	.	N	.	.	S	170	113,57	N	.	.	N	.	.	S	127	94,33
c109839.graph_c1	997	T	C	T	2	2,0	T	2	2,0	Y	250	191,59	N	.	.	T	3	3,0	Y	191	136,55	N	.	.	N	.	.	Y	159	129,30
c109839.graph_c1	1292	A	G	A	2	2,0	N	.	.	R	234	161,73	A	4	4,0	A	7	7,0	R	233	154,79	A	1	1,0	R	5	3,2	R	196	142,54
c109839.graph_c1	1656	T	C	N	.	.	N	.	.	Y	174	109,56	N	.	.	Y	8	4,4	Y	151	101,45	N	.	.	N	.	.	Y	133	90,37
c109839.graph_c1	1711	C	G	S	3	1,2	N	.	.	S	204	107,97	N	.	.	S	9	5,4	S	194	116,78	C	2	2,0	C	1	1,0	S	147	85,62
c109839.graph_c1	1862	C	A	N	.	.	A	2	0,2	M	207	146,61	A	4	0,4	M	8	6,2	M	188	132,56	N	.	.	N	.	.	M	143	110,33

## Sheet: c117958.graph_c0
c117958.graph_c0	T01_count	T01_FPKM	T02_count	T02_FPKM	T03_count	T03_FPKM	T04_count	T04_FPKM	T05_count	T05_FPKM	T06_count	T06_FPKM	T07_count	T07_FPKM	T08_count	T08_FPKM	T09_count	T09_FPKM
c117958.graph_c0	302	10.5755	1366	42.1888	6770	208.456	325	11.7397	1241	33.8961	6758	214.201	509	13.5889	1284	45.2991	7082	224.637
>c117958.graph_c0
TTAAGTGTGTCAAGATAAAATTTTACCACCCGTAAATTTAAAGCCACTTATTTTAGGGAAATTCAAAGTTCAATTATGAAGCCATATTTGGTTGTTTTAAAATAATCATATTTGATTAATTGCAAAACCTTACTCTCCTCCTACTTCACCTATAGCTCACAAATTCTGTAACCAATGTTTGCCAAAAAGGAGGGGTAACCAGTGTGTTTGCAAAAAGGAGGGGTAGTGTTCACGAAAAATTGGCCTTTAGTGTATTTGTCACCTTTTAGAAATTTGAAATCTCGGCTAGATGTCAAGATCGTCTTGAAGAAAATCGGCAAATATTTACACATTTTAGCGTACAAACTGGCAAATCCTTCAAATTTTAGAGAAAAAAATCTACTGTTCTACTTAGAAGTG…
>c117958.graph_c0|orf1 type=complete len=843nt loc=c117958.graph_c0:1221-2063:+
ATGAAGCTTGGTGTGAAGAAGGCTTTAGTTTTTTATAAGGGCCGACCGCCCAAAGGTGTG
AAAACAAATTGGATAATGCATGAGTATCGCCTTGTACCTGATCCGTCTTCCGCCAAGCCT
CCCTCCTTCTCCACGCGTCGCTCCCTTCGTCTTGATGATTGGGTGCTTTGCCGAATCTAT
AGAAAGCATAGCCAAGCAACACGAATTCACACAGGGAGTGAGTCCAACTCATGTGTAGAA
GAGGTGTTGGCAAACTTGCCTGATGAGGAGATGCGACAAGATGAGGTTGATGCAAGCACT
CATATGTACAACCACACGCGCCAATTGCCAAGATATGGCTCTTTAGGTAGGTTAATCATG
GGCTCAATGTCTGACCCCTTCCTTGATAGCCTTGTTACAGATCAAGTCTCCACTTCAAGT
GTGAACCCTATGGGGGTTCCCAATCATTCTCTTCATCCTCATCAGCTTCATGACCCTCAA
ACCTCATGGACCTCTAACTTAGGCCAACTTGACTCTACCAACAATATGTCTACTACTATC
CATAATCCTCATTCTCTTTTTGCAAGAGTTGACTCTGACGAATGTCAAAAAAGAAATGCT
ATTGCTAGTAGCAATTTGAATGTCGTTGATAATATGGGCCTTAATATTGGCCTTGCTAGC
ATATTTCCTTCCATGCATCACCATCATCAACACCAACAACAACTCCAACAACAGCAACAA
CAACAACAACTACAACAACAAGCTCCTTGTGAGGATACCAGCACGGGGGGAGGAGAAGTG
GGTGACAACACCAATATAAGGTGGCCATTTGGCGATGCTAGGCCCAAATTTCCTTTTGCC
TAG
#Chr	Pos	Ref	Alt	T01	Depth	AlleDp	T02	Depth	AlleDp	T03	Depth	AlleDp	T04	Depth	AlleDp	T05	Depth	AlleDp	T06	Depth	AlleDp	T07	Depth	AlleDp	T08	Depth	AlleDp	T09	Depth	AlleDp
c117958.graph_c0	34	A	T	N	.	.	N	.	.	W	4	1,3	N	.	.	N	.	.	N	.	.	N	.	.	N	.	.	T	2	0,2
c117958.graph_c0	119	A	G	N	.	.	R	4	2,2	R	15	9,6	N	.	.	R	6	4,2	R	12	7,5	N	.	.	A	2	2,0	R	11	8,3
c117958.graph_c0	282	T	C	C	2	0,2	Y	3	1,2	Y	34	22,12	C	7	0,7	Y	8	6,2	Y	20	12,8	N	.	.	T	2	2,0	Y	28	16,12
c117958.graph_c0	353	A	G	A	2	2,0	A	2	2,0	A	40	40,0	A	3	3,0	A	8	8,0	R	21	15,6	A	2	2,0	N	.	.	A	30	30,0
c117958.graph_c0	381	A	G	A	2	2,0	A	6	6,0	R	37	32,5	A	3	3,0	A	8	8,0	R	19	16,3	A	2	2,0	N	.	.	R	28	21,7
c117958.graph_c0	491	T	C	N	.	.	Y	7	5,2	Y	18	14,4	T	2	2,0	Y	11	8,3	Y	11	6,5	T	2	2,0	C	2	0,2	Y	28	19,9
c117958.graph_c0	778	T	A	N	.	.	W	7	3,4	W	21	17,4	N	.	.	T	9	9,0	W	12	6,6	N	.	.	T	2	2,0	W	14	9,5
c117958.graph_c0	897	C	T	N	.	.	C	3	3,0	C	24	24,0	C	2	2,0	Y	9	5,4	C	26	26,0	Y	2	1,1	C	2	2,0	C	19	19,0
c117958.graph_c0	1151	G	A	G	20	20,0	R	269	200,69	R	353	284,69	G	29	29,0	R	273	205,68	R	415	332,83	G	29	29,0	R	278	216,62	R	364	286,78
c117958.graph_c0	1433	A	T	W	46	36,10	W	181	156,25	W	365	237128	W	54	45,9	W	197	176,21	W	344	215129	W	102	93,9	A	194	179,15	W	358	258100
c117958.graph_c0	1476	T	C	T	38	38,0	Y	219	165,54	Y	389	300,89	T	44	44,0	Y	218	161,57	Y	386	303,83	T	64	64,0	Y	219	170,49	Y	396	321,75
c117958.graph_c0	1706	A	C	C	36	2,34	M	191	82,88	M	313	186,92	M	39	8,31	M	145	44,78	M	314	185,81	M	61	12,49	M	173	63,82	M	303	167,89
c117958.graph_c0	1782	G	A	A	31	2,29	R	138	68,70	R	347	232115	R	35	13,22	R	129	64,65	R	320	247,73	R	70	12,58	R	139	72,67	R	309	225,84
c117958.graph_c0	1793	C	T	T	32	2,30	Y	142	69,73	Y	366	250116	Y	36	14,22	Y	143	74,69	Y	349	272,77	Y	75	13,62	Y	152	77,75	Y	329	237,92
c117958.graph_c0	1985	G	A	R	45	41,4	R	193	166,27	R	417	277140	R	63	53,10	R	174	156,18	R	424	289135	R	69	59,10	R	203	183,20	R	385	264121
c117958.graph_c0	2078	G	A	G	40	40,0	R	418	312106	R	492	371121	G	32	32,0	R	264	207,57	R	495	391104	G	51	51,0	R	341	271,70	R	495	373122
c117958.graph_c0	2234	G	A	R	40	24,16	R	168	144,24	R	402	332,70	R	31	19,12	G	84	84,0	R	353	278,75	G	47	43,4	G	71	71,0	R	382	335,47
c117958.graph_c0	2393	C	G	N	.	.	G	2	0,2	N	.	.	N	.	.	N	.	.	C	2	2,0	G	2	0,2	C	2	2,0	G	2	0,2

## Sheet: c92612.graph_c0
c92612.graph_c0	T01_count	T01_FPKM	T02_count	T02_FPKM	T03_count	T03_FPKM	T04_count	T04_FPKM	T05_count	T05_FPKM	T06_count	T06_FPKM	T07_count	T07_FPKM	T08_count	T08_FPKM	T09_count	T09_FPKM
c92612.graph_c0	96090	5203.61	679668	32462.2	28335	1349.22	86629	4839.18	358262	15132.6	24990	1224.91	184984	7637.2	456588	24910.6	30992	1520.23
>c92612.graph_c0
TCAAAACACAAAGCTCCAAATTGAAGATTTACATCCCCCATCATGTATATCAAAGCTTTATTAAGTCTTTCCTTTTTCATCATTCTCTTGAATGTTCCTTACTCTACTCAATTAGAGAAAGTAGGTGTGAGTCTATACAAGACTATTGTTCCTGACTGGCTTGATGCTTATGGAGAATCTTACAACGTAACATTATATATGTGCTATAAGAAGGATTCATGTTTGACAAATGGTGATATAATTCATGCTAGTGACACCAAACGTACCCCTTTTGTGACTATGGTTGGTAATGATGTTAAAGAAAATGATAGCTTTTCCTTCATGGTTATGGATGTGGATGAATATACTCCTGAAAAACCAATTGCCAAATCTAATTTGCATTGGCTTATTGTCAATGTA…
>c92612.graph_c0|orf1 type=complete len=624nt loc=c92612.graph_c0:43-666:+
ATGTATATCAAAGCTTTATTAAGTCTTTCCTTTTTCATCATTCTCTTGAATGTTCCTTAC
TCTACTCAATTAGAGAAAGTAGGTGTGAGTCTATACAAGACTATTGTTCCTGACTGGCTT
GATGCTTATGGAGAATCTTACAACGTAACATTATATATGTGCTATAAGAAGGATTCATGT
TTGACAAATGGTGATATAATTCATGCTAGTGACACCAAACGTACCCCTTTTGTGACTATG
GTTGGTAATGATGTTAAAGAAAATGATAGCTTTTCCTTCATGGTTATGGATGTGGATGAA
TATACTCCTGAAAAACCAATTGCCAAATCTAATTTGCATTGGCTTATTGTCAATGTACAA
GGGTCTACCAAACCTTATGAGCATATAGTTGATACTGGAAAGGTTGTGGTAAGCTACCAA
CGTCCCCACAAGCCTTATTTCTTTGAAGGAGACATTGGCATACACCATTATTATTGTCTC
CTTTTCAAGCAGGATAAATACATAGAAGAGGTAGAAGAAATAACAAATTCCGAGCGCTTT
GATGTTCGAAAGTTTGCTAGCACTTACAAATTGGGATTTCCAATTACCGGATTGGTCTTC
AAAGTTAACTACACAAACTATTAG
#Chr	Pos	Ref	Alt	T01	Depth	AlleDp	T02	Depth	AlleDp	T03	Depth	AlleDp	T04	Depth	AlleDp	T05	Depth	AlleDp	T06	Depth	AlleDp	T07	Depth	AlleDp	T08	Depth	AlleDp	T09	Depth	AlleDp
c92612.graph_c0	145	A	G	R	237	190,47	A	20	20,0	A	25	25,0	R	266	210,56	A	22	22,0	A	31	31,0	R	160	124,36	A	20	20,0	A	22	22,0
c92612.graph_c0	156	C	T	Y	221	140,81	Y	98	64,34	Y	313	150163	Y	246	150,96	Y	102	71,31	Y	311	167144	Y	154	92,62	Y	88	64,24	Y	285	153132
c92612.graph_c0	201	G	A	G	27	27,0	R	97	77,20	G	291	291,0	G	46	46,0	R	114	81,33	G	284	284,0	G	24	24,0	R	95	79,16	G	233	233,0
c92612.graph_c0	228	A	G	A	27	27,0	A	99	99,0	R	335	177158	A	65	65,0	A	116	116,0	R	317	171146	A	31	31,0	A	97	97,0	R	294	156138
c92612.graph_c0	354	A	G	A	27	27,0	R	3	1,2	A	117	117,0	A	64	64,0	R	10	8,2	A	136	136,0	A	36	36,0	A	4	4,0	A	120	120,0
c92612.graph_c0	459	C	T	C	105	98,7	C	17	17,0	Y	239	132107	C	64	64,0	C	21	21,0	Y	240	140100	C	275	275,0	C	16	16,0	Y	226	114112
c92612.graph_c0	746	A	G	R	673	421252	R	609	346263	R	574	286288	R	638	399239	R	578	324254	R	578	303275	R	651	409242	R	623	328295	R	557	279278
