# Supplementary material for: Global transcriptome analysis and characterization of Dryopteris fragrans (L.) Schott sporangium in different developmental stages
Source: BMC Genomics. 2018 Jun 18;19:471. doi: 10.1186/s12864-018-4843-2 (PMC6006573; doi:10.1186/s12864-018-4843-2)
Supplement: Supplementary file 7 — Relative expression level of 8 selected genes (XLSX 70 kb) [file 12864_2018_4843_MOESM7_ESM.xlsx]

## Sheet: file specification
Transcriptome sample period description
T01,T04,T07		STAGE A
T02,TO5,T08		STAGE B
T03,T06,T09		STAGE C
FPKM	Fragments Per Kilobase of transcript per Million mapped reads
Gene		Primer		Sequence 5'→3'
Reference gene		18S rRNA_F		ACTGGTCGCTCCGCCCTTTCTGT
		18S rRNA_R		GTGGTGCCCTTCCGTCAATTCCT
c114077.graph_c0		F		TTGGATTGAAACGGACAT
		R		AAGCAAGGCATTCACATT
c110186.graph_c0		F		ACAAGCCCTCGCTCCCTA
		R		GCTATCCCACAAACCTGAA
c111664.graph_c0		F		CCCTTCTTCTCCATCCAC
		R		CCAAAGGTTAGCCTATCTG
c120866.graph_c0		F		ATACGGCACCAGACATTG
		R		ATTTCCTTCCATCCACCC
c121145.graph_c1		F		TCCATTGGCAGGTAGATT
		R		CGATTTCTCCCAACTCAT
c109839.graph_c1		F		ATGCGGAGCGGTTAGAGG
		R		CGGCGAGAACTGTTGCTT
c117958.graph_c0		F		GTCGCTCCCTTCGTCTTG
		R		TCATCTTGTCGCATCTCC
c92612.graph_c0		F		TGACTGGCTTGATGCTTA
		R		GTTTGGTAGACCCTTGTA

## Sheet: c114077.graph_c0
c114077.graph_c0	T01_count	T01_FPKM	T02_count	T02_FPKM	T03_count	T03_FPKM	T04_count	T04_FPKM	T05_count	T05_FPKM	T06_count	T06_FPKM	T07_count	T07_FPKM	T08_count	T08_FPKM	T09_count	T09_FPKM
c114077.graph_c0	283	3.88496	8	0.0968601	24	0.289698	327	4.63052	44	0.471129	38	0.472166	352	3.68397	13	0.179795	17	0.211389
Sample Name	18S CT	18S Ct	c114077.graph_c0 Ct	c114077.graph_c0 Ct Mean	ΔCt	ΔΔCt	2^-ΔΔCт	2^-ΔΔCт Mean	SD
111	10.5316		29.3272
112	11.0019		29.3467
113	11.2994	10.9443	29.573	29.4156	18.4713	0	1
131	12.5669		29.979
132	12.3107		30.8047
133	12.1143	12.3307	30.4093	30.3977	18.067	-0.40431	1.32346	1.16173	0.228718
221	9.30205		31.902
222	9.41112		31.7866
223	9.90722	9.54013	31.3311	31.6732	22.1331	3.66178	0.0790122
231	10.5313		33.8777
232	10.8551		33.277
233	10.7867	10.7243	32.682	33.2789	22.5545	4.0832	0.0589974	0.0690048	0.0141526
311	13.5789		33.3937
312	13.1979		32.6555
313	13.2674	13.348	33.1072	33.0521	19.7041	1.23273	0.425512
321	10.7844		31.8343
322	11.4995		31.8203
323	11.5309	11.2716	31.8091	31.8212	20.5496	2.07828	0.236797	0.331154	0.133441

## Sheet: c110186.graph_c0
c110186.graph_c0	T01_count	T01_FPKM	T02_count	T02_FPKM	T03_count	T03_FPKM	T04_count	T04_FPKM	T05_count	T05_FPKM	T06_count	T06_FPKM	T07_count	T07_FPKM	T08_count	T08_FPKM	T09_count	T09_FPKM
c110186.graph_c0	498	15.1197	14	0.374883	46	1.22802	516	16.1601	52	1.23141	48	1.31906	477	11.0409	19	0.581166	41	1.12754
Sample Name	18S CT	18S Ct	c110186.graph_c0 Ct	c110186.graph_c0 Ct Mean	ΔCt	ΔΔCt	2^-ΔΔCт	2^-ΔΔCт Mean	SD
121	10.8002		28.4811
122	10.543		28.9214
123	9.85821	10.4005	28.5435	28.6487	18.2482	0	1
131	12.3816		29.6806
132	11.9381		29.6923
133	12.0747	12.1315	29.8306	29.7345	17.603	-0.645172	1.56393	1.28196	0.398756
211	11.9065		35.9249
212	11.5253		35.5898
213	11.5609	11.6643	36.26	35.9249	24.2607	6.01244	0.0154909
221	8.28472		33.0003
222	8.8193		33.101
223	8.89103	8.66502	33.6266	33.2426	24.5776	6.32937	0.0124357
231	7.9431		31.2464
232	7.90095		31.4134
233	7.52933	7.79113	31.8132	31.491	23.6999	5.45166	0.02285	0.0169255	0.00535333
321	10.4693		32.9019
322	10.6288		33.3049
323	10.8154	10.6378	33.8467	33.3511	22.7133	4.46509	0.0452768
331	9.27585		34.02
332	9.07201		33.9295
333	9.15406	9.16731	34.6317	34.1938	25.0264	6.77823	0.00911067	0.0271937	0.0255733

## Sheet: c111664.graph_c0
c111664.graph_c0	T01_count	T01_FPKM	T02_count	T02_FPKM	T03_count	T03_FPKM	T04_count	T04_FPKM	T05_count	T05_FPKM	T06_count	T06_FPKM	T07_count	T07_FPKM	T08_count	T08_FPKM	T09_count	T09_FPKM
c111664.graph_c0	10	0.373686	14	0.461412	8641	283.925	10	0.385468	35	1.02014	8957	302.956	13	0.370359	8	0.301182	5796	196.187
Sample Name	18S CT	18S Ct	c111664.graph_c0 Ct	c111664.graph_c0 Ct Mean	ΔCt	ΔΔCt	2^-ΔΔCт	2^-ΔΔCт Mean	SD
311	12.6339		22.5669
312	12.3715		22.6971
313	12.4965	12.5006	23.4905	22.9182	10.4176	0	1
321	14.6281		23.9171
322	14.5016		24.0368
323	14.4579	14.5292	23.8028	23.9189	9.38967	-1.02788	2.03903
331	12.9428		24.1334
332	12.5509		24.4773
333	12.9136	12.8024	24.1907	24.2671	11.4647	1.04716	0.483919	1.17432	0.792075

## Sheet: c120866.graph_c0
c120866.graph_c0	T01_count	T01_FPKM	T02_count	T02_FPKM	T03_count	T03_FPKM	T04_count	T04_FPKM	T05_count	T05_FPKM	T06_count	T06_FPKM	T07_count	T07_FPKM	T08_count	T08_FPKM	T09_count	T09_FPKM
c120866.graph_c0	64203	1505.33	24611	508.931	410	8.45264	66846	1616.71	27139	496.313	455	9.656	81534	1457.43	27727	654.954	572	12.148
Sample Name	18S CT	18S Ct	c120866.graph_c0 Ct	c120866.graph_c0 Ct Mean	ΔCt	ΔΔCt	2^-ΔΔCт	2^-ΔΔCт Mean	SD
111	10.9634		23.5711
112	11.2642		23.8852
113	11.5596	11.2624	24.3345	23.9302	12.6678	0	1
121	10.1333		21.2066
122	10.2398		21.452
123	10.057	10.1433	21.4129	21.3572	11.2138	-1.45402	2.73971
131	11.5313		23.1779
132	11.7476		23.0404
133	11.1834	11.4874	23.5113	23.2432	11.7558	-0.912051	1.88172	1.87381	0.86988
211	9.83662		26.5602
212	9.98008		26.6328
213	9.93141	9.91604	26.9096	26.7009	16.7848	4.11698	0.0576322
221	10.7481		24.1917
222	10.7631		24.1401
223	10.9344	10.8152	23.9159	24.0826	13.2674	0.599518	0.659974
231	10.7648		24.3791
232	10.4313		24.3477
233	9.84522	10.3471	24.4201	24.3823	14.0352	1.36736	0.3876	0.368402	0.30163
311	13.7956		31.8379
312	13.1695		31.7261
313	13.5452	13.5034	31.5906	31.7182	18.2148	5.54698	0.0213891
321	12.2804		31.8956
322	11.7502		31.6875
323	11.9261	11.9856	32.5976	32.0602	20.0746	7.40679	0.00589296
331	9.27585		29.9316
332	9.07201		30.5077
333	9.15406	9.16731	30.0614	30.1669	20.9996	8.33175	0.0031038	0.0101286	0.00985109

## Sheet: c121145.graph_c1
c121145.graph_c1	T01_count	T01_FPKM	T02_count	T02_FPKM	T03_count	T03_FPKM	T04_count	T04_FPKM	T05_count	T05_FPKM	T06_count	T06_FPKM	T07_count	T07_FPKM	T08_count	T08_FPKM	T09_count	T09_FPKM
c121145.graph_c1	37962	1153.27	2935	78.6403	53	1.41577	39933	1251.4	5814	137.767	73	2.00732	47646	1103.52	4281	131.027	123	3.38471
Sample Name	18S CT	18S Ct	c121145.graph_c1 Ct	c121145.graph_c1 Ct Mean	ΔCt	ΔΔCt	2^-ΔΔCт	2^-ΔΔCт Mean	SD
111	10.93		22.6341
112	11.6686		23.0154
113	11.5421	11.3802	22.9867	22.8787	11.4985	0	1
121	10.8814		20.9495
122	11.1301		20.9226
123	10.7498	10.9205	20.8565	20.9095	9.98909	-1.50941	2.84693
131	13.3829		23.929
132	14.018		23.907
133	14.2085	13.8698	23.9918	23.9426	10.0728	-1.42567	2.68639	2.17777	1.02314
211	15.8125		31.0666
212	14.9206		31.2942
213	15.3011	15.3448	30.8558	31.0722	15.7274	4.22892	0.0533294
221	9.52597		25.227
222	9.62759		24.6744
223	9.96704	9.70686	24.9167	24.9394	15.2325	3.734	0.0751543
231	10.5313		24.923
232	10.8551		25.0594
233	10.7867	10.7243	25.2653	25.0826	14.3582	2.85973	0.137764	0.0887493	0.0438283
311	13.9064		33.7104
312	14.0252		33.9799
313	13.9607	13.9641	34.3578	34.016	20.0519	8.55344	0.00266169
321	14.198		34.0214
322	14.3981		33.9109
323	14.5854	14.3938	34.1205	34.0176	19.6238	8.12526	0.00358139
331	12.3182		34.2955
332	12.8873		33.972
333	12.7354	12.647	33.5231	33.9302	21.2832	9.7847	0.00113373	0.00245894	0.00123636

## Sheet: c109839.graph_c1
c109839.graph_c1	T01_count	T01_FPKM	T02_count	T02_FPKM	T03_count	T03_FPKM	T04_count	T04_FPKM	T05_count	T05_FPKM	T06_count	T06_FPKM	T07_count	T07_FPKM	T08_count	T08_FPKM	T09_count	T09_FPKM
c109839.graph_c1	20	0.412866	5	0.0910339	2345	42.5652	24	0.51106	64	1.03049	2272	42.452	5	0.0786905	22	0.457545	1647	30.7969
Sample Name	18S CT	18S Ct	c109839.graph_c1 Ct	c109839.graph_c1 Ct Mean	ΔCt	ΔΔCt	2^-ΔΔCт	2^-ΔΔCт Mean	SD
221	9.45876		28.8581
222	9.77628		29.8057
223	9.83019	9.68841	29.1945	29.2861	19.5977	0	1
231	11.4873		31.0099
232	11.4113		31.3413
233	11.8256	11.5747	30.4076	30.9196	19.3449	-0.252841	1.19155	1.09578	0.135447
311	12.581		25.3657
312	12.8545		25.1956
313	12.6957	12.7104	25.1198	25.227	12.5166	-7.08107	135.399
321	12.2804		24.7564
322	11.7502		24.637
323	11.9261	11.9856	23.8409	24.4114	12.4258	-7.17186	144.193
331	11.1532		23.7231
332	11.2568		23.5499
333	11.0882	11.1661	23.6522	23.6417	12.4757	-7.12204	139.299	139.63	4.40675

## Sheet: c117958.graph_c0
c117958.graph_c0	T01_count	T01_FPKM	T02_count	T02_FPKM	T03_count	T03_FPKM	T04_count	T04_FPKM	T05_count	T05_FPKM	T06_count	T06_FPKM	T07_count	T07_FPKM	T08_count	T08_FPKM	T09_count	T09_FPKM
c117958.graph_c0	302	10.5755	1366	42.1888	6770	208.456	325	11.7397	1241	33.8961	6758	214.201	509	13.5889	1284	45.2991	7082	224.637
Sample Name	18S CT	18S Ct	c117958.graph_c0 Ct	c117958.graph_c0 Ct Mean	ΔCt	ΔΔCt	2^-ΔΔCт	2^-ΔΔCт Mean	SD
121	10.1333		28.309
122	10.2398		28.5758
123	10.057	10.1433	28.436	28.4403	18.2969	0	1
131	12.1319		28.5186
132	12.0219		28.5049
133	12.063	12.0723	28.9131	28.6456	16.5733	-1.72362	3.30263	2.15132	1.62821
211	9.58733		26.3816
212	9.56039		26.1645
213	9.36834	9.50536	26.4629	26.3363	16.831	-1.46595	2.76245
221	8.28472		23.5075
222	8.8193		23.424
223	8.89103	8.66502	23.3807	23.4374	14.7724	-3.52455	11.5079
231	10.7648		26.9381
232	10.4313		26.8079
233	9.84522	10.3471	26.922	26.8893	16.5422	-1.7547	3.37455	5.88162	4.88208
311	11.921		25.318
312	12.0604		25.2219
313	12.0263	12.0025	25.2669	25.2689	13.2664	-5.03054	32.6846
321	12.3768		25.5165
322	11.7261		25.6949
323	12.0463	12.0497	26.0084	25.7399	13.6902	-4.60674	24.3651
331	11.1532		25.3132
332	11.2568		25.4699
333	11.0882	11.1661	25.5606	25.4479	14.2818	-4.0151	16.1683	24.406	8.25825

## Sheet: c92612.graph_c0
c92612.graph_c0	T01_count	T01_FPKM	T02_count	T02_FPKM	T03_count	T03_FPKM	T04_count	T04_FPKM	T05_count	T05_FPKM	T06_count	T06_FPKM	T07_count	T07_FPKM	T08_count	T08_FPKM	T09_count	T09_FPKM
c92612.graph_c0	96090	5203.61	679668	32462.2	28335	1349.22	86629	4839.18	358262	15132.6	24990	1224.91	184984	7637.2	456588	24910.6	30992	1520.23
Sample Name	18S CT	18S Ct	c92612.graph_c0 Ct	c92612.graph_c0 Ct Mean	ΔCt	ΔΔCt	2^-ΔΔCт	2^-ΔΔCт Mean	SD
111	10.93		26.1049
112	11.6686		25.1958
113	11.5421	11.3802	25.9025	25.7344	14.3542	0	1
121	9.07692		23.4959
122	9.00009		24.1399
123	9.51304	9.19668	24.1934	23.9431	14.7464	0.392207	0.761963
131	11.2474		21.1344
132	11.1163		20.8463
133	11.1118	11.1585	21.6119	21.1975	10.039	-4.31513	19.906	7.22264	10.9847
211	13.7486		22.711
212	13.561		22.8445
213	13.6147	13.6414	23.2186	22.9247	9.28326	-5.07092	33.6123
231	8.47713		19.4496
232	8.41433		19.0245
233	7.9573	8.28292	19.5023	19.3255	11.0426	-3.31162	9.92878	21.7706	16.7468
321	13.3543		28.8979
322	13.2203		29.7272
323	13.3936	13.3227	28.8425	29.1558	15.8331	1.47894	0.358751
331	14.2269		30.3049
332	13.9743		30.0149
333	13.9482	14.0498	29.4567	29.9255	15.8757	1.5215	0.348323	0.353537	0.00737349
